# Supplementary material for: Gender-Associated Genes in Filarial Nematodes Are Important for Reproduction and Potential Intervention Targets
Source: PLoS Negl Trop Dis. 2011 Jan 25;5(1):e947. doi: 10.1371/journal.pntd.0000947 (PMC3026763; doi:10.1371/journal.pntd.0000947)
Supplement: Table S1 — List of genes and primer sequences tested by qRT-PCR. (0.03 MB XLS) [file pntd.0000947.s001.xls]

## Sheet: comfirmed with 3 controls
Supplementabl S1: Primer sequences for qRT-PCR
model name	matching pub-locus	description	forward primer	reverse primer
Female-associated
15238.m00008	Bm1_55235	C hordein, putative	ACAGGAACCTTCACAGGAAAGGGA	GCTGTGACCTCTCTTCAAGTGGTT
15241.m00008	Bm1_55270	hypothetical protein	TCCCGTATCACCATCTCGCTTTCA	TCAGCGTTCCTGCAGAAATCTTCC
12531.m00013	Bm1_01105	Hypothetical protein CBG02248 (PH domain)	ATTGCAATCTACCGAGTGTACCG	ACGATTCAGCTTATCCACTGGC
14920.m00419	Bm1_27950	HMG box family protein	ACCGTCGAAGAATGCTGTGTTCCT	TCCGCGAGACCAAACCATAAATGC
13377.m00041	Bm1_08345	hypothetical protein	TCGAGCAGAACCAAGTCCAACTGT	CGGTTGTTCAGCAGATGCTGGTTT
14961.m05178	Bm1_33425	Variant SH3 domain containing protein	GCCAGCAACAGCTGAAGAAAGGAA	GACCATTGATCTTACCACCACCCA
13207.m00046	Bm1_05930	Muscle positioning protein 4, putative	AAATCCATCACAACCCGGAACG	GTCCAGGCGGACAAATACATAACTG
14250.m00299	Bm1_16705	conserved hypothetical protein	GCTTCGTGATGATCATTCGCGTTC	CTCAGTAGAACTTCTGGCTCCACT
12422.m00027	Bm1_00215	SMAll family member (sma-9)	TCTTCCGCTACATCGGAACCATTC	TGCTCTTGTTGTTGCTGCTGTTG
14386.m00052	Bm1_18760	conserved hypothetical protein	GTGGTGCTGACGATATAAGTCGGA	GGACATAACGGCTCCTCATAGGTT
Male-associated
15119.m00057	Bm1_54040	hypothetical protein	AAC TTA TCT TAC GAA ACA AGC CGA TTA	CCT GTG ATG CAA TCC ATT TAG AAT
14317.m00267	Bm1_17735	hypothetical protein	AGG TCT AGA ATC CAT ACC TAG CAA GAA	AAT GCC TCT GGT TTA TCA TCT AAA ATG
BMC03352	Bm1_09765	Ubiquitin-conjugating enzyme family protein	GCC ATC CGT CAA GAT TGA TCA	CCA AGC TGT GGC GAG CAT A
BMC03505	Bm1_02050	UNKNOWN (score 70)	ATTAGCTGCTGCCATTGTTCAA	TTCATGGAATCTCTTGTCAATGGA
14992.m11298	Bm1_52575	Protein kinase domain containing protein	TCCTGATCAGAAGATATGCACGGC	ATGTGCTTGCCCACGGAATAGTTG
BMC03378	Bm1_01265	MFP2b [Ascaris suum]	GAGCATGGAATAATGGCGGTGTTATCG	CCACCAAGATCTTTGGCACCAGTT
14971.m02850	Bm1_36050	Collagen alpha-1(XI) chain	CCTGTGTCAGAGAGATATCAAGCC	CCCGTGGTCCTTTCTTCTACAAT
14773.m00936	Bm1_25865	pyruvate dehydrogenase E1 component alpha subunit, mitochondrial, putative	ACGGCGGTAATGGAATTGTTGGTG	TGATTTGCAGCACCGTCACCGTAT
14992.m11212	Bm1_52140	MFP2b [Ascaris suum]	AGTAATGGGTCGAGCGTGGAATGA	AATCGAAACCAGCCACAGATGGAG
14971.m02819	Bm1_35895	Pyruvate kinase, muscle isozyme, putative	TGGACTCATTTCAGTGGTGGTGGA	GCAAGTCGCATTTGGTACCAGGAA
endogenous control
BMC02040	Bm1_48970	F45H11.2 protein. ubiquitin-like protein	CACCACAGCAGCGATTGATT	CTTGTGCTGTTTTTTCATCATTCAT
BMC11678	Bm1_09760	Splicing factor U2AF 65 kDa	CTGGTGTTTCGAAGGGATACG	TGGCCTGATCTGTTAAAGAAGGAT
BMC02280		NADH dehydrogenase subunit 1 (sptr:O47578 score 243)	GGGTGGCACTCAGTGTCGTA	ACAACGCCTGAAAAATACCAGAGTA
