# Supplementary material for: Gender-Associated Genes in Filarial Nematodes Are Important for Reproduction and Potential Intervention Targets
Source: PLoS Negl Trop Dis. 2011 Jan 25;5(1):e947. doi: 10.1371/journal.pntd.0000947 (PMC3026763; doi:10.1371/journal.pntd.0000947)
Supplement: Table S2 — List of male- and female-associated genes identified by microarray analyses. (0.63 MB XLS) [file pntd.0000947.s002.xls]

## Sheet: male-associated
Systematic	pub_locus #	annotation#	Normalized	t-test P-value	Description (new blast)	product name	Oligo source
bm.01270	Bm1_15310	BMC05868	5.04715	0.000831411	1M1S|A Chain A, Structure Of Wr4, A C.Elegans Msp Family Member	hypothetical protein	Brugia Chip V1
bm.03065	no_match	BMC04236	48.039	4.03233e-08	1MSP|A Chain A, Major Sperm Protein, Alpha Isoform		Brugia Chip V1
BMX11448	no_match	BMW00449.32	3.25519	0.000271333	AAA17420.1| AvL3-1 [Acanthocheilonema viteae]		Macpherson V2 oligos
BMX12497	no_match	WB-contig_217	2.07644	0.00213098	AAA17420.1| AvL3-1 [Acanthocheilonema viteae]		W. Bancrofti EST clusters
BMX12922	no_match	TC2917	2.10051	0.000181025	AAA21554.2| OvL3-1 [Onchocerca volvulus]		TIGR gene indices O. volvulus EST clusters
BMX4450	Bm1_28390	14930.m00328	7.59235	0.00147682	AAA27862.1| unknown	conserved hypothetical protein	TIGR B. malayi genomic gene models
bm.00293	Bm1_40715	BMC00967	2.2667	0.000122129	AAA29420.1| Major body wall myosin	myosin heavy chain, putative	Brugia Chip V1
BMX12290	Bm1_40715	WB-contig_1484	2.25932	0.000516289	AAA29420.1| Major body wall myosin	myosin heavy chain, putative	W. Bancrofti EST clusters
bm.02283	Bm1_40715	BMC10851	2.8307	0.00121232	AAA73080.1| [Brugia malayi myosin heavy chain gene, complete cds.]	myosin heavy chain, putative	Brugia Chip V1
BMX12050	Bm1_40715	WB-contig_1203	2.1378	3.45917e-05	AAA73080.1| [Brugia malayi myosin heavy chain gene, complete cds.]	myosin heavy chain, putative	W. Bancrofti EST clusters
bm.02179	no_match	BMC03192	2.98279	4.3203e-08	AAA99147.1| microfilarial sheath protein SHP3a		Brugia Chip V1
bm.03178	Bm1_14360	BMC00123	2.27423	0.000303083	AAB03902.2| Av18 [Acanthocheilonema viteae]	Chromadorea ALT protein	Brugia Chip V1
bm.00715	Bm1_17325	BMC02854	3.63642	9.29239e-06	AAB34901.1| succinate-ubiquinone oxidoreductase; fumarate reductase	succinate dehydrogenase [ubiquinone] flavoprotein subunit, mitochondrial, putative	Brugia Chip V1
bm.03158	no_match	BMC00909	17.1449	0.000914834	AAB97283.2| vespid allergen antigen homolog		Brugia Chip V1
BMX11134	Bm1_14040	BMB_gene_10.490	3.01589	0.00100218	AAB97283.2| vespid allergen antigen homolog	venom allergen antigen-like protein 1, putative	Macpherson V2 oligos
bm.03044	no_match	BMC00351	2.97697	0.00156515	AAB97283.2| vespid allergen antigen homolog		Brugia Chip V1
bm.03291	Bm1_14040	BMC04276	3.11454	8.71562e-06	AAB97283.2| vespid allergen antigen homolog	venom allergen antigen-like protein 1, putative	Brugia Chip V1
bm.03336	Bm1_14040	BMC06819	2.98863	0.000730296	AAB97283.2| vespid allergen antigen homolog	venom allergen antigen-like protein 1, putative	Brugia Chip V1
bm.03491	Bm1_14040	BMC12291	3.13785	0.00028893	AAB97283.2| vespid allergen antigen homolog	venom allergen antigen-like protein 1, putative	Brugia Chip V1
BMX11144	Bm1_14040	BMB_gene_2.762	2.77072	0.000150071	AAB97283.2| vespid allergen antigen homolog [Brugia malayi]	venom allergen antigen-like protein 1, putative	Macpherson V2 oligos
BMX2136	Bm1_14035	14046.m00190	2.327	0.000403499	AAB97283.2| vespid allergen antigen homolog [Brugia malayi]	SCP-like extracellular protein	TIGR B. malayi genomic gene models
BMX3064	Bm1_19855	14467.m00092	3.67319	2.01874e-06	AAC47233.1| cyclophilin Ovcyp-2	cyclophilin-type peptidyl-prolyl cis-trans isomerase-18, Bmcyp-18, putative	TIGR B. malayi genomic gene models
BMX4481	no_match	14932.m00506	2.98319	4.84689e-05	AAC47322.1| microfilarial chitinase		TIGR B. malayi genomic gene models
bm.03184	Bm1_10595	BMC00136	3.51416	0.000255047	AAC47625.1| unknown [Brugia malayi]	unknown, identical	Brugia Chip V1
bm.03374	Bm1_10595	BMC11657	11.5263	0.00354956	AAC47625.1| unknown [Brugia malayi]	unknown, identical	Brugia Chip V1
BMX12637	Bm1_10595	WB-contig_427	57.6685	1.83239e-06	AAC47625.1| unknown [Brugia malayi]	unknown, identical	W. Bancrofti EST clusters
bm.01234	Bm1_46740	BMC05705	3.05154	1.81437e-05	AAD00843.1| Ov87 [Onchocerca volvulus]	Galactoside-binding lectin family protein	Brugia Chip V1
bm.00856	no_match	BMC03414	51.3884	1.45189e-05	AAD11970.1| 24 kDa secreted protein [Brugia malayi]		Brugia Chip V1
bm.00862	Bm1_23480	BMC03432	3.58381	0.00085427	AAD11970.1| 24 kDa secreted protein [Brugia malayi]	24 kDa secreted protein, putative	Brugia Chip V1
bm.03527	no_match	BMC12455	2.05006	0.00192692	AAD11970.1| 24 kDa secreted protein [Brugia malayi]		Brugia Chip V1
bm.03499	no_match	BMC12317	4.39259	1.84004e-05	AAD13153.1| actin [Setaria digitata]		Brugia Chip V1
bm.02030	Bm1_42895	BMC04146	2.37335	0.000831684	AAD30505.1|AF130365_1 ADP/ATP translocase [Ascaris suum]	ADP/ATP translocase, putative	Brugia Chip V1
bm.00866	Bm1_42475	BMC03449	2.31815	0.00412086	AAD45655.1| HER-1 [Brugia malayi]	HER-1, identical	Brugia Chip V1
BMX1903	Bm1_04670	13870.m00075	15.0489	4.92567e-08	AAF36548.1|AF193880_1 82-kDa surface lipoprotein precursor [Mycoplasma hyorhinis]	Serine-rich protein-like	TIGR B. malayi genomic gene models
BMX12874	Bm1_26590	TC2869	2.35273	0.000854247	AAF76925.1|AF159590_1 hypothetical esophageal gland cell secretory protein 11 [Heterodera glycines]	Hypothetical UPF0205 protein C40H1.5 in chromosome III precursor, putative	TIGR gene indices O. volvulus EST clusters
bm.01421	no_match	BMC06715	2.10361	7.02444e-05	AAG31481.1| 20/22kDa protein [Wuchereria bancrofti]		Brugia Chip V1
BMX1383	Bm1_01315	13439.m00018	3.5796	0.000433374	AAG38996.1|AF188734_1 ZIC1 protein [Gallus gallus]	Zinc finger, C2H2 type family protein	TIGR B. malayi genomic gene models
BMX12926	no_match	TC2921	2.13147	0.000716372	AAG44695.1| glutathione S-transferase Ia [Onchocerca volvulus]		TIGR gene indices O. volvulus EST clusters
bm.03520	no_match	BMC12420	117.541	3.41575e-08	AAH19403.1| Unknown		Brugia Chip V1
BMX4074	Bm1_26055	14779.m00759	3.50463	1.30223e-05	AAH34833.1| Wdtc1 protein [Mus musculus]	conserved hypothetical protein	TIGR B. malayi genomic gene models
BMX8287	Bm1_51580	14992.m11098	2.39864	0.00676253	AAH63743.1| Zgc:63504 protein [Danio rerio]	C2 domain containing protein	TIGR B. malayi genomic gene models
BMX7415	Bm1_46245	14980.m02771	5.76488	0.000381577	AAH71356.1| Transducer of ERBB2, 1b [Danio rerio]	conserved hypothetical protein	TIGR B. malayi genomic gene models
BMX5539	Bm1_35085	14967.m01542	4.7406	0.000538974	AAH77529.1| Api5-prov protein [Xenopus laevis]	api5-prov protein, putative	TIGR B. malayi genomic gene models
BMX13	Bm1_00105	12413.m00011	15.3934	2.27872e-08	AAH90477.1| Wu:fc21e07 protein [Danio rerio]	hypotetical protein, conserved	TIGR B. malayi genomic gene models
BMX9025	Bm1_56185	15350.m00008	3.76216	1.00714e-07	AAI03942.1| CPEB2 protein [Homo sapiens]	cytoplasmic polyadenylation element binding protein CPEB2, putative	TIGR B. malayi genomic gene models
bm.01005	Bm1_43795	BMC04080	2.55473	1.61758e-05	AAK26377.1|AF339102_1 putative alpha/beta hydrolase [Heterodera glycines]	Alpha/beta hydrolase, putative	Brugia Chip V1
BMX7178	Bm1_44870	14979.m04483	2.49377	0.00273881	AAM49747.1| SPE-9 [Caenorhabditis elegans]	EGF-like domain containing protein	TIGR B. malayi genomic gene models
BMX6144	Bm1_38805	14972.m07461	14.6294	0.000238438	AAN08880.1| MSP-domain protein 2 [Ascaris suum]	MSP domain protein 2, putative	TIGR B. malayi genomic gene models
bm.02291	no_match	BMC10976	12.9686	6.39383e-05	AAN08882.1| MSP-domain protein 4 [Ascaris suum]		Brugia Chip V1
BMX5592	Bm1_35430	14968.m01476	6.88006	2.67809e-08	AAN08883.1| MSP-domain protein 5 [Ascaris suum]	MSP domain protein	TIGR B. malayi genomic gene models
bm.01843	Bm1_23600	BMC07758	33.6389	5.38362e-05	AAN39055.1| Alt1.2 [Brugia malayi]	conserved hypothetical protein	Brugia Chip V1
BMX2753	#N/A	14323.m00082	2.48552	8.08947e-05	AAN62757.1| larval allergen [Brugia malayi]		TIGR B. malayi genomic gene models
bm.03203	no_match	BMC00271	2.58495	0.000690208	AAN62757.1| larval allergen [Brugia malayi]		Brugia Chip V1
BMX7343	Bm1_45790	14980.m02680	2.16121	0.00102491	AAO01094.1| CG4538-PA [Drosophila willistoni]	ATP-dependent Clp protease ATP-binding subunit clpX, putative	TIGR B. malayi genomic gene models
BMX7168	Bm1_44795	14979.m04468	26.2858	6.27087e-06	AAO85518.1|AF496634_1 putative serine/threonine phosphatase	Serine/threonine protein phosphatase PP1 isozyme 1, putative	TIGR B. malayi genomic gene models
BMX8384	Bm1_52155	14992.m11215	28.1742	9.701e-06	AAO85518.1|AF496634_1 putative serine/threonine phosphatase	putative serine/threonine phosphatase	TIGR B. malayi genomic gene models
bm.02143	Bm1_53525	BMC10182	86.4094	2.23667e-06	AAO85518.1|AF496634_1 putative serine/threonine phosphatase [Oesophagostomum dentatum] insitu: Spm in male and no signal in female	Serine/threonine protein phosphatase PP1-gamma catalytic subunit, putative	Brugia Chip V1
BMX1608	Bm1_10635	13627.m00010	2.17344	7.18952e-05	AAP81756.1| enolase [Onchocerca volvulus]	hypothetical protein	TIGR B. malayi genomic gene models
bm.02650	no_match	BMC06646	2.07446	0.00237402	AAP92648.1| Cc2-27 [Rattus norvegicus]		Brugia Chip V1
bm.03405	Bm1_55755	BMC11854	41.0071	1.29971e-12	AAP94885.1| MFP1-beta [Ascaris suum]	major sperm protein, putative	Brugia Chip V1
BMX8961	Bm1_55755	15304.m00111	114.043	9.6991e-12	AAP94885.1| MFP1-beta [Ascaris suum]	major sperm protein, putative	TIGR B. malayi genomic gene models
bm.00545	no_match	BMC02125	82.6511	4.49996e-08	AAP94885.1| MFP1-beta [Ascaris suum]		Brugia Chip V1
bm.01895	Bm1_35885	BMC11045	9.90838	3.51738e-10	AAP94886.1| MFP2 [Ascaris suum]	MFP2, putative	Brugia Chip V1
bm.00367	Bm1_45510	BMC01338	5.34277	4.13673e-12	AAP94887.1| MFP3 [Ascaris suum]	MFP3, putative	Brugia Chip V1
BMX1953	Bm1_12815	13920.m00443	16.5562	0.000370142	AAP94888.1| P34 [Ascaris suum]	Protein kinase domain containing protein	TIGR B. malayi genomic gene models
BMX322	Bm1_02215	12658.m00069	4.00479	0.000119998	AAP94888.1| P34 [Ascaris suum]	Protein kinase domain containing protein	TIGR B. malayi genomic gene models
bm.00916	Bm1_12815	BMC03649	29.0147	6.94334e-06	AAP94888.1| P34 [Ascaris suum]	Protein kinase domain containing protein	Brugia Chip V1
BMX1509	Bm1_09940	13528.m00031	6.96833	2.70955e-05	AAP94889.1| MFP2b [Ascaris suum]	P40, putative	TIGR B. malayi genomic gene models
BMX8381	Bm1_52140	14992.m11212	14.0985	0.00175087	AAP94889.1| MFP2b [Ascaris suum]	P40, putative	TIGR B. malayi genomic gene models
bm.02107	Bm1_01265	BMC03378	64.7234	7.61219e-06	AAP94889.1| MFP2b [Ascaris suum]	P40, putative	Brugia Chip V1
bm.01493	Bm1_01265	BMC07269	44.19	8.53537e-10	AAP94889.1| MFP2b [Ascaris suum]	P40, putative	Brugia Chip V1
bm.01717	no_match	BMC11917	22.6552	2.73384e-06	AAP94889.1| MFP2b [Ascaris suum]		Brugia Chip V1
bm.01086	no_match	BMC04501	2.44394	0.000167842	AAQ23187.1| FMRFamide-related peptide FLP-6 precursor [Ascaris suum]		Brugia Chip V1
BMX3966	Bm1_25400	14761.m00206	12.1448	0.000179929	AAQ73496.1| receptor tyrosine kinase-like protein precursor [Mus musculus]	proto-oncogene tyrosine-protein kinase FER, putative	TIGR B. malayi genomic gene models
bm.01585	no_match	BMC08306	6.16656	8.48575e-06	AAQ90307.1| AF2 peptide [Ascaris suum]		Brugia Chip V1
BMX7395	Bm1_46135	14980.m02748	3.84813	0.000525336	AAQ90307.1| AF2 peptide [Ascaris suum]	AF2 peptide, putative	TIGR B. malayi genomic gene models
bm.00878	no_match	BMC03505	189.365	1.20538e-09	AAQ90310.1| AF17 B [Ascaris suum]		Brugia Chip V1
BMX9697	Bm1_14445	AA547832	2.4135	0.000172031	AAR13363.1| hexokinase [Brugia malayi]	Hexokinase family protein	TIGR gene indices B. malayi EST singletons
BMX4236	Bm1_27025	14877.m00029	9.08818	8.45429e-05	AAR16088.1| phosphofructokinase [Ascaris suum]	6-phosphofructokinase, putative	TIGR B. malayi genomic gene models
bm.02153	Bm1_31220	BMC07540	2.08108	7.43093e-05	AAR16088.1| phosphofructokinase [Ascaris suum]	phosphofructokinase, putative	Brugia Chip V1
BMX9870	Bm1_07780	AA841374	2.93466	2.46642e-05	AAR28033.1| immunogenic protein 3 [Brugia malayi]	immunogenic protein 3, putative	TIGR gene indices B. malayi EST singletons
bm.01691	Bm1_07780	BMC11765	2.50131	0.000330131	AAR28033.1| immunogenic protein 3 [Brugia malayi]	immunogenic protein 3, putative	Brugia Chip V1
bm.02876	no_match	BMC07066	2.16517	0.000182232	AAR91505.1| ribosomal protein L29 [Tetraodon fluviatilis]		Brugia Chip V1
BMX2635	Bm1_17125	14280.m00062	3.58457	3.7676e-08	AAT07059.1| cathepsin F-like cysteine proteinase [Brugia malayi]	cathepsin F-like cysteine proteinase, putative	TIGR B. malayi genomic gene models
bm.01795	Bm1_16375	BMC01842	3.87237	1.22201e-07	AAT07059.1| cathepsin F-like cysteine proteinase [Brugia malayi]	cathepsin F-like cysteine proteinase, putative	Brugia Chip V1
BMX2126	Bm1_13975	14042.m00081	10.9398	4.34671e-05	AAT72407.1| FOG-3 [Caenorhabditis japonica]	hypothetical protein	TIGR B. malayi genomic gene models
BMX3103	Bm1_20085	14488.m00097	8.14202	6.33818e-05	AAT72407.1| FOG-3 [Caenorhabditis japonica]	hypothetical protein	TIGR B. malayi genomic gene models
BMX998	Bm1_06610	13260.m00096	3.93554	1.78586e-05	AAT79414.1| multiple banded antigen [Ureaplasma urealyticum]	Cell wall protein DAN4 precursor, putative	TIGR B. malayi genomic gene models
bm.03196	no_match	BMC00196	2.23185	7.63352e-07	AAU04396.1| small heat shock protein 12.6 [Brugia malayi]		Brugia Chip V1
bm.03473	Bm1_45635	BMC12234	2.36896	6.97599e-05	AAU04396.1| small heat shock protein 12.6 [Brugia malayi]	small heat shock protein 12.6, identical	Brugia Chip V1
BMX13548	Bm1_45635	TC3565	2.20138	4.84748e-05	AAU04396.1| small heat shock protein 12.6 [Brugia malayi]	small heat shock protein 12.6, identical	TIGR gene indices O. volvulus EST clusters
BMX1614	Bm1_10665	13632.m00184	6.26891	0.000474399	AAU06478.1| late trypsin [Culicoides sonorensis]	Trypsin family protein	TIGR B. malayi genomic gene models
BMX9644	Bm1_40715	AA480707	2.0544	0.000704616	AAU43786.1| myosin heavy chain [Brugia malayi]	myosin heavy chain, putative	TIGR gene indices B. malayi EST singletons
BMX12764	no_match	TC2748	2.17921	0.000796917	AAX26869.1| unknown [Schistosoma japonicum]		TIGR gene indices O. volvulus EST clusters
bm.01549	Bm1_04940	BMC07890	10.092	2.73529e-05	ABA40770.1| SJCHGC01393 protein [Schistosoma japonicum]	hypothetical protein	Brugia Chip V1
BMX2680	Bm1_17415	14294.m00128	12.5957	8.69719e-05	ABA43002.1| SP-1 [Brugia malayi]	Trypsin family protein	TIGR B. malayi genomic gene models
bm.02774	no_match	BMC05801	2.05695	0.000991898	ABC01896.1| elongation factor 1-alpha-like protein [Solanum tuberosum]		Brugia Chip V1
BMX12821	no_match	TC2814	8.10569	0.0121093	ABD48797.2| beta-actin [Culex pipiens pipiens]		TIGR gene indices O. volvulus EST clusters
bm.03215	no_match	BMC00623	2.67656	0.00083878	ABI26261.1| ribosomal protein L13 [Dicentrarchus labrax]		Brugia Chip V1
BMX11486	Bm1_00045	BMW00545.320	6.79067	0.000495182	ABI52743.1| 10 kDa putative secreted protein [Argas monolakensis]	hypothetical protein	Macpherson V2 oligos
BMX2942	Bm1_19095	14402.m00029	4.57688	0.00164924	AE65091.1| Hypothetical protein CBG09950 (Translation initiation factor 2C )	conserved hypothetical protein	TIGR B. malayi genomic gene models
BMX10985	Bm1_14035	R95203	3.45397	0.000134768	AK07633.1|AF319996_1 vespid allergen antigen-like protein [Brugia malayi]	SCP-like extracellular protein	TIGR gene indices B. malayi EST singletons
BMX5425	Bm1_04220	14962.m00662	3.82265	4.953e-05	BAA01477.1| zinc finger protein [Mus musculus]	Zinc finger, C2H2 type family protein	TIGR B. malayi genomic gene models
BMX5567	Bm1_21445	14967.m01578	3.07772	1.61697e-06	BAA01477.1| zinc finger protein [Mus musculus]	Zinc finger, C2H2 type family protein	TIGR B. malayi genomic gene models
BMX7815	Bm1_48745	14990.m07872	5.76059	0.00050459	BAA09729.1| receptor tyrosine kinase [Caenorhabditis elegans]	Furin-like cysteine rich region family protein	TIGR B. malayi genomic gene models
BMX12762	no_match	TC2746	3.09835	0.00178533	BAA10929.1| cytochrome P450 like		TIGR gene indices O. volvulus EST clusters
BMX4296	Bm1_27415	14907.m00581	3.58405	7.11036e-05	BAB17220.1| serine/threonine kinase cdc2	cell division control protein 2 homolog, putative	TIGR B. malayi genomic gene models
BMX11213	Bm1_01975	BMW00006.438	3.52171	0.0011147	BAB33421.1| putative senescence-associated protein [Pisum sativum]	rRNA promoter binding protein, putative	Macpherson V2 oligos
BMX11321	no_match	BMW00201.524	3.51242	1.23774e-05	BAB33421.1| putative senescence-associated protein [Pisum sativum]		Macpherson V2 oligos
BMX11380	no_match	BMW00301.384	2.59832	0.0154741	BAB33421.1| putative senescence-associated protein [Pisum sativum]		Macpherson V2 oligos
bm.01991	no_match	BMC01298	2.14176	0.000752526	BAC05689.1| aspartic protease BmAsp-2 [Brugia malayi]		Brugia Chip V1
bm.00297	Bm1_06180	BMC00991	2.03551	3.81051e-05	BAC24764.1| cathepsin L-like cysteine proteinase [Brugia malayi]	Papain family cysteine protease containing protein	Brugia Chip V1
BMX6671	Bm1_41950	14975.m04320	2.55596	0.0169425	BAC30478.1| unnamed protein product [Mus musculus]	Conserved hypothetical protein, putative	TIGR B. malayi genomic gene models
BMX12566	Bm1_04360	WB-contig_331	3.14148	7.19154e-06	BAC30570.1| unnamed protein product [Mus musculus]	Zinc finger, C2H2 type family protein	W. Bancrofti EST clusters
BMX7745	Bm1_48260	14990.m07775	4.29506	0.000280731	BAC33188.1| unnamed protein product [Mus musculus]	Endonuclease/Exonuclease/phosphatase family protein	TIGR B. malayi genomic gene models
BMX5430	Bm1_34420	14962.m00668	8.43532	7.91738e-11	BAC39351.1| unnamed protein product [Mus musculus]	MGC52693 protein, putative	TIGR B. malayi genomic gene models
BMX687	Bm1_04670	13049.m00067	5.03568	2.08971e-07	BAC81700.1| serine-rich protein [Entamoeba histolytica]	Serine-rich protein-like	TIGR B. malayi genomic gene models
bm.00041	Bm1_18805	BMC00098	2.20195	0.00220074	BAD11762.1| cahepsin L-like cysteine protease	Papain family cysteine protease containing protein	Brugia Chip V1
bm.01053	no_match	BMC04302	2.2259	0.00123597	BAD11762.1| cahepsin L-like cysteine protease		Brugia Chip V1
BMX1782	Bm1_11740	13766.m00035	2.52407	0.00315419	BAD90226.1| mKIAA4220 protein [Mus musculus]	Oxysterol-binding protein 1, putative	TIGR B. malayi genomic gene models
bm.01960	no_match	BMC06138	2.30356	0.000865785	BAD92352.1| restin isoform a variant [Homo sapiens]		Brugia Chip V1
BMX7167	Bm1_44785	14979.m04467	2.6079	2.07092e-09	BAD98460.1| RecA homolog Dmc1 [Oreochromis niloticus]	Meiotic recombination protein DMC1/LIM15 homolog, putative	TIGR B. malayi genomic gene models
BMX5153	Bm1_32660	14961.m05023	4.82915	1.94432e-08	BAE00764.1| unnamed protein product [Macaca fascicularis]	hypothetical protein	TIGR B. malayi genomic gene models
bm.03050	no_match	BMC01160	3.66898	0.00302391	BAE22991.1| unnamed protein product [Mus musculus]	Filamin/ABP280 repeat family protein	Brugia Chip V1
BMX4306	Bm1_04220	14915.m00153	3.31324	0.000379928	BAE45747.1| putative protein product of Nbla00121 [Homo sapiens]	Zinc finger, C2H2 type family protein	TIGR B. malayi genomic gene models
BMX12682	no_match	WB-contig_492	4.00159	5.55623e-05	BAE78818.1| innexin10 [Dugesia japonica]		W. Bancrofti EST clusters
BMX10036	no_match	AA991097	2.47648	0.00386776	CAA04389.1| cyclophilin 4 [Brugia malayi]		TIGR gene indices B. malayi EST singletons
bm.01066	no_match	BMC04366	2.00716	0.0014048	CAA04877.1| RAL-1 protein [Litomosoides sigmodontis]		Brugia Chip V1
bm.03526	no_match	BMC12453	9.68078	0.0104773	CAA10209.1| Alt-1 protein [Brugia pahangi]		Brugia Chip V1
bm.00070	Bm1_09645	BMC00160	2.66501	6.65808e-07	CAA12262.1| cuticle collagen 2(F) [Brugia pahangi]	conserved hypothetical protein	Brugia Chip V1
BMX12889	no_match	TC2884	2.56706	1.88153e-06	CAA12262.1| cuticle collagen 2(F) [Brugia pahangi]		TIGR gene indices O. volvulus EST clusters
bm.01685	Bm1_01315	BMC11725	2.67415	1.54837e-06	CAA34357.1| zinc finger protein (154 AA) [Homo sapiens]	Zinc finger, C2H2 type family protein	Brugia Chip V1
bm.02357	no_match	BMC04116	7.35947	5.70998e-09	CAA60046.1| cytoplasmic intermediate filament protein [Ascaris lumbricoides]		Brugia Chip V1
BMX1859	Bm1_12220	13825.m00092	29.1074	4.62067e-08	CAA64559.1| Tfm5 [Solanum lycopersicum]	hypothetical protein	TIGR B. malayi genomic gene models
BMX7431	Bm1_46320	14980.m02789	2.801	1.89211e-05	CAA83624.2| Hypothetical protein R07E5.4 [Caenorhabditis elegans]	protein R07E5.4 , putative	TIGR B. malayi genomic gene models
BMX11107	Bm1_13600	W59878	153.308	5.44678e-08	CAC20738.1| major sperm protein [Onchocerca volvulus]	major sperm protein 2 , putative cytoskeletal MSP	TIGR gene indices B. malayi EST singletons
BMX6446	Bm1_02355	14972.m07828	6.53027	1.67249e-06	CAC70149.1| putative pre-mrna cleavage factor	hypothetical protein	TIGR B. malayi genomic gene models
BMX1425	Bm1_09390	13466.m00202	4.04153	0.00054393	CAC70152.1| putative mitochondrial carrier protein [Brugia malayi]	Mitochondrial carrier protein	TIGR B. malayi genomic gene models
BMX6398	Bm1_40310	14972.m07769	9.63687	4.67565e-07	CAD22104.1| NOA36-like protein [Brugia malayi]	NOA36-like protein, putative	TIGR B. malayi genomic gene models
bm.00831	Bm1_40310	BMC03337	13.719	0.000229929	CAD22104.1| NOA36-like protein [Brugia malayi]	NOA36-like protein, putative	Brugia Chip V1
bm.02515	Bm1_42315	BMC11583	2.26471	1.15187e-06	CAD43170.1| enolase [Anisakis simplex]	enolase, putative	Brugia Chip V1
BMX7274	Bm1_45435	14979.m04601	7.96357	1.75642e-08	CAE18031.2| Hypothetical protein Y57G11C.48 (Zinc finger, RING-type)	hypothetical protein	TIGR B. malayi genomic gene models
BMX6255	Bm1_39460	14972.m07594	2.18411	0.000884986	CAE56258.1| Hypothetical protein CBG23899	Hsp20/alpha crystallin family protein	TIGR B. malayi genomic gene models
BMX3183	Bm1_20565	14527.m00105	3.94781	0.00165137	CAE56451.1| Hypothetical protein CBG24156 (Predicted haloacid-halidohydrolase and related hydrolases)	haloacid dehalogenase-like hydrolase family protein	TIGR B. malayi genomic gene models
bm.02851	Bm1_07235	BMC12396	2.11831	4.9709e-06	CAE57345.1| Hypothetical protein CBG00285	Dual specificity phosphatase, catalytic domain containing protein	Brugia Chip V1
bm.02155	Bm1_41455	BMC05742	2.06221	0.000552258	CAE57607.1| Hypothetical protein CBG00588	NNMT/PNMT/TEMT family protein	Brugia Chip V1
BMX3037	Bm1_19675	14450.m00177	3.19577	5.3344e-06	CAE57617.1| Hypothetical protein CBG00598 (Serine/threonine specific protein phosphatase PP1)	Serine/threonine protein phosphatase F56C9.1 in chromosomeIII, putative	TIGR B. malayi genomic gene models
BMX6683	Bm1_42015	14975.m04333	3.43097	0.000626498	CAE57674.1| Hypothetical protein CBG00668 (Aromatic-L-amino-acid/L-histidine decarboxylase )	conserved hypothetical protein	TIGR B. malayi genomic gene models
BMX6684	Bm1_42020	14975.m04334	4.25169	0.00183965	CAE57674.1| Hypothetical protein CBG00668 (Aromatic-L-amino-acid/L-histidine decarboxylase )	Aromatic-L-amino-acid decarboxylase, putative	TIGR B. malayi genomic gene models
BMX4364	Bm1_27860	14920.m00401	2.27628	8.48849e-06	CAE57720.1| Hypothetical protein CBG00730 [Caenorhabditis briggsae]	RNA dependent RNA polymerase family protein	TIGR B. malayi genomic gene models
BMX6838	Bm1_42925	14975.m04526	2.63585	7.43849e-06	CAE57939.1| Hypothetical protein CBG00994	conserved hypothetical protein	TIGR B. malayi genomic gene models
bm.02872	Bm1_02095	BMC02137	2.59903	1.88854e-05	CAE58173.1| Hypothetical protein CBG01265	hypothetical protein	Brugia Chip V1
bm.02607	Bm1_52255	BMC07580	42.5136	0.000116345	CAE58460.1| Hypothetical protein CBG01600 (MSP (Major sperm protein) domain )	TB2/DP1, HVA22 family protein	Brugia Chip V1
bm.01157	no_match	BMC05128	4.3384	1.50805e-06	CAE58633.1| Hypothetical protein CBG01801 (Transthyretin-like family)		Brugia Chip V1
bm.00865	no_match	BMC03445	2.36936	0.00193608	CAE58684.1| Hypothetical protein CBG01858		Brugia Chip V1
BMX13059	Bm1_40180	TC3058	2.62992	0.00123519	CAE58684.1| Hypothetical protein CBG01858	Myosin regulatory light chain 1, putative	TIGR gene indices O. volvulus EST clusters
BMX8434	Bm1_52465	14992.m11277	2.05508	0.00627329	CAE58965.1| Hypothetical protein CBG02237	hypothetical protein	TIGR B. malayi genomic gene models
bm.02465	Bm1_50870	BMC10179	3.87061	3.11638e-05	CAE59095.1| Hypothetical protein CBG02387 (Helicase, C-terminal)	ATP-dependent helicase DHX8, putative	Brugia Chip V1
BMX3885	Bm1_24880	14731.m00999	5.86094	0.000236418	CAE59345.1| Hypothetical protein CBG02690 (PDZ/DHR/GLGF)	hypothetical protein	TIGR B. malayi genomic gene models
BMX3678	Bm1_23645	14682.m00038	4.36638	9.83366e-05	CAE59463.1| Hypothetical protein CBG02845 (Ribokinase)	Ribokinase, putative	TIGR B. malayi genomic gene models
BMX6751	Bm1_42415	14975.m04420	49.9166	2.82295e-05	CAE59530.1| Hypothetical protein CBG02925 (MSP (Major sperm protein) domain)	MSP domain containing protein	TIGR B. malayi genomic gene models
BMX12520	Bm1_43315	WB-contig_255	2.84076	1.66987e-05	CAE59677.1| Hypothetical protein CBG03100	Troponin C, isoform 2, putative	W. Bancrofti EST clusters
BMX6907	Bm1_43315	14977.m04907	3.40708	0.000718892	CAE59677.1| Hypothetical protein CBG03100 (Calcium-binding EF-hand)	Troponin C, isoform 2, putative	TIGR B. malayi genomic gene models
bm.02506	Bm1_43315	BMC07841	3.22545	2.9031e-05	CAE59677.1| Hypothetical protein CBG03100 (Calcium-binding EF-hand)	Troponin C, isoform 2, putative	Brugia Chip V1
BMX13148	no_match	TC3150	4.10413	0.000821191	CAE59682.1| Hypothetical protein CBG03105 ( Antifreeze protein, type I )		TIGR gene indices O. volvulus EST clusters
bm.01359	Bm1_06685	BMC06386	2.06758	0.00143257	CAE59754.1| Hypothetical protein CBG03200	Ser/Thr protein phosphatase family protein	Brugia Chip V1
bm.00700	no_match	BMC02801	3.8048	5.68882e-06	CAE59768.1| Hypothetical protein CBG03220 (Calcium-binding EF-hand)		Brugia Chip V1
BMX6913	Bm1_43345	14977.m04913	5.65765	2.23964e-05	CAE59804.1| Hypothetical protein CBG03266 ( Eukaryotic protein of unknown function (DUF829 )	conserved hypothetical protein	TIGR B. malayi genomic gene models
bm.01031	no_match	BMC04220	9.62711	6.01441e-05	CAE59893.1| Hypothetical protein CBG03377		Brugia Chip V1
BMX8164	Bm1_50900	14992.m10954	2.9703	5.91301e-06	CAE59932.1| Hypothetical protein CBG03418 (PDZ/DHR/GLGF)	Conserved hypothetical protein, putative	TIGR B. malayi genomic gene models
bm.00999	Bm1_20120	BMC04055	15.2938	6.79713e-08	CAE59932.1| Hypothetical protein CBG03418 (PDZ/DHR/GLGF)	PDZ domain containing protein	Brugia Chip V1
bm.00989	Bm1_51935	BMC04004	2.16408	4.40484e-06	CAE59962.1| Hypothetical protein CBG03452	Glutathione S-transferase 4, putative	Brugia Chip V1
bm.02928	no_match	BMC10860	8.62305	2.2175e-05	CAE60105.1| Hypothetical protein CBG03641 (LIM domain )		Brugia Chip V1
bm.00536	Bm1_45740	BMC02083	5.12147	6.3777e-06	CAE60164.1| Hypothetical protein CBG03716	hypothetical protein	Brugia Chip V1
BMX7333	Bm1_45740	14980.m02668	5.27483	0.000580563	CAE60164.1| Hypothetical protein CBG03716 (guanine nucleotide exchange factor)	hypothetical protein	TIGR B. malayi genomic gene models
bm.02368	no_match	BMC03360	3.02083	0.00121822	CAE60221.1| Hypothetical protein CBG03790 (Pleckstrin-like)		Brugia Chip V1
BMX155	Bm1_01065	12526.m00073	3.86448	0.000238382	CAE60278.1| Hypothetical protein CBG03859 (Tyrosine protein kinase )	Protein kinase domain containing protein	TIGR B. malayi genomic gene models
bm.02234	Bm1_35795	BMC06058	4.21262	0.000189866	CAE60355.1| Hypothetical protein CBG03951 (7 transmembrane receptor (rhodopsin family) )	GnHR receptor homolog, putative (gonadotropin releasing hormone receptor)	Brugia Chip V1
bm.02210	Bm1_35795	BMC11125	7.19513	1.0882e-05	CAE60355.1| Hypothetical protein CBG03951 (7 transmembrane receptor (rhodopsin family) )	GnHR receptor homolog, putative	Brugia Chip V1
bm.01466	Bm1_32850	BMC07026	2.74895	6.11877e-06	CAE60554.1| Hypothetical protein CBG04181	hypothetical protein	Brugia Chip V1
bm.00570	Bm1_04380	BMC02302	2.64587	0.00150848	CAE60637.1| Hypothetical protein CBG04281	Transthyretin-like family protein	Brugia Chip V1
bm.01972	Bm1_06405	BMC08955	2.25748	0.0036113	CAE60841.1| Hypothetical protein CBG04550	Septin 6, putative	Brugia Chip V1
BMX2865	Bm1_18565	14367.m00312	3.2974	6.79037e-06	CAE60846.1| Hypothetical protein CBG04555 (Serine/threonine protein phosphatase)	Serine/threonine protein phosphatase PP-Z, putative	TIGR B. malayi genomic gene models
BMX12152	Bm1_38965	WB-contig_1322	2.34597	6.97853e-05	CAE61378.1| Hypothetical protein CBG05223	Homeobox domain containing protein	W. Bancrofti EST clusters
BMX338	Bm1_02310	12670.m00021	2.75278	0.000932502	CAE61477.1| Hypothetical protein CBG05371	conserved hypothetical protein	TIGR B. malayi genomic gene models
BMX2667	Bm1_17340	14285.m00052	3.83915	0.00164579	CAE61477.1| Hypothetical protein CBG05371 (Protein-tyrosine phosphatase)	Protein-tyrosine phosphatase containing protein	TIGR B. malayi genomic gene models
bm.02456	Bm1_17495	BMC11876	5.52804	0.000690856	CAE61514.1| Hypothetical protein CBG05414 (Bestrophin)	Bestrophin family protein	Brugia Chip V1
BMX11248	no_match	BMW00076.481	2.58271	5.4904e-05	CAE61551.1| Hypothetical protein CBG05460		Macpherson V2 oligos
BMX8410	Bm1_52310	14992.m11245	43.9591	1.28198e-05	CAE61708.1| Hypothetical protein CBG05657 (Sugar transporter)	Major Facilitator Superfamily protein	TIGR B. malayi genomic gene models
BMX4923	Bm1_31225	14954.m01712	2.08062	0.00193259	CAE61827.1| Hypothetical protein CBG05797 [Caenorhabditis briggsae]	DB module family protein	TIGR B. malayi genomic gene models
BMX968	Bm1_06445	13250.m00031	4.54744	6.55423e-05	CAE61991.1| Hypothetical protein CBG05999 (Transthyretin-like)	Transthyretin-like family protein	TIGR B. malayi genomic gene models
bm.03122	no_match	BMC11967	4.31451	4.50864e-07	CAE61991.1| Hypothetical protein CBG05999 (Transthyretin-like)		Brugia Chip V1
BMX13174	Bm1_06445	TC3177	4.48646	1.16479e-07	CAE61991.1| Hypothetical protein CBG05999 (Transthyretin-like)	Transthyretin-like family protein	TIGR gene indices O. volvulus EST clusters
BMX7413	Bm1_46235	14980.m02769	11.916	6.07792e-05	CAE61996.1| Hypothetical protein CBG06004 (Serine/threonine protein kinase)	Protein kinase domain containing protein	TIGR B. malayi genomic gene models
BMX5803	Bm1_36760	14972.m07043	5.96889	4.26632e-06	CAE62053.1| Hypothetical protein CBG06071 (Prefoldin subunit)	Prefoldin subunit 4, putative	TIGR B. malayi genomic gene models
BMX9725	Bm1_08790	AA584955	2.02557	0.00110903	CAE62120.1| Hypothetical protein CBG06160	hypothetical protein	TIGR gene indices B. malayi EST singletons
BMX13054	Bm1_08210	TC3053	3.05102	5.11455e-05	CAE62153.1| Hypothetical protein CBG06199 (Glu/Leu/Phe/Val dehydrogenase )	glutamate dehydrogenase, mitochondrial precursor, putative	TIGR gene indices O. volvulus EST clusters
BMX5958	Bm1_37655	14972.m07227	2.08439	9.83541e-05	CAE62172.1| Hypothetical protein CBG06219	hypothetical protein	TIGR B. malayi genomic gene models
bm.00921	Bm1_52860	BMC03658	10.7574	6.39547e-06	CAE62577.1| Hypothetical protein CBG06690 (Aminoacyl-tRNA synthetase, class I)	Conserved hypothetical protein, putative	Brugia Chip V1
bm.02312	Bm1_04980	BMC07204	2.01099	0.00173929	CAE62664.1| Hypothetical protein CBG06802	Hypothetical RING finger protein F54G8.4 in chromosome III, putative	Brugia Chip V1
bm.01871	Bm1_28500	BMC06571	5.50315	1.06983e-06	CAE62821.1| Hypothetical protein CBG07000 (Trehalase)	Trehalase family protein	Brugia Chip V1
BMX2113	Bm1_13900	14039.m00116	2.38587	8.5848e-06	CAE63109.1| Hypothetical protein CBG07404	hypothetical protein	TIGR B. malayi genomic gene models
bm.01007	no_match	BMC04084	2.77789	0.000770863	CAE63109.1| Hypothetical protein CBG07404		Brugia Chip V1
bm.02635	Bm1_00350	BMC03444	2.07253	0.000279615	CAE63225.1| Hypothetical protein CBG07585	succinyl-CoA ligase [GDP-forming] alpha-chain, mitochindrial, putative	Brugia Chip V1
bm.01340	Bm1_37295	BMC06259	2.90421	2.88993e-07	CAE63454.1| Hypothetical protein CBG07915 (4-hydroxybenzoate polyprenyl transferase)	protoheme IX farnesyltransferase family protein	Brugia Chip V1
BMX4812	Bm1_30535	14954.m01571	3.94546	3.3234e-05	CAE63465.1| Hypothetical protein CBG07932 (Patched transmembrane receptor)	Patched family protein	TIGR B. malayi genomic gene models
BMX4621	Bm1_29460	14945.m00256	6.03981	3.81962e-08	CAE63649.1| Hypothetical protein CBG08147 (Peptidase, metallopeptidases)	CUB domain containing protein	TIGR B. malayi genomic gene models
bm.02882	Bm1_54515	BMC06796	2.58023	0.00734971	CAE63795.1| Hypothetical protein CBG08337	Zinc carboxypeptidase family protein	Brugia Chip V1
bm.03055	no_match	BMC01962	2.47127	0.00186278	CAE63849.1| Hypothetical protein CBG08408		Brugia Chip V1
BMX8931	Bm1_55565	15276.m00014	14.6497	6.28581e-05	CAE63995.1| Hypothetical protein CBG08588	Conserved hypothetical protein, putative	TIGR B. malayi genomic gene models
BMX7139	Bm1_44640	14979.m04434	2.49526	0.00187024	CAE64324.1| Hypothetical protein CBG09002	Mospd2 protein, putative	TIGR B. malayi genomic gene models
BMX6927	Bm1_43420	14977.m04929	6.40009	9.81376e-06	CAE64351.1| Hypothetical protein CBG09038 (Serine/threonine protein kinase )	Protein kinase domain containing protein	TIGR B. malayi genomic gene models
BMX2460	Bm1_16040	14230.m00222	2.52521	0.000309675	CAE64374.1| Hypothetical protein CBG09061	hypothetical protein	TIGR B. malayi genomic gene models
BMX6582	Bm1_41405	14973.m02673	20.2676	6.82188e-05	CAE64384.1| Hypothetical protein CBG09071 (Serine/threonine protein kinase)	glycogen synthase kinase, putative	TIGR B. malayi genomic gene models
BMX7198	Bm1_44990	14979.m04507	2.38483	0.000233881	CAE64449.1| Hypothetical protein CBG09156	Transthyretin-like family protein	TIGR B. malayi genomic gene models
BMX1074	Bm1_07085	13289.m00063	4.74722	3.75229e-05	CAE64633.1| Hypothetical protein CBG09394 (Calcineurin-like phosphoesterase)	Serine/threonine protein phosphatase PP1-gamma catalytic subunit, putative	TIGR B. malayi genomic gene models
BMX2269	Bm1_14870	14113.m00028	3.90928	2.33077e-05	CAE64641.1| Hypothetical protein CBG09405 (guanine nucleotide exchange factor)	conserved hypothetical protein	TIGR B. malayi genomic gene models
bm.02833	Bm1_51250	BMC05173	3.04024	0.000156614	CAE64843.1| Hypothetical protein CBG09639 (Bestrophin)	bestrophin-2b, putative	Brugia Chip V1
BMX8177	Bm1_50975	14992.m10969	2.36264	0.000315748	CAE64846.1| Hypothetical protein CBG09642	GTP cyclohydrolase I, putative	TIGR B. malayi genomic gene models
bm.02636	Bm1_02130	BMC07594	48.5141	8.85985e-05	CAE65091.1| Hypothetical protein CBG09950 (Argonaute and Dicer protein, PAZ)	piwi domain containing protein	Brugia Chip V1
BMX4297	Bm1_27420	14907.m00582	2.8601	1.31258e-07	CAE65141.1| Hypothetical protein CBG10007	cell division control protein 2 homolog, putative	TIGR B. malayi genomic gene models
BMX2819	Bm1_18280	14356.m00511	2.34542	3.28468e-06	CAE65167.1| Hypothetical protein CBG10037	ubiquitin-conjugating enzyme E2-19 kDa, putative	TIGR B. malayi genomic gene models
BMX6355	Bm1_40055	14972.m07716	2.46625	3.14566e-05	CAE65258.1| Hypothetical protein CBG10148 [Caenorhabditis briggsae]	Hypothetical 84.0 kDa protein T23G5.2 in chromosome III, putative	TIGR B. malayi genomic gene models
BMX4543	Bm1_28985	14937.m00496	5.3944	0.000360945	CAE65561.1| Hypothetical protein CBG10551 (Globins and related hemoproteins )	hypothetical protein	TIGR B. malayi genomic gene models
BMX3889	Bm1_24905	14731.m01005	8.64626	6.78353e-05	CAE65738.1| Hypothetical protein CBG10823 (Histone H5)	MNN4 protein, putative	TIGR B. malayi genomic gene models
bm.02955	Bm1_25960	BMC10934	4.28525	0.287711	CAE65763.1| Hypothetical protein CBG10852 (Voltage-dependent potassium channel)	KCNQ voltage-gated potassium channel family protein	Brugia Chip V1
bm.01797	no_match	BMC09221	2.26343	0.000270408	CAE65861.1| Hypothetical protein CBG11004		Brugia Chip V1
bm.02449	no_match	BMC04941	3.32372	0.0489299	CAE65861.1| Hypothetical protein CBG11004 (Snf1 protein kinase complex assembly )		Brugia Chip V1
BMX7455	Bm1_46460	14980.m02817	3.53218	0.00188515	CAE65902.1| Hypothetical protein CBG11069 (AAA ATPase, core)	26S proteasome regulatory chain 4, putative	TIGR B. malayi genomic gene models
BMX7453	Bm1_46450	14980.m02815	5.64899	9.51429e-06	CAE65958.1| Hypothetical protein CBG11140 (Serine/threonine protein kinase )	Protein kinase domain containing protein	TIGR B. malayi genomic gene models
bm.00947	Bm1_04870	BMC03777	157.515	6.00478e-11	CAE66027.1| Hypothetical protein CBG11221 (Glycosyl transferase, family 14 )	conserved hypothetical protein	Brugia Chip V1
BMX8215	Bm1_51210	14992.m11015	2.26391	2.53319e-05	CAE66050.1| Hypothetical protein CBG11250	LysM domain containing protein	TIGR B. malayi genomic gene models
BMX4675	Bm1_29740	14947.m01150	4.79736	2.42045e-06	CAE66611.1| Hypothetical protein CBG11944 (Peptidase A22A, presenilin)	Presenilin spe-4, putative	TIGR B. malayi genomic gene models
BMX8932	Bm1_55570	15277.m00006	12.2224	3.15582e-09	CAE66611.1| Hypothetical protein CBG11944 (Peptidase A22A, presenilin)	hypothetical protein	TIGR B. malayi genomic gene models
BMX2026	Bm1_13315	13982.m00019	2.67883	0.000134345	CAE66613.1| Hypothetical protein CBG11946	hypothetical protein	TIGR B. malayi genomic gene models
BMX7713	Bm1_48080	14990.m07736	2.32015	0.00432583	CAE66673.1| Hypothetical protein CBG12012	Hypothetical UPF0041 protein F53F10.3 in chromosome I, putative	TIGR B. malayi genomic gene models
bm.00647	Bm1_48080	BMC02581	2.39885	0.0012482	CAE66673.1| Hypothetical protein CBG12012	Hypothetical UPF0041 protein F53F10.3 in chromosome I, putative	Brugia Chip V1
BMX8665	Bm1_08405	15099.m00106	3.25988	3.55399e-05	CAE66788.1| Hypothetical protein CBG12148 (O-methyltransferase)	catechol-O-methyltransferase domain containing 1, putative	TIGR B. malayi genomic gene models
BMX2787	Bm1_18080	14345.m00059	2.81431	0.000852076	CAE66819.1| Hypothetical protein CBG12184	Protein kinase domain containing protein	TIGR B. malayi genomic gene models
BMX4190	Bm1_26750	14853.m00061	7.78526	1.38369e-09	CAE66850.1| Hypothetical protein CBG12222 (Serine/threonine protein kinase)	Protein kinase domain containing protein	TIGR B. malayi genomic gene models
BMX5325	Bm1_33740	14961.m05244	4.88818	3.77192e-06	CAE66923.1| Hypothetical protein CBG12311 (Ribosomal protein P2)	Conserved hypothetical protein, putative	TIGR B. malayi genomic gene models
BMX5648	Bm1_35790	14971.m02798	3.51753	0.000719709	CAE66928.1| Hypothetical protein CBG12320 (Prion-like-(Q/N-rich)-domain-bearing protein)	Prion-like-, putative	TIGR B. malayi genomic gene models
BMX2168	Bm1_14235	14058.m00557	3.10561	2.18401e-05	CAE67014.1| Hypothetical protein CBG12415 (Syntaxin, N-terminal)	SNARE domain containing protein	TIGR B. malayi genomic gene models
bm.01612	Bm1_23040	BMC08905	18.8958	2.83656e-10	CAE67029.1| Hypothetical protein CBG12430 (cytochrome complex assembly)	hypothetical protein	Brugia Chip V1
BMX8352	Bm1_51970	14992.m11176	6.14537	1.80522e-06	CAE67124.1| Hypothetical protein CBG12542 (Transcription factor, MADS-box)	Serum response factor homolog, putative	TIGR B. malayi genomic gene models
BMX2227	Bm1_02215	14093.m00117	6.89917	0.00108083	CAE67138.1| Hypothetical protein CBG12561 (Serine/threonine protein kinase)	Protein kinase domain containing protein	TIGR B. malayi genomic gene models
BMX7276	Bm1_45440	14979.m04603	2.80953	0.00181647	CAE67145.1| Hypothetical protein CBG12568	Protein kinase domain containing protein	TIGR B. malayi genomic gene models
bm.01610	no_match	BMC08864	30.7524	0.000112585	CAE67198.1| Hypothetical protein CBG12634 (Major sperm protein)		Brugia Chip V1
bm.02614	no_match	BMC08365	2.01565	0.000710863	CAE67273.1| Hypothetical protein CBG12721		Brugia Chip V1
BMX7810	Bm1_48715	14990.m07866	2.35677	0.000727148	CAE67273.1| Hypothetical protein CBG12721	Ser/Thr protein phosphatase family protein	TIGR B. malayi genomic gene models
BMX8699	Bm1_54110	15131.m00093	3.29729	1.94103e-05	CAE67290.1| Hypothetical protein CBG12739 (Protein-tyrosine phosphatase)	Protein-tyrosine phosphatase containing protein	TIGR B. malayi genomic gene models
BMX3179	Bm1_20545	14525.m00161	2.88057	1.86034e-05	CAE67403.1| Hypothetical protein CBG12889	Protein kinase domain containing protein	TIGR B. malayi genomic gene models
bm.02791	no_match	BMC07398	6.43287	0.000591805	CAE67403.1| Hypothetical protein CBG12889 (Serine/threonine protein kinase )		Brugia Chip V1
BMX2971	Bm1_19275	14409.m00254	3.00167	9.04137e-07	CAE67455.1| Hypothetical protein CBG12956 (Serine/threonine protein kinase)	Protein kinase domain containing protein	TIGR B. malayi genomic gene models
bm.02459	Bm1_23855	BMC10462	5.8316	0.000553696	CAE67505.1| Hypothetical protein CBG13017 (3'5'-cyclic nucleotide phosphodiesterase)	Probable 3',5'-cyclic phosphodiesterase R153.1, putative	Brugia Chip V1
bm.01272	Bm1_21670	BMC05878	31.7835	0.000692104	CAE67529.1| Hypothetical protein CBG13051 (ribonuclease H activity)	RNase H family protein	Brugia Chip V1
BMX4091	Bm1_26170	14786.m00011	4.30725	6.82172e-06	CAE67718.1| Hypothetical protein CBG13293 (rhodopsin-like receptor activity)	hypothetical protein	TIGR B. malayi genomic gene models
BMX6658	Bm1_41860	14974.m00837	3.46914	0.000400841	CAE68033.1| Hypothetical protein CBG13650 (Ubiquitin-conjugating enzyme)	ubiquitin-conjugating enzyme variant Kua, putative	TIGR B. malayi genomic gene models
bm.01052	Bm1_43435	BMC04297	14.5258	1.15909e-05	CAE68129.1| Hypothetical protein CBG13774 (Casein kinase)	Protein kinase domain containing protein	Brugia Chip V1
BMX8505	Bm1_52865	14992.m11358	3.76876	0.000142477	CAE68976.1| Hypothetical protein CBG14958 (Serine/threonine protein kinase)	Protein kinase domain containing protein	TIGR B. malayi genomic gene models
BMX3375	Bm1_21805	14599.m00262	2.38119	0.000505186	CAE69089.1| Hypothetical protein CBG15108	Protein-tyrosine phosphatase containing protein	TIGR B. malayi genomic gene models
BMX2478	Bm1_16155	14232.m00274	14.9784	0.000353423	CAE69089.1| Hypothetical protein CBG15108 (Protein-tyrosine phosphatase)	Protein-tyrosine phosphatase containing protein	TIGR B. malayi genomic gene models
bm.01648	Bm1_21805	BMC10705	18.086	0.000250589	CAE69089.1| Hypothetical protein CBG15108 (Protein-tyrosine phosphatase)	Protein-tyrosine phosphatase containing protein	Brugia Chip V1
BMX11060	no_match	TC9683	2.03824	0.000192852	CAE69152.1| Hypothetical protein CBG15182		TIGR gene indices B. malayi EST clusters
BMX4271	Bm1_27255	14905.m00128	2.32085	0.00147331	CAE69160.1| Hypothetical protein CBG15191	Fibronectin type III domain containing protein	TIGR B. malayi genomic gene models
bm.00720	Bm1_35295	BMC02884	2.29671	0.000771717	CAE69354.1| Hypothetical protein CBG15443	Immunoglobulin I-set domain containing protein	Brugia Chip V1
BMX12932	no_match	TC2927	2.52345	0.0141321	CAE69354.1| Hypothetical protein CBG15443		TIGR gene indices O. volvulus EST clusters
BMX3585	Bm1_23095	14653.m00289	2.65467	1.43903e-05	CAE69507.1| Hypothetical protein CBG15715	Matrixin family protein	TIGR B. malayi genomic gene models
BMX8641	Bm1_53730	15080.m00107	2.20027	0.00148837	CAE69543.1| Hypothetical protein CBG15755	glutamate decarboxylase putative	TIGR B. malayi genomic gene models
bm.02649	no_match	BMC05756	10.1822	0.00173702	CAE70164.1| Hypothetical protein CBG16631 (Protein-tyrosine phosphatase)		Brugia Chip V1
bm.01951	Bm1_39800	BMC07383	8.88961	4.15485e-07	CAE70331.1| Hypothetical protein CBG16864 (histidinol-phosphatase activity)	haloacid dehalogenase-like hydrolase family protein	Brugia Chip V1
BMX5666	Bm1_35895	14971.m02819	13.7149	0.000221143	CAE70385.1| Hypothetical protein CBG16947 (Pyruvate kinase)	Pyruvate kinase, muscle isozyme, putative	TIGR B. malayi genomic gene models
BMX11671	no_match	BMW01055.131	3.90529	0.0150764	CAE70527.1| Hypothetical protein CBG17156 (Histone H5 )		Macpherson V2 oligos
BMX3834	Bm1_24575	14715.m01247	6.47518	5.31753e-06	CAE70669.1| Hypothetical protein CBG17377 (Adenylate kinase)	adenylate kinase isoenzyme 1, putative	TIGR B. malayi genomic gene models
BMX5183	Bm1_32835	14961.m05058	4.52168	6.97307e-06	CAE71135.1| Hypothetical protein CBG17990 (Proline-rich region)	hypothetical protein	TIGR B. malayi genomic gene models
bm.01117	no_match	BMC04923	2.39149	1.83683e-06	CAE71158.1| Hypothetical protein CBG18014		Brugia Chip V1
BMX380	Bm1_02550	12699.m00009	2.16058	0.000368773	CAE71158.1| Hypothetical protein CBG18014	striated muscle activator of Rho-dependent signaling, putative	TIGR B. malayi genomic gene models
BMX749	Bm1_02975	13106.m00007	16.0506	6.42788e-06	CAE71215.1| Hypothetical protein CBG18078 (Ribosomal protein P2 )	hypothetical protein	TIGR B. malayi genomic gene models
bm.00948	Bm1_02975	BMC03787	66.5616	5.09114e-06	CAE71215.1| Hypothetical protein CBG18078 (Ribosomal protein P2 )	hypothetical protein	Brugia Chip V1
BMX12621	Bm1_46105	WB-contig_401	2.39492	1.85485e-05	CAE71351.1| Hypothetical protein CBG18254	hypothetical protein	W. Bancrofti EST clusters
bm.02694	Bm1_23960	BMC05214	2.12459	0.000386951	CAE71397.1| Hypothetical protein CBG18305	Calcium-transporting ATPase sarcoplasmic/endoplasmic reticulum type, putative	Brugia Chip V1
bm.01219	no_match	BMC05487	2.33407	0.000190603	CAE71397.1| Hypothetical protein CBG18305		Brugia Chip V1
bm.01470	Bm1_23960	BMC07037	2.1861	0.000437784	CAE71397.1| Hypothetical protein CBG18305	Calcium-transporting ATPase sarcoplasmic/endoplasmic reticulum type, putative	Brugia Chip V1
BMX11288	no_match	BMW00140.388	2.02844	0.00187315	CAE71544.1| Hypothetical protein CBG18487		Macpherson V2 oligos
BMX2129	Bm1_13995	14043.m00009	2.09103	0.000883458	CAE71718.1| Hypothetical protein CBG18695	Serine/threonine-protein kinase K06H7.1, putative	TIGR B. malayi genomic gene models
BMX8038	Bm1_50140	14990.m08157	6.62952	7.34401e-07	CAE71790.1| Hypothetical protein CBG18798 (PDZ/DHR/GLGF)	gopc protein, putative	TIGR B. malayi genomic gene models
BMX8860	Bm1_55130	15224.m00009	2.08069	9.35018e-07	CAE71867.1| Hypothetical protein CBG18919	Zinc finger, C2H2 type family protein	TIGR B. malayi genomic gene models
bm.02187	Bm1_54310	BMC07459	23.0048	0.000808555	CAE72172.1| Hypothetical protein CBG19279 (Protein-tyrosine phosphatase)	Protein-tyrosine phosphatase containing protein	Brugia Chip V1
BMX8320	Bm1_51780	14992.m11138	4.8337	0.0001382	CAE72251.1| Hypothetical protein CBG19370	hypothetical protein	TIGR B. malayi genomic gene models
BMX19	Bm1_00150	12420.m00166	2.04532	0.000172377	CAE72321.1| Hypothetical protein CBG19465 [Caenorhabditis briggsae]	hexokinase type II, putative	TIGR B. malayi genomic gene models
BMX1155	Bm1_07630	13322.m00193	2.29263	0.000314517	CAE72538.1| Hypothetical protein CBG19720	Protein kinase domain containing protein	TIGR B. malayi genomic gene models
BMX5457	Bm1_34595	14963.m01789	15.1421	0.00206194	CAE72538.1| Hypothetical protein CBG19720 (Serine/threonine protein kinase )	Protein kinase domain containing protein	TIGR B. malayi genomic gene models
BMX12339	Bm1_35600	WB-contig_1545	2.37857	7.32568e-05	CAE72967.1| Hypothetical protein CBG20304 [Caenorhabditis briggsae]	ML domain containing protein	W. Bancrofti EST clusters
BMX4656	Bm1_29645	14947.m01130	9.05928	2.53754e-05	CAE73011.1| Hypothetical protein CBG20367	hypothetical protein	TIGR B. malayi genomic gene models
bm.02924	no_match	BMC01190	3.63926	3.23479e-07	CAE73111.1| Hypothetical protein CBG20492 (Peptidyl-glycine alpha-amidating monooxygenase )		Brugia Chip V1
BMX12463	no_match	WB-contig_1687	3.10949	0.000199635	CAE73111.1| Hypothetical protein CBG20492 (Peptidyl-glycine alpha-amidating monooxygenase )		W. Bancrofti EST clusters
bm.00742	Bm1_46180	BMC02997	2.58321	1.52488e-06	CAE73157.1| Hypothetical protein CBG20550	hypothetical protein	Brugia Chip V1
BMX1378	Bm1_09070	13436.m00047	3.34929	0.000106241	CAE73224.1| Hypothetical protein CBG20630 (Phosphoglycerate mutase)	UBASH3A protein homolog, putative	TIGR B. malayi genomic gene models
BMX7010	Bm1_43900	14977.m05027	12.4766	0.000300308	CAE73227.1| Hypothetical protein CBG20633 (Serine/threonine protein kinase)	serine/threonine-protein kinase, putative	TIGR B. malayi genomic gene models
bm.02881	no_match	BMC03404	2.11545	0.000331857	CAE73338.1| Hypothetical protein CBG20767		Brugia Chip V1
BMX6947	Bm1_43540	14977.m04954	2.36566	0.000486157	CAE73387.1| Hypothetical protein CBG20827 [Caenorhabditis briggsae]	hypothetical protein	TIGR B. malayi genomic gene models
BMX8328	Bm1_51820	14992.m11146	6.16831	1.29545e-07	CAE73431.1| Hypothetical protein CBG20874 (Metallophosphoesterase)	Serine/threonine protein phosphatase PP1 isozyme 1, putative	TIGR B. malayi genomic gene models
bm.01639	Bm1_05315	BMC10339	18.2905	0.000475815	CAE73688.1| Hypothetical protein CBG21199	hypothetical protein	Brugia Chip V1
BMX13640	Bm1_19645	TC3662	2.10323	7.78118e-05	CAE73695.1| Hypothetical protein CBG21206	ribosomal RNA methyltransferase, putative	TIGR gene indices O. volvulus EST clusters
BMX12013	Bm1_47135	WB-contig_1157	2.0192	0.00111707	CAE73804.1| Hypothetical protein CBG21354	Neurotransmitter-gated ion-channel ligand binding domain containing protein	W. Bancrofti EST clusters
BMX8669	Bm1_53910	15104.m00054	2.2505	0.000111475	CAE73811.1| Hypothetical protein CBG21361	Neurocalcin delta, putative	TIGR B. malayi genomic gene models
BMX6489	Bm1_40805	14972.m07878	2.01563	9.7557e-05	CAE74014.1| Hypothetical protein CBG21662	PAN domain containing protein	TIGR B. malayi genomic gene models
BMX2743	Bm1_17810_drug	14318.m00072	2.50252	0.000859298	CAE74051.1| Hypothetical protein CBG21703	vacuolar ATP synthase subunit H, putative	TIGR B. malayi genomic gene models
bm.01543	Bm1_11560	BMC07811	5.59472	2.70862e-07	CAE74210.1| Hypothetical protein CBG21892 (Mitochondrial carrier protein)	Ribosomal protein L13 containing protein	Brugia Chip V1
bm.02633	no_match	BMC12050	2.10405	0.000527796	CAE74339.1| Hypothetical protein CBG22054		Brugia Chip V1
BMX10084	no_match	AI066046	2.56476	0.00195041	CAE74339.1| Hypothetical protein CBG22054		TIGR gene indices B. malayi EST singletons
BMX9307	no_match	AA072512	3.98845	0.000550077	CAE74340.1| Hypothetical protein CBG22058 (Leucine-rich repeat)		TIGR gene indices B. malayi EST singletons
BMX13705	Bm1_54750	TC3731	15.4409	1.14669e-08	CAE74383.1| Hypothetical protein CBG22113	hypothetical protein	TIGR gene indices O. volvulus EST clusters
BMX8792	Bm1_54750	15183.m00025	17.5313	6.6752e-06	CAE74383.1| Hypothetical protein CBG22113	hypothetical protein	TIGR B. malayi genomic gene models
bm.01349	Bm1_46905	BMC06329	20.1825	6.99305e-06	CAE74397.1| Hypothetical protein CBG22129	hypothetical protein	Brugia Chip V1
BMX6695	Bm1_42090	14975.m04351	6.92974	0.00457052	CAE74474.1| Hypothetical protein CBG22222 (3-oxoadipate enol-lactonase )	MGC79044 protein, putative	TIGR B. malayi genomic gene models
BMX7304	Bm1_45590	14979.m04637	8.07453	1.34995e-07	CAE74626.1| Hypothetical protein CBG22421	Conserved hypothetical protein, putative	TIGR B. malayi genomic gene models
BMX6105	Bm1_38560	14972.m07411	6.90392	0.00228515	CAE74712.1| Hypothetical protein CBG22527 (Unnamed protein )	conserved hypothetical protein	TIGR B. malayi genomic gene models
BMX5404	Bm1_34265	14961.m05348	3.51837	0.000108907	CAE74924.1| Hypothetical protein CBG22805	hypothetical protein	TIGR B. malayi genomic gene models
BMX8888	Bm1_55295	15245.m00020	2.01741	0.000485857	CAE75222.1| Hypothetical protein CBG23171	Transmembrane protein, putative	TIGR B. malayi genomic gene models
BMX5835	Bm1_36960	14972.m07082	3.98954	6.81966e-06	CAE75284.1| Hypothetical protein CBG23251	conserved hypothetical protein	TIGR B. malayi genomic gene models
bm.01136	Bm1_36960	BMC05037	2.67302	4.71467e-05	CAE75284.1| Hypothetical protein CBG23251	conserved hypothetical protein	Brugia Chip V1
BMX13363	no_match	TC3370	3.95444	3.51002e-06	CAE75284.1| Hypothetical protein CBG23251		TIGR gene indices O. volvulus EST clusters
BMX860	Bm1_05750	13186.m00013	2.76855	0.00124134	CAE75311.1| Hypothetical protein CBG23281	hypothetical protein	TIGR B. malayi genomic gene models
BMX7611	Bm1_47400	14982.m02257	8.59807	0.0817069	CAE75311.1| Hypothetical protein CBG23281 (Trehalase)	Trehalase family protein	TIGR B. malayi genomic gene models
bm.01932	Bm1_06910	BMC02752	2.55042	2.12034e-06	CAE75373.1| Hypothetical protein CBG23360	DNA polymerase delta catalytic subunit, putative	Brugia Chip V1
BMX2508	Bm1_16335	14239.m00341	4.64489	7.0454e-05	CAE75432.1| Hypothetical protein CBG23425 (Major sperm protein)	MSP domain protein	TIGR B. malayi genomic gene models
BMX4099	Bm1_26210	14788.m00091	7.9986	2.68595e-06	CAF88611.1| unnamed protein product [Tetraodon nigroviridis]	hypothetical protein	TIGR B. malayi genomic gene models
BMX12849	no_match	TC2844	8.88682	0.000556896	CAF88611.1| unnamed protein product [Tetraodon nigroviridis]		TIGR gene indices O. volvulus EST clusters
BMX2165	Bm1_14215	14057.m00074	80.3348	7.10773e-08	CAG06358.1| unnamed protein product [Tetraodon nigroviridis]	SON protein, putative	TIGR B. malayi genomic gene models
bm.03143	no_match	BMC03411	28.5011	1.83253e-05	CAG06358.1| unnamed protein product [Tetraodon nigroviridis]		Brugia Chip V1
bm.01718	no_match	BMC11919	426.019	8.06196e-13	CAG06358.1| unnamed protein product [Tetraodon nigroviridis]		Brugia Chip V1
BMX995	Bm1_06595	13260.m00093	7.6525	0.000126242	CAG07991.1| unnamed protein product [Tetraodon nigroviridis]	hypothetical protein	TIGR B. malayi genomic gene models
BMX3997	Bm1_25560	14768.m00178	2.12933	0.00371311	CAG08316.1| unnamed protein product [Tetraodon nigroviridis]	hypothetical protein	TIGR B. malayi genomic gene models
bm.03074	no_match	BMC05250	2.79694	0.000151576	CAH18874.1| putative trehalose 6-phosphate synthase [Aphelenchus avenae]		Brugia Chip V1
bm.02003	Bm1_04670	BMC11324	9.87461	0.000125023	CAJ70143.1| putative surface protein	Serine-rich protein-like	Brugia Chip V1
BMX863	Bm1_05765	13187.m00151	5.26515	3.42665e-05	CAK11399.1| novel protein containing zinc finger C2H2 type domain [Danio rerio]	Zinc finger, C2H2 type family protein	TIGR B. malayi genomic gene models
BMX11516	no_match	BMW00621.454	2.23515	0.00558547	CAK51380.1| hypothetical protein, conserved [Eimeria tenella]		Macpherson V2 oligos
BMX7049	Bm1_44100	14977.m05069	6.87285	1.37023e-06	EAA12244.3| ENSANGP00000007281 [Anopheles gambiae str. PEST]	hypothetical protein	TIGR B. malayi genomic gene models
BMX7494	Bm1_46720	14981.m02383	5.00169	1.24046e-06	EAL25260.1| GA13494-PA [Drosophila pseudoobscura]	Topors protein, putative	TIGR B. malayi genomic gene models
BMX3513	Bm1_22655	14635.m00117	19.9069	6.85511e-05	EAL25486.1| GA11060-PA [Drosophila pseudoobscura]	hypothetical protein	TIGR B. malayi genomic gene models
bm.01969	Bm1_48480	BMC01784	71.3887	1.03903e-07	EAL26982.1| GA21383-PA [Drosophila pseudoobscura]	Protein kinase domain containing protein	Brugia Chip V1
BMX3294	Bm1_21270	14570.m00059	4.92644	2.32333e-06	EAL33024.1| GA14824-PA [Drosophila pseudoobscura]	Hypothetical 35.8 kDa protein F37A4.5 in chromosome III, putative	TIGR B. malayi genomic gene models
BMX12757	no_match	TC2740	2.21923	0.000248404	EAR81082.1| hypothetical protein TTHERM_02141640 [Tetrahymena thermophila SB210]		TIGR gene indices O. volvulus EST clusters
BMX737	Bm1_00060	13091.m00011	11.6524	7.3648e-05	EAR96850.1| hypothetical protein TTHERM_00193420	PHD-finger family protein	TIGR B. malayi genomic gene models
BMX12769	no_match	TC2753	6.81581	0.000147678	EAS30199.1| conserved hypothetical protein		TIGR gene indices O. volvulus EST clusters
bm.02362	Bm1_26215	BMC03147	2.39738	0.00593709	EAT38279.1| ubiquitin specific protease 9/faf [Aedes aegypti]	Ubiquitin carboxyl-terminal hydrolase family protein	Brugia Chip V1
BMX12091	no_match	WB-contig_1250	2.0359	0.000820376	EAT40219.1| conserved hypothetical protein [Aedes aegypti]		W. Bancrofti EST clusters
BMX3039	Bm1_19685	14450.m00179	6.12442	0.000401072	EAT42648.1| oxysterol-binding protein 1,	hypothetical protein	TIGR B. malayi genomic gene models
BMX2452	Bm1_15995	14229.m00039	3.80469	1.74875e-05	EAT48795.1| ubiquitin-conjugating enzyme E2 l	ubiquitin-conjugating enzyme, putative	TIGR B. malayi genomic gene models
BMX540	Bm1_03655	12871.m00092	3.07809	0.000126994	NP_001003352.1| neurofilament, heavy polypeptide 200kDa [Canis familiaris]	hypothetical protein	TIGR B. malayi genomic gene models
BMX6850	Bm1_42995	14975.m04540	2.0295	0.000708192	NP_001005132.1| MGC89796 protein [Xenopus tropicalis]	MGC89796 protein, putative	TIGR B. malayi genomic gene models
BMX12681	no_match	WB-contig_491	2.0361	0.0012649	NP_001008.1| ribosomal protein S13 [Homo sapiens]		W. Bancrofti EST clusters
BMX626	Bm1_04220	12951.m00026	5.98694	1.31425e-08	NP_001013397.2| hypothetical protein LOC234358	Zinc finger, C2H2 type family protein	TIGR B. malayi genomic gene models
BMX3567	Bm1_01315	14651.m00258	2.11073	0.00165132	NP_001013397.2| hypothetical protein LOC234358 [Mus musculus]	Zinc finger, C2H2 type family protein	TIGR B. malayi genomic gene models
BMX2584	Bm1_16820	14258.m00142	3.0029	1.29544e-07	NP_001016053.1| hypothetical protein LOC548807	MGC80968 protein, putative	TIGR B. malayi genomic gene models
BMX10202	no_match	AI508029	2.06292	0.00164312	NP_001021087.1| F08A10.1d [Caenorhabditis		TIGR gene indices B. malayi EST singletons
BMX5667	Bm1_35895	14971.m02823	5.11995	0.000378675	NP_001021411.1| F25H5.3c (Pyruvate kinase) [Caenorhabditis elegans]	Pyruvate kinase, muscle isozyme, putative	TIGR B. malayi genomic gene models
BMX6805	Bm1_42725	14975.m04486	2.71053	0.00165595	NP_001022278.1| R07G3.9 [Caenorhabditis elegans]	Immunoglobulin I-set domain containing protein	TIGR B. malayi genomic gene models
BMX4118	Bm1_26340	14799.m00203	2.69096	3.64472e-05	NP_001022568.1| RaBPHilin family member (rbf-1)	C2 domain containing protein	TIGR B. malayi genomic gene models
bm.02253	Bm1_08955	BMC03164	2.75414	1.21215e-05	NP_001022574.1| F42A10.9 [Caenorhabditis elegans]	Hypothetical UPF0131 protein CG2811, putative	Brugia Chip V1
BMX7125	Bm1_44570	14979.m04420	11.2149	2.32573e-05	NP_001022622.1| proteasome Regulatory Particle, Non-ATPase-like family member (rpn-6)	Proteasome regulatory particle, non-atpase-like protein 6, putative	TIGR B. malayi genomic gene models
bm.00479	Bm1_35905	BMC01837	2.16469	2.06007e-06	NP_001022659.1| K04C2.7 [Caenorhabditis elegans]	hypothetical protein	Brugia Chip V1
BMX6479	Bm1_40750	14972.m07867	3.01808	0.00168649	NP_001023039.1| EXCretory canal abnormal family member (exc-5)	RhoGEF domain containing protein	TIGR B. malayi genomic gene models
BMX11626	Bm1_40750	BMW00928.323	3.04422	9.04383e-06	NP_001023039.1| EXCretory canal abnormal family member (exc-5)	RhoGEF domain containing protein	Macpherson V2 oligos
bm.00994	Bm1_43585	BMC04019	21.0861	0.000847695	NP_001023338.1| R102.10 (Uncharacterized protein) [Caenorhabditis elegans]	hypothetical protein	Brugia Chip V1
BMX5402	Bm1_34255	14961.m05346	6.39048	8.61732e-05	NP_001023341.1| R11A8.8 ( PDZ/DHR/GLGF) [Caenorhabditis elegans]	Conserved hypothetical protein, putative	TIGR B. malayi genomic gene models
BMX193	Bm1_01355	12566.m00172	3.55538	8.46535e-07	NP_001023341.1| R11A8.8 ( PDZ/DHR/GLGF) [Caenorhabditis elegans]	hypothetical protein	TIGR B. malayi genomic gene models
BMX10849	Bm1_15795	N37112	2.15292	2.57902e-06	NP_001023550.1| Y66H1B.2a [Caenorhabditis elegans]	Filamin/ABP280 repeat family protein	TIGR gene indices B. malayi EST singletons
bm.02084	Bm1_47900	BMC02331	3.03949	0.000323573	NP_001023551.1| Y66H1B.2b (Actin-binding cytoskeleton protein, filamin ) [Caenorhabditis elegans]	Filamin/ABP280 repeat family protein	Brugia Chip V1
BMX5936	Bm1_37535	14972.m07201	2.54385	0.000148317	NP_001023607.1| CCR (yeast CCR4/NOT complex component) homolog family member (ccr-4)	CCR4, putative	TIGR B. malayi genomic gene models
bm.02755	Bm1_34490	BMC07284	8.4877	1.35272e-08	NP_001023842.1| Temporarily Assigned Gene name family member (tag-93)	Protein phosphatase 2C containing protein	Brugia Chip V1
BMX8511	Bm1_52895	14992.m11366	9.62467	1.03436e-09	NP_001023911.1| SMEK (Dictyostelium Suppressor of MEK null) homolog family member (smk-1)	MGC82226 protein, putative	TIGR B. malayi genomic gene models
BMX3311	Bm1_21365	14581.m00055	2.421	9.61297e-05	NP_001024138.1| T13F3.8 [Caenorhabditis elegans]	hypothetical protein	TIGR B. malayi genomic gene models
BMX9595	no_match	AA454244	7.81976	1.30067e-08	NP_001024664.1| F45E1.7a (Adaptor protein PACSIN) [Caenorhabditis elegans]		TIGR gene indices B. malayi EST singletons
BMX7306	Bm1_45600	14979.m04639	3.18686	0.000529629	NP_001027603.1| tropomyosin-like protein [Ciona intestinalis ]	hypothetical protein	TIGR B. malayi genomic gene models
bm.00712	no_match	BMC02844	2.11279	7.97076e-05	NP_001033457.1| Y66H1B.2c [Caenorhabditis elegans]		Brugia Chip V1
bm.00969	Bm1_39910	BMC03932	2.26865	0.00105593	NP_001033541.1| F22A3.7 [Caenorhabditis elegans]	Transthyretin-like family protein	Brugia Chip V1
BMX5529	Bm1_35030	14967.m01530	4.88222	0.00136157	NP_001033555.1| K05B2.2a ( Predicted cell growth/differentiation regulator) [Caenorhabditis elegans]	conserved hypothetical protein	TIGR B. malayi genomic gene models
BMX5124	Bm1_32490	14961.m04989	9.61779	3.01221e-08	NP_001036358.1| bunched CG5461-PE, isoform E [Drosophila melanogaster]	shortsighted class 1, putative	TIGR B. malayi genomic gene models
BMX5841	Bm1_36985	14972.m07088	2.91317	2.06777e-05	NP_001039717.1| hypothetical protein LOC520564	Conserved hypothetical protein, putative	TIGR B. malayi genomic gene models
BMX8706	Bm1_54150	15133.m00187	2.52036	0.000214454	NP_001040786.1| RNase H family member (rnh-1.0)	RNase H family protein	TIGR B. malayi genomic gene models
BMX6572	Bm1_41335	14973.m02659	2.07783	0.000495655	NP_001040848.1| C28H8.5a [Caenorhabditis elegans]	Hypothetical 34.8 kDa protein C28H8.5 in chromosome III, putative	TIGR B. malayi genomic gene models
BMX787	Bm1_05325	13139.m00017	2.02525	0.000628454	NP_001040964.1| protein KINase family member (kin-24)	Protein kinase domain containing protein	TIGR B. malayi genomic gene models
BMX12318	Bm1_19460	WB-contig_1517	2.6549	1.80997e-05	NP_001040990.1| T23B5.1a [Caenorhabditis elegans]	hypothetical protein	W. Bancrofti EST clusters
BMX11387	Bm1_01975	BMW00314.362	2.02248	0.00175913	NP_001041438.1| hypothetical protein LOC503325 [Rattus norvegicus]	rRNA promoter binding protein, putative	Macpherson V2 oligos
BMX10007	no_match	AA842880	54.3833	1.61127e-05	NP_001046516.1| Os02g0269200 [Oryza sativa ]		TIGR gene indices B. malayi EST singletons
bm.02597	no_match	BMC06526	2.41598	0.00132336	NP_001058724.1| Os07g0109500 [Oryza sativa] (japonica cultivar-group)		Brugia Chip V1
BMX12805	no_match	TC2795	2.62761	2.67767e-05	NP_008373.1|COX3_13186 cytochrome c oxidase subunit III [Onchocerca volvulus]		TIGR gene indices O. volvulus EST clusters
BMX12815	no_match	TC2806	2.08873	0.00221519	NP_008376.1|ATP6_13186 ATP synthase F0 subunit 6 [Onchocerca volvulus]		TIGR gene indices O. volvulus EST clusters
BMX12798	no_match	TC2784	2.01505	0.000148949	NP_008377.1|COX2_13186 cytochrome c oxidase subunit II [Onchocerca volvulus]		TIGR gene indices O. volvulus EST clusters
bm.01044	Bm1_27380	BMC04284	6.59408	0.00011486	NP_062169.1| cell division cycle 2 homolog A [Rattus norvegicus]	cell division control protein 2 homolog, putative	Brugia Chip V1
BMX1111	Bm1_07320	13311.m00343	3.13372	1.52132e-05	NP_149990.1| zinc finger protein 670 [Homo sapiens]	Zinc finger, C2H2 type family protein	TIGR B. malayi genomic gene models
BMX3355	Bm1_21650	14592.m00175	2.90388	4.37764e-05	NP_173782.1| ATP binding / kinase/ protein	conserved hypothetical protein	TIGR B. malayi genomic gene models
BMX11593	no_match	BMW00838.547	2.23443	0.0178892	NP_244029.1| pyruvate kinase [Bacillus halodurans C-125]		Macpherson V2 oligos
BMX8633	Bm1_01245	15077.m00107	2.57567	0.000265441	NP_267008.1| hypothetical protein L73264 [Lactococcus lactis subsp. lactis Il1403]	hypothetical protein	TIGR B. malayi genomic gene models
BMX4717	Bm1_29990	14950.m01814	2.23283	0.00140284	NP_490680.1| defective SPErmatogenesis family member (spe-8) [Caenorhabditis elegans]	Protein kinase domain containing protein	TIGR B. malayi genomic gene models
BMX4069	Bm1_26035	14779.m00753	13.5122	5.10883e-07	NP_490840.2| DAP (Death-Associated Protein) Kinase homolog family member (dapk-1)	Protein kinase domain containing protein	TIGR B. malayi genomic gene models
BMX3842	Bm1_24630	14715.m01258	2.69208	1.3604e-05	NP_490879.2| Y71G12B.17 [Caenorhabditis elegans]	Phosphatidylinositol transfer protein	TIGR B. malayi genomic gene models
bm.02497	Bm1_32220	BMC04147	27.7263	0.000338135	NP_491429.1| yeast Glc Seven-like Phosphatases family member (gsp-3)	Serine/threonine protein phosphatase PP1-alpha catalytic subunit, putative	Brugia Chip V1
BMX61	Bm1_00470	12451.m00032	6.14769	4.84985e-07	NP_491872.1| C55B7.3 (Protein tyrosine phosphatase) [Caenorhabditis elegans]	Protein-tyrosine phosphatase containing protein	TIGR B. malayi genomic gene models
BMX8220	Bm1_51235	14992.m11020	13.087	0.000259253	NP_491913.1| ZC581.7( Protein tyrosine kinase) [Caenorhabditis elegans]	Protein kinase domain containing protein	TIGR B. malayi genomic gene models
BMX2237	Bm1_14680	14094.m00138	4.21255	0.000428536	NP_491965.1| T21G5.4 ( PDZ domain) [Caenorhabditis elegans]	PDZ domain containing protein	TIGR B. malayi genomic gene models
BMX3349	Bm1_14680	14590.m00344	5.77859	3.895e-07	NP_491965.1| T21G5.4 ( PDZ domain) [Caenorhabditis elegans]	PDZ domain containing protein	TIGR B. malayi genomic gene models
bm.01732	no_match	BMC11959	13.4298	0.001663	NP_491965.1| T21G5.4 ( PDZ domain) [Caenorhabditis elegans]		Brugia Chip V1
BMX3964	Bm1_25390	14761.m00204	28.3269	8.56482e-06	NP_492004.1| protein KINase family member (kin-14)	hypothetical protein	TIGR B. malayi genomic gene models
BMX3967	Bm1_25400	14761.m00207	5.15115	0.000884604	NP_492004.1| protein KINase family member (kin-14)	proto-oncogene tyrosine-protein kinase FER, putative	TIGR B. malayi genomic gene models
BMX7419	Bm1_46265	14980.m02776	2.36491	1.5166e-05	NP_492040.2| C01H6.6 [Caenorhabditis elegans]	conserved hypothetical protein	TIGR B. malayi genomic gene models
BMX7041	Bm1_44060	14977.m05061	13.3341	1.65146e-07	NP_492100.1| T28F4.3 ( Protein tyrosine phosphatase) [Caenorhabditis elegans]	Protein-tyrosine phosphatase containing protein	TIGR B. malayi genomic gene models
BMX7064	Bm1_44185	14977.m05086	9.54073	2.81522e-05	NP_492100.1| T28F4.3 ( Protein tyrosine phosphatase) [Caenorhabditis elegans]	Protein-tyrosine phosphatase containing protein	TIGR B. malayi genomic gene models
BMX7706	Bm1_48040	14990.m07728	7.05447	8.14692e-08	NP_492125.1| D2030.9b ( WD40 repeat-containing protein) [Caenorhabditis elegans]	Hypothetical 65.2 kDa Trp-Asp repeats containing protein D2030.9 inchromosome I, putative	TIGR B. malayi genomic gene models
BMX8045	Bm1_50185	14990.m08166	2.16971	1.11413e-06	NP_492133.1| F26A3.4 [Caenorhabditis elegans]	Dual specificity phosphatase, catalytic domain containing protein	TIGR B. malayi genomic gene models
bm.00414	no_match	BMC01596	2.07074	2.5342e-05	NP_492133.1| F26A3.4 [Caenorhabditis elegans]		Brugia Chip V1
BMX11325	Bm1_49900	BMW00207.519	2.28266	0.000396324	NP_492193.2| JunctoPHilin family member (jph-1)	Junctophilin 2, putative	Macpherson V2 oligos
BMX8455	Bm1_52575	14992.m11298	111.767	2.28183e-06	NP_492367.1| Glycogen Synthase Kinase Alpha subunit family member (gska-3	Protein kinase domain containing protein	TIGR B. malayi genomic gene models
BMX443	Bm1_02970	12772.m00013	3.06479	8.17889e-05	NP_492545.1| K07A1.5 ( Uncharacterized protein) [Caenorhabditis elegans]	S-antigen protein precursor, putative	TIGR B. malayi genomic gene models
BMX4156	Bm1_02970	14827.m00033	2.55844	4.02121e-06	NP_492545.1| K07A1.5 [Caenorhabditis elegans]	S-antigen protein precursor, putative	TIGR B. malayi genomic gene models
BMX7887	Bm1_49200	14990.m07966	2.13149	3.64615e-05	NP_492697.1| ZC247.2 [Caenorhabditis elegans]	hypothetical protein	TIGR B. malayi genomic gene models
BMX6705	Bm1_42145	14975.m04365	2.63873	0.000626751	NP_492736.1| Deubiquitylating with USP/UBP and OTU domains family member (duo-3 )	OTU-like cysteine protease family protein	TIGR B. malayi genomic gene models
BMX8088	Bm1_50445	14992.m10862	4.16283	8.14209e-06	NP_492827.1| C35E7.10b ( Protein tyrosine kinase) [Caenorhabditis elegans]	Protein kinase domain containing protein	TIGR B. malayi genomic gene models
BMX3879	Bm1_24850	14731.m00993	6.25734	0.00106928	NP_493160.1| C54C8.5 ( Beta-1,3-glucuronyltransferase B3GAT1/SQV-8) [Caenorhabditis elegans]	Glycosyltransferase family 43 protein	TIGR B. malayi genomic gene models
bm.02407	Bm1_26850	BMC05156	8.23879	4.94556e-05	NP_494440.1| Y25C1A.8a ( Conserved Zn-finger protein) [Caenorhabditis elegans]	Zn-finger in Ran binding protein and others containing protein	Brugia Chip V1
BMX1767	Bm1_11645	13743.m00022	4.075	1.3918e-06	NP_494538.1| F18A12.8a (M13 family peptidase) [Caenorhabditis elegans]	peptidase family M13 containing protein	TIGR B. malayi genomic gene models
bm.00201	Bm1_44750	BMC00603	2.62646	0.00101102	NP_494824.1| T05A7.6 [Caenorhabditis elegans]	Protein kinase domain containing protein	Brugia Chip V1
BMX6447	Bm1_03155	14972.m07829	2.03436	0.000521154	NP_494897.3| R05F9.12 [Caenorhabditis elegans]	gag protein, putative	TIGR B. malayi genomic gene models
BMX8359	Bm1_52025	14992.m11187	5.15444	9.24021e-06	NP_494922.1| F59A6.4 (Casein kinase) [Caenorhabditis elegans]	Tau-tubulin kinase, putative	TIGR B. malayi genomic gene models
BMX6792	Bm1_42640	14975.m04470	9.54905	5.00324e-07	NP_495032.1| F07F6.1 [Caenorhabditis elegans]	Hypothetical 48.3 kDa protein F07F6.1 in chromosome III, putative	TIGR B. malayi genomic gene models
BMX6791	Bm1_42635	14975.m04469	9.13097	1.25958e-12	NP_495032.1| F07F6.1 [Caenorhabditis elegans]	hypothetical protein	TIGR B. malayi genomic gene models
bm.01517	Bm1_04870	BMC07496	128.301	7.36385e-10	NP_495166.2| H41C03.3 ( Branching enzyme ) [Caenorhabditis elegans]	conserved hypothetical protein	Brugia Chip V1
BMX1647	Bm1_10865	13646.m00009	3.18656	1.22086e-05	NP_495262.1| C29F5.3 ( CMP/dCMP deaminase, zinc-binding) [Caenorhabditis elegans]	MGC79624 protein, putative	TIGR B. malayi genomic gene models
BMX6734	Bm1_42305	14975.m04398	15.822	1.25103e-12	NP_495333.1| C56C10.6 (Casein kinase) [Caenorhabditis elegans]	Casein kinase I homolog hhp1, putative	TIGR B. malayi genomic gene models
bm.00930	no_match	BMC03699	4.94712	2.03085e-09	NP_495379.2| F41G3.10 ( Secreted surface protein) [Caenorhabditis elegans]		Brugia Chip V1
BMX6846	Bm1_42970	14975.m04535	9.69639	9.51622e-08	NP_495409.3| C44B7.10 (Acetyl-CoA hydrolase ) [Caenorhabditis elegans]	4-hydroxybutyrate coenzyme A transferase, putative	TIGR B. malayi genomic gene models
BMX6847	Bm1_42975	14975.m04536	6.44721	0.000171928	NP_495409.3| C44B7.10 (Acetyl-CoA hydrolase ) [Caenorhabditis elegans]	Acetyl-CoA hydrolase/transferase family protein	TIGR B. malayi genomic gene models
BMX9181	Bm1_57250	15504.m00036	62.4534	1.92065e-07	NP_495510.1| AQuaPorin or aquaglyceroporin related family member (aqp-1)	Major intrinsic protein	TIGR B. malayi genomic gene models
BMX1688	Bm1_11170	13679.m00015	4.88672	5.41365e-05	NP_495634.1| C06A8.6 (Protein phosphatase 1) [Caenorhabditis elegans]	Leucine Rich Repeat family protein	TIGR B. malayi genomic gene models
BMX4045	Bm1_25865	14773.m00936	27.118	1.58246e-05	NP_495693.1| T05H10.6a (Pyruvate dehydrogenase E1)[Caenorhabditis elegans]	pyruvate dehydrogenase E1 component alpha subunit, mitochondrial, putative	TIGR B. malayi genomic gene models
BMX2844	Bm1_18425	14362.m00107	15.4939	1.68617e-05	NP_495736.1| F35C11.2 (Protein tyrosine phosphatase) [Caenorhabditis elegans]	hypothetical protein	TIGR B. malayi genomic gene models
BMX2215	Bm1_14550	14084.m00022	10.8178	4.03427e-08	NP_495737.1| F35C11.3 (Casein kinase) [Caenorhabditis elegans]	Casein kinase I homolog cki2, putative	TIGR B. malayi genomic gene models
bm.00849	no_match	BMC03393	21.4826	0.000113001	NP_495902.1| T21B10.5 (Transcription factor BLIMP-1/PRDI-BF1) [Caenorhabditis elegans]		Brugia Chip V1
BMX6715	Bm1_42205	14975.m04377	2.20255	0.00202501	NP_496205.1| PhosphoLipase C family member (plc-3) [Caenorhabditis elegans]	Variant SH3 domain containing protein	TIGR B. malayi genomic gene models
BMX13724	no_match	TC3752	2.21586	0.0028277	NP_496208.2| T01E8.6 [Caenorhabditis elegans]		TIGR gene indices O. volvulus EST clusters
BMX7285	Bm1_45485	14979.m04615	4.56557	0.00124681	NP_496261.1| ZK666.8 (Casein kinase ) [Caenorhabditis elegans]	Protein kinase domain containing protein	TIGR B. malayi genomic gene models
BMX8456	Bm1_52580	14992.m11299	21.4763	2.62059e-06	NP_496276.1| C06A1.3 (Serine/threonine specific protein phosphatase PP1) [Caenorhabditis elegans]	Serine/threonine protein phosphatase C06A1.3 in chromosome II, putative	TIGR B. malayi genomic gene models
BMX2781	Bm1_18050	14338.m00009	5.76843	0.000759285	NP_496287.1| C14A4.8 (structural molecule activity) [Caenorhabditis elegans]	hypothetical protein	TIGR B. malayi genomic gene models
bm.01876	Bm1_44205	BMC07979	3.48797	0.000415888	NP_496436.1| Vacuolar H ATPase family member (vha-6)	V-type ATPase 116kDa subunit family protein	Brugia Chip V1
bm.01362	no_match	BMC06394	5.28323	6.01592e-06	NP_496483.1| F07A11.5 (Ribokinase) [Caenorhabditis elegans]		Brugia Chip V1
bm.00056	Bm1_42980	BMC00128	2.03982	1.98004e-05	NP_496767.1| One IG domain family member (oig-2)	Immunoglobulin I-set domain containing protein	Brugia Chip V1
BMX6262	Bm1_39495	14972.m07601	2.52647	0.00186381	NP_496919.2| bZIP transcription factor family member (zip-3) [Caenorhabditis elegans]	conserved hypothetical protein	TIGR B. malayi genomic gene models
bm.00817	Bm1_52010	BMC03293	146.759	2.57106e-06	NP_497013.1| K10H10.7 (Protein phosphatase inhibitor) [Caenorhabditis elegans]	Hypothetical 12.3 kDa protein ZK945.8 in chromosome II, putative	Brugia Chip V1
BMX11117	Bm1_52010	W84907	90.2114	5.04872e-06	NP_497013.1| K10H10.7 (Protein phosphatase inhibitor) [Caenorhabditis elegans]	Hypothetical 12.3 kDa protein ZK945.8 in chromosome II, putative	TIGR gene indices B. malayi EST singletons
BMX6825	Bm1_42845	14975.m04510	2.90793	8.04891e-07	NP_497034.1| C01G12.8 (Na+/K+ ATPase, alpha subunit) [Caenorhabditis elegans]	Sodium/potassium-transporting ATPase alpha chain, putative	TIGR B. malayi genomic gene models
BMX6828	Bm1_42860	14975.m04513	8.2036	0.000234994	NP_497097.1| Y53F4B.12 (Amino acid transporters)[Caenorhabditis elegans]	hypothetical protein	TIGR B. malayi genomic gene models
bm.02099	no_match	BMC07821	2.43226	0.000151184	NP_497351.2| Patterned Expression Site family member (pes-4) [Caenorhabditis elegans]		Brugia Chip V1
BMX9936	Bm1_18520	AA841929	6.55396	7.58066e-05	NP_497461.1| PDGF/VEGF growth factor related family member (pvf-1)	Protein kinase domain containing protein	TIGR gene indices B. malayi EST singletons
BMX6087	Bm1_38460	14972.m07390	8.47673	0.000153217	NP_497618.1| Y71H2AM.5 (Cytochrome c oxidase) [Caenorhabditis elegans]	cytochrome oxidase c subunit VIb family protein	TIGR B. malayi genomic gene models
bm.02251	no_match	BMC07730	2.36052	6.10651e-05	NP_497716.1| C34C12.5 [Caenorhabditis elegans]		Brugia Chip V1
BMX1160	Bm1_07675	13325.m00228	4.75947	6.19646e-05	NP_497728.2| C54C6.2 (Beta tubulin) [Caenorhabditis elegans]	Tubulin beta-1 chain, putative	TIGR B. malayi genomic gene models
BMX8671	Bm1_53920	15104.m00056	14.9698	3.84162e-06	NP_497801.1| Y1A5A.1 (Adaptor protein Enigma and related PDZ-LIM proteins ) [Caenorhabditis elegans]	LIM domain containing protein	TIGR B. malayi genomic gene models
BMX2089	Bm1_13755	14036.m00111	5.77627	0.000237354	NP_497802.2| C36E8.2 (Globin-related) [Caenorhabditis elegans]	hypothetical protein	TIGR B. malayi genomic gene models
BMX6510	Bm1_40930	14973.m02583	2.02011	0.015754	NP_497803.1| C36E8.1 [Caenorhabditis elegans]	Hypothetical 75.1 kDa protein C36E8.1 in chromosome III, putative	TIGR B. malayi genomic gene models
bm.01531	no_match	BMC07648	13.8261	3.62837e-08	NP_497951.2| Cyclin-Dependent Kinase 5 Activating protein homolog family member (cdka-1)		Brugia Chip V1
BMX7141	Bm1_44640	14979.m04436	2.06315	1.40214e-05	NP_498232.3| B0336.11a [Caenorhabditis elegans]	Mospd2 protein, putative	TIGR B. malayi genomic gene models
bm.03533	Bm1_39000	BMC12474	2.62508	0.00196824	NP_498500.1| K04C2.5 [Caenorhabditis elegans]	conserved hypothetical protein	Brugia Chip V1
BMX9234	Bm1_57600	15554.m00026	7.04269	6.59572e-07	NP_498556.1| B0280.3 (Ribose 5-phosphate isomerase) [Caenorhabditis elegans]	ribose 5-phosphate isomerase, putative	TIGR B. malayi genomic gene models
BMX7292	Bm1_45525	14979.m04624	3.59	0.00139758	NP_498931.2| SMAll family member (sma-2)	MH2 domain containing protein	TIGR B. malayi genomic gene models
bm.00923	Bm1_13595	BMC03664	63.1414	0.000673656	NP_499095.1| F55H2.5(Cytochrome b ) [Caenorhabditis elegans]	cytochrome b561, putative	Brugia Chip V1
BMX7379	Bm1_46015	14980.m02723	2.64585	5.17784e-05	NP_499211.1| K03H1.11 [Caenorhabditis elegans]	F-box domain containing protein	TIGR B. malayi genomic gene models
bm.02146	Bm1_41585	BMC06410	2.2027	0.000627484	NP_499256.1| PDZ eXchange Factor family member (pxf-2)	Guanine nucleotide exchange factor for Ras-like GTPases; N-terminal motif family protein	Brugia Chip V1
BMX7094	Bm1_44400	14979.m04385	3.00747	0.000286015	NP_499276.1| K10G9.1 (Permease of the major facilitator superfamily) [Caenorhabditis elegans]	Major Facilitator Superfamily protein	TIGR B. malayi genomic gene models
bm.02025	Bm1_23960	BMC05622	4.65663	0.00196888	NP_499385.3| SERCA (Sarco-Endoplasmic Reticulum Calcium ATPase) family member (sca-1)	Calcium-transporting ATPase sarcoplasmic/endoplasmic reticulum type, putative	Brugia Chip V1
BMX188	Bm1_01310	12557.m00010	3.31274	1.5677e-06	NP_499452.2| Y47D3A.22 (Ankyrin repeat) [Caenorhabditis elegans]	hypothetical protein	TIGR B. malayi genomic gene models
bm.02049	Bm1_43120	BMC10345	4.89253	0.00110215	NP_499527.1| C24H11.1 (Serine/threonine specific protein phosphatase PP1) [Caenorhabditis elegans]	Ser/Thr protein phosphatase family protein	Brugia Chip V1
bm.00939	Bm1_19785	BMC03741	209.928	1.26305e-05	NP_499756.2| T03F6.6 (Protein involved in membrane traffic (YOP1/TB2/DP1/HVA22 family) [Caenorhabditis elegans]	TB2/DP1, HVA22 family protein	Brugia Chip V1
bm.01356	Bm1_21995	BMC06373	7.08278	1.09939e-06	NP_499756.2| T03F6.6 (Protein involved in membrane traffic (YOP1/TB2/DP1/HVA22 family) [Caenorhabditis elegans]	TB2/DP1, HVA22 family protein	Brugia Chip V1
BMX785	Bm1_05310	13138.m00178	6.23799	5.25063e-05	NP_499780.1| Temporarily Assigned Gene name family member (tag-164)	hypothetical protein	TIGR B. malayi genomic gene models
BMX4050	Bm1_25895	14775.m00063	2.00457	0.00185504	NP_499780.1| Temporarily Assigned Gene name family member (tag-164) [Caenorhabditis elegans]	hypothetical protein	TIGR B. malayi genomic gene models
BMX2353	Bm1_15385	14178.m00091	4.19224	8.45777e-06	NP_499953.1| C18H7.4 (Protein tyrosine kinase) [Caenorhabditis elegans]	Protein kinase domain containing protein	TIGR B. malayi genomic gene models
BMX6492	Bm1_40820	14972.m07881	3.22162	0.00050025	NP_500037.2| Y55F3AR.1 (Inner membrane protein translocase involved in respiratory chain assembly) [Caenorhabditis elegans]	Probable inner membrane protein OXA1L2, putative	TIGR B. malayi genomic gene models
BMX1408	Bm1_09275	13464.m00239	4.14101	0.00121912	NP_500399.2| Y37E11AL.2 (Unnamed protein ) [Caenorhabditis elegans]	conserved hypothetical protein	TIGR B. malayi genomic gene models
BMX2866	Bm1_18570	14367.m00313	9.56263	7.58746e-06	NP_500563.1| R08C7.8 (Serine/threonine specific protein phosphatase PP1) [Caenorhabditis elegans]	Ser/Thr protein phosphatase family protein	TIGR B. malayi genomic gene models
BMX7489	Bm1_46690	14981.m02377	9.0967	1.91117e-06	NP_500694.1| E03H12.7 (Unnamed protein ) [Caenorhabditis elegans]	protein T08H10.4, putative	TIGR B. malayi genomic gene models
BMX8221	Bm1_51240	14992.m11021	13.3648	6.717e-05	NP_500767.1| F36H12.3 (Uncharacterized protein, contains major sperm protein (MSP) domain) [Caenorhabditis elegans]	MSP domain protein, with Glu- and Lys-rich C-term domain	TIGR B. malayi genomic gene models
BMX7546	Bm1_47035	14981.m02446	164.223	1.59359e-05	NP_500774.1| ZK354.7 (VAMP-associated protein involved in inositol metabolism) [Caenorhabditis elegans]	MSP domain protein with Glu-rich domain	TIGR B. malayi genomic gene models
bm.02427	Bm1_47035	BMC10965	10.2043	1.57803e-05	NP_500774.1| ZK354.7 (VAMP-associated protein involved in inositol metabolism) [Caenorhabditis elegans]	MSP domain protein with Glu-rich domain	Brugia Chip V1
BMX8911	Bm1_55440	15261.m00023	2.24791	0.000136518	NP_500851.2| H35B03.1 [Caenorhabditis elegans]	hypothetical protein	TIGR B. malayi genomic gene models
BMX1790	Bm1_11780	13772.m00027	8.97107	2.00113e-05	NP_501041.1| C17H12.3 (Protein tyrosine phosphatase) [Caenorhabditis elegans]	Protein-tyrosine phosphatase containing protein	TIGR B. malayi genomic gene models
BMX7083	Bm1_44305	14977.m05111	4.11392	0.000210992	NP_501041.1| C17H12.3 (Protein tyrosine phosphatase) [Caenorhabditis elegans]	Protein-tyrosine phosphatase containing protein	TIGR B. malayi genomic gene models
BMX5740	Bm1_36395	14972.m06968	5.52362	0.00394601	NP_501219.1| R05G6.1 [Caenorhabditis elegans]	hypothetical protein	TIGR B. malayi genomic gene models
bm.02764	Bm1_31745	BMC04093	2.23567	0.00016009	NP_501248.1| F45E4.11 [Caenorhabditis elegans]	Major Facilitator Superfamily protein	Brugia Chip V1
BMX8314	Bm1_51745	14992.m11131	4.26822	0.00101781	NP_501277.1| C46A5.1 (Protein tyrosine phosphatase) [Caenorhabditis elegans]	Protein-tyrosine phosphatase containing protein	TIGR B. malayi genomic gene models
BMX8810	Bm1_54845	15196.m00035	3.07147	2.80637e-06	NP_501396.1| F35H10.7 (Uncharacterized conserved protein) [Caenorhabditis elegans]	alpha globin regulatory element containing gene, putative	TIGR B. malayi genomic gene models
bm.00880	Bm1_56515	BMC03508	6.31541	1.18179e-05	NP_501756.1| W08D2.6 (Collagens (type IV and type XIII), ) [Caenorhabditis elegans]	Nematode cuticle collagen N-terminal domain containing protein	Brugia Chip V1
BMX8492	Bm1_52775	14992.m11338	4.96851	0.00662205	NP_501853.1| T14G10.6 (Tetraspanin family integral membrane protein) [Caenorhabditis elegans]	transmembrane 4 superfamily member 9, putative	TIGR B. malayi genomic gene models
bm.00274	no_match	BMC00898	4.26377	0.000932157	NP_501915.1| R11A8.7a (RTK signaling protein MASK/UNC-44) [Caenorhabditis elegans]		Brugia Chip V1
BMX321	Bm1_02215	12658.m00068	4.7903	4.21143e-07	NP_502093.1| C08F8.6 (Casein kinase) [Caenorhabditis elegans]	Protein kinase domain containing protein	TIGR B. malayi genomic gene models
BMX1277	Bm1_08440	13388.m00074	2.02864	0.000878122	NP_502183.2| F40F11.4 [Caenorhabditis elegans]	Calcium binding EGF domain containing protein	TIGR B. malayi genomic gene models
bm.02470	Bm1_34065	BMC06637	10.7723	0.000610183	NP_502216.1| T22B3.3 (VAMP-associated protein involved in inositol metabolism) [Caenorhabditis elegans]	MSP domain containing protein	Brugia Chip V1
BMX8388	Bm1_52180	14992.m11220	3.12735	0.0177865	NP_502427.1| C27D8.2 (BTB/Kelch-associated) [Caenorhabditis elegans]	hypothetical protein	TIGR B. malayi genomic gene models
bm.00852	Bm1_10405	BMC03402	52.8589	0.000340528	NP_502427.1| C27D8.2 (BTB/Kelch-associated) [Caenorhabditis elegans]	Serine/threonine-protein kinase K06H7.1, putative	Brugia Chip V1
bm.02409	Bm1_52255	BMC08839	20.8317	0.000988592	NP_502434.1| C36H8.1 (Major sperm protein) [Caenorhabditis elegans]	TB2/DP1, HVA22 family protein	Brugia Chip V1
bm.00806	no_match	BMC03262	2.66782	5.34395e-05	NP_502580.2| Y62E10A.13a [Caenorhabditis elegans]		Brugia Chip V1
BMX11467	Bm1_31655	BMW00489.487	4.70625	4.20946e-05	NP_502744.2| Y67A10A.7 (Armadillo-like helical) [Caenorhabditis elegans]	hypothetical protein	Macpherson V2 oligos
BMX5960	Bm1_37665	14972.m07229	2.01079	0.000993284	NP_502887.1| Y105C5A.23 [Caenorhabditis elegans]	gonadotropin-releasing hormone receptor 2, putative	TIGR B. malayi genomic gene models
BMX8526	Bm1_52965	14992.m11383	17.4007	0.000658402	NP_503052.1| C52D10.12 (CBS domain pair) [Caenorhabditis elegans]	ancient conserved domain protein 2, putative	TIGR B. malayi genomic gene models
BMX1605	Bm1_10590	13620.m00253	154.39	1.46066e-07	NP_504108.1| Neuropeptide-Like Protein family member (nlp-30)	hypothetical protein	TIGR B. malayi genomic gene models
bm.01389	no_match	BMC06542	239.212	4.47941e-08	NP_504108.1| Neuropeptide-Like Protein family member (nlp-30)		Brugia Chip V1
bm.00257	Bm1_02420	BMC00837	2.28929	2.26254e-06	NP_504197.1| F32D1.1 [Caenorhabditis elegans]	ATPase, AAA family protein	Brugia Chip V1
BMX12668	Bm1_29610	WB-contig_469	3.07276	0.00010044	NP_504396.1| Y49G5B.1 (CD59 antigen) [Caenorhabditis elegans]	hypothetical protein	W. Bancrofti EST clusters
bm.00267	Bm1_29610	BMC00879	2.19122	2.05174e-07	NP_504396.1| Y49G5B.1 [Caenorhabditis elegans]	hypothetical protein	Brugia Chip V1
BMX8656	Bm1_53800	15088.m00016	2.01971	0.000174849	NP_504486.3| Adenylyl CYclase family member (acy-4)	Adenylyl cyclase protein, putative	TIGR B. malayi genomic gene models
BMX8569	Bm1_53215	15009.m00159	2.98375	0.000480001	NP_504573.1| Y38A10A.7 [(Acetyltransferase (GNAT) domain-containing protein) Caenorhabditis elegans]	acetyltransferase, GNAT family protein	TIGR B. malayi genomic gene models
BMX9080	Bm1_56550	15409.m00016	7.87347	0.000912052	NP_504775.1| C33G8.2 (P/Q-type voltage-dependent calcium channel alpha 1 subunit) [Caenorhabditis elegans]	hypothetical protein	TIGR B. malayi genomic gene models
bm.02890	no_match	BMC04921	10.8959	2.25577e-06	NP_505223.1| GRounDhog (hedgehog-like family) family member (grd-5)		Brugia Chip V1
BMX8513	Bm1_52900	14992.m11368	11.6109	1.6921e-07	NP_505223.1| GRounDhog (hedgehog-like family) family member (grd-5)	hypothetical protein	TIGR B. malayi genomic gene models
BMX3099	Bm1_20065	14486.m00069	3.89313	0.000209257	NP_505304.1| H14N18.3 (Transthyretin-like family) [Caenorhabditis elegans]	Transthyretin-like family protein	TIGR B. malayi genomic gene models
BMX9744	Bm1_20065	AA588938	3.88928	3.56796e-11	NP_505304.1| H14N18.3 (Transthyretin-like family) [Caenorhabditis elegans]	Transthyretin-like family protein	TIGR gene indices B. malayi EST singletons
BMX5736	Bm1_36370	14972.m06963	2.38218	0.000525767	NP_505402.1| ZK682.5 [Caenorhabditis elegans]	Leucine Rich Repeat family protein	TIGR B. malayi genomic gene models
BMX8426	Bm1_52420	14992.m11269	5.48379	0.00110638	NP_505613.1| C51E3.6 (Xanthine/uracil transporters) [Caenorhabditis elegans]	xanthine/uracil permease family protein	TIGR B. malayi genomic gene models
BMX4664	Bm1_29680	14947.m01138	3.4111	0.000727392	NP_505649.1| B0024.8 (HEAT repeat) [Caenorhabditis elegans]	hypothetical protein	TIGR B. malayi genomic gene models
BMX6565	Bm1_41295	14973.m02652	2.05145	0.000379665	NP_505693.2| C35A5.4 [Caenorhabditis elegans]	hypothetical protein	TIGR B. malayi genomic gene models
bm.02639	Bm1_52375	BMC10742	2.63493	1.01467e-05	NP_505768.1| C29A12.6 [Caenorhabditis elegans]	von Willebrand factor type A domain containing protein	Brugia Chip V1
bm.01178	Bm1_01825	BMC05253	2.46062	7.89389e-06	NP_505782.1| F32B6.11 [Caenorhabditis elegans]	hypothetical protein	Brugia Chip V1
BMX7061	Bm1_44170	14977.m05083	2.10567	0.000634092	NP_505898.1| DEgeneration Suppressor family member (des-2) [Caenorhabditis elegans]	Neurotransmitter-gated ion-channel transmembrane region family protein	TIGR B. malayi genomic gene models
bm.02088	Bm1_43810	BMC07662	3.92821	4.80712e-07	NP_505959.1| W05E10.4 (Neutral trehalase) [Caenorhabditis elegans]	Trehalase family protein	Brugia Chip V1
bm.02893	Bm1_06910	BMC06381	2.79319	1.0427e-05	NP_506017.1| F10C2.4 [Caenorhabditis elegans]	DNA polymerase delta catalytic subunit, putative	Brugia Chip V1
BMX6534	Bm1_41090	14973.m02615	45.3141	1.11275e-05	NP_506076.1| F55C5.1 (Uncharacterized protein, contains major sperm protein (MSP) domain) [Caenorhabditis elegans]	MSP domain protein	TIGR B. malayi genomic gene models
bm.02392	Bm1_16920	BMC04088	25.4199	1.3489e-05	NP_506076.1| F55C5.1 (Uncharacterized protein, contains major sperm protein (MSP) domain) [Caenorhabditis elegans	major sperm protein 3, putative	Brugia Chip V1
bm.02488	no_match	BMC11961	175.881	5.63712e-07	NP_506076.1| F55C5.1 (Uncharacterized protein, contains major sperm protein (MSP) domain) [Caenorhabditis elegans]		Brugia Chip V1
BMX7351	Bm1_45835	14980.m02688	8.54666	0.000158631	NP_506146.1| GRound-Like (grd related) family member (grl-23)	MNN4 protein, putative	TIGR B. malayi genomic gene models
BMX238	Bm1_01655	12595.m00015	2.97256	0.00133466	NP_506224.1| R90.1 (Casein kinase) [Caenorhabditis elegans]	Protein kinase domain containing protein	TIGR B. malayi genomic gene models
BMX2961	Bm1_19225	14409.m00244	6.33742	6.70527e-06	NP_506253.3| F15B9.4 (Rho GTPase effector BNI1 and related formins) [Caenorhabditis elegans]	hypothetical protein	TIGR B. malayi genomic gene models
BMX8980	Bm1_55900	15315.m00009	9.49818	3.68817e-07	NP_506253.3| F15B9.4 (Rho GTPase effector BNI1 and related formins) [Caenorhabditis elegans]	hypothetical protein	TIGR B. malayi genomic gene models
BMX8404	Bm1_52275	14992.m11239	8.5175	4.25063e-05	NP_506368.1| F53F4.4 [Caenorhabditis elegans]	hypothetical protein	TIGR B. malayi genomic gene models
BMX10397	no_match	AW063111	281.717	1.02832e-06	NP_506519.1| T16A9.5 (Sodium:dicarboxylate symporter) [Caenorhabditis elegans]		TIGR gene indices B. malayi EST singletons
BMX8308	Bm1_51705	14992.m11122	7.13117	0.000674995	NP_506574.1| F23B12.1(Serine/threonine specific protein phosphatase PP1)[Caenorhabditis elegans]	Serine/threonine protein phosphatase PP1-1, putative	TIGR B. malayi genomic gene models
bm.01744	Bm1_03430	BMC12019	2.0385	0.000508271	NP_506579.1| F23B12.5 [Caenorhabditis elegans]	dihydrolipoamide S-acetyltransferase precursor, putative	Brugia Chip V1
BMX567	Bm1_03850	12902.m00218	3.77763	0.000611267	NP_506623.2| C47E8.1 [Caenorhabditis elegans]	hypothetical protein	TIGR B. malayi genomic gene models
BMX8845	Bm1_55045	15215.m00048	2.4623	0.000551165	NP_506657.1| RETiculon protein family member (ret-1) [Caenorhabditis elegans]	Reticulon family protein	TIGR B. malayi genomic gene models
BMX7067	Bm1_44200	14977.m05089	11.637	1.42244e-05	NP_506701.1| C25D7.1 (contains major sperm protein (MSP)) [Caenorhabditis elegans]	MSP domain protein	TIGR B. malayi genomic gene models
BMX12576	no_match	WB-contig_342	2.12469	0.000339856	NP_507250.1| T20B3.2 [Caenorhabditis elegans]		W. Bancrofti EST clusters
bm.02385	Bm1_32545	BMC02422	2.98238	6.63218e-05	NP_507623.1| Y51A2D.4 (Predicted transporter (major facilitator superfamily)) [Caenorhabditis elegans]	Sugar transporter family protein	Brugia Chip V1
bm.01625	Bm1_18045	BMC09265	2.2551	0.000983693	NP_507798.2| Y43F8B.1a [Caenorhabditis elegans]	hypothetical protein	Brugia Chip V1
bm.00957	no_match	BMC03806	20.1991	0.000411031	NP_507939.1| B0250.2 [Caenorhabditis elegans]		Brugia Chip V1
bm.01161	Bm1_12570	BMC05161	2.89944	0.000308468	NP_507973.1| F46B3.1 [Caenorhabditis elegans]	ShTK domain containing protein	Brugia Chip V1
BMX8128	Bm1_50670	14992.m10908	11.4687	1.96864e-05	NP_508031.2| TWiK family of potassium channels family member (twk-35)	potassium channel chain n2P18 homolog, putative	TIGR B. malayi genomic gene models
BMX293	Bm1_01995	12621.m00167	2.17766	0.00145316	NP_508182.1| SphingoMyelin Synthase family member (sms-2) [Caenorhabditis elegans]	Phosphatidylcholine:ceramide cholinephosphotransferase 1, putative	TIGR B. malayi genomic gene models
BMX8632	Bm1_53680	15077.m00106	5.42561	6.50126e-05	NP_508295.1| H02F09.3 (ATPase, P-type, K/Mg/Cd/Cu/Zn/Na/Ca/Na/H-transporter) [Caenorhabditis elegans]	hypothetical protein	TIGR B. malayi genomic gene models
bm.01054	no_match	BMC04304	2.09626	5.3941e-05	NP_508390.1| F53B1.4 [Caenorhabditis elegans]		Brugia Chip V1
BMX5101	Bm1_32345	14961.m04960	2.24116	0.000284066	NP_508618.2| CRAL/TRIO and GOLD domain suppressor of activated Ras family member (cgr-1) [Caenorhabditis elegans]	CRAL/TRIO domain containing protein	TIGR B. malayi genomic gene models
BMX13519	Bm1_18775	TC3532	3.87926	7.16675e-06	NP_508663.2| K03C7.1 (Histone H5) [Caenorhabditis elegans]	I-connectin, putative	TIGR gene indices O. volvulus EST clusters
BMX2238	Bm1_14685	14095.m00099	3.09288	0.000249212	NP_508810.2| F55D10.5 (Neurotransmitter-gated ion-channel) [Caenorhabditis elegans]	Hypothetical glycine receptor like protein T20B12.9 in chromosome III, putative	TIGR B. malayi genomic gene models
bm.02054	no_match	BMC11576	2.87592	1.02406e-05	NP_508816.1| Neuropeptide Receptor family member (npr-1) [Caenorhabditis elegans]		Brugia Chip V1
BMX10187	no_match	AI105736	4.45034	8.38186e-06	NP_508832.2| T07F12.1 (Predicted phosphoglycerate mutase ) [Caenorhabditis elegans]		TIGR gene indices B. malayi EST singletons
bm.02339	no_match	BMC12046	4.08306	8.81622e-05	NP_508832.2| T07F12.1 (Predicted phosphoglycerate mutase ) [Caenorhabditis elegans]		Brugia Chip V1
BMX4429	Bm1_04705	14928.m00201	2.13321	8.63858e-06	NP_509030.2| Y72A10A.1 [Caenorhabditis elegans]	hypothetical protein	TIGR B. malayi genomic gene models
BMX1284	Bm1_08480	13392.m00052	3.55658	7.16083e-06	NP_509176.2| C16E9.1 (von Willebrand factor and related coagulation proteins) [Caenorhabditis elegans]	von Willebrand factor type A domain containing protein	TIGR B. malayi genomic gene models
BMX5216	Bm1_33070	14961.m05105	2.11276	0.00263957	NP_509946.1| T04F8.4 [Caenorhabditis elegans]	Zona pellucida-like domain containing protein	TIGR B. malayi genomic gene models
BMX8307	Bm1_51700	14992.m11121	3.82336	1.74218e-05	NP_524947.1| Protein phosphatase D6 CG8822-PA [Drosophila melanogaster]	Ser/Thr protein phosphatase family protein	TIGR B. malayi genomic gene models
BMX8033	Bm1_50110	14990.m08151	2.03504	0.00569982	NP_612000.2| CG6845-PA, isoform A [Drosophila melanogaster]	hypothetical protein	TIGR B. malayi genomic gene models
BMX11215	Bm1_20170	BMW00012.458	4.94529	0.000374839	NP_659073.1| WD repeat domain 79 [Mus musculus]	hypothetical protein	Macpherson V2 oligos
bm.03353	Bm1_28705	BMC10335	2.58964	0.00142027	NP_671477.1| rRNA promoter binding protein [Rattus norvegicus]	rRNA promoter binding protein, putative	Brugia Chip V1
bm.03560	no_match	BMC00961	3.114	5.66317e-09	NP_694903.1| NADH dehydrogenase subunit 2		Brugia Chip V1
BMX12129	no_match	WB-contig_1294	2.93263	0.000399632	NP_694903.1| NADH dehydrogenase subunit 2		W. Bancrofti EST clusters
bm.03545	no_match	BMC00485	2.02752	7.64382e-06	NP_694903.1| NADH dehydrogenase subunit 2 [Brugia malayi]		Brugia Chip V1
BMX11795	no_match	BMW01358.408	2.1045	1.77868e-07	NP_694903.1| NADH dehydrogenase subunit 2 [Brugia malayi]		Macpherson V2 oligos
bm.00142	no_match	BMC00352	2.42968	0.000116301	NP_694905.1| cytochrome c oxidase subunit I [Brugia malayi]		Brugia Chip V1
BMX11245	no_match	BMW00070.376	2.14761	2.65787e-05	NP_694905.1| cytochrome c oxidase subunit I [Brugia malayi]		Macpherson V2 oligos
bm.03551	no_match	BMC05255	2.13739	4.71228e-05	NP_694906.1| NADH dehydrogenase subunit 6		Brugia Chip V1
bm.03549	no_match	BMC03300	2.06675	2.65807e-05	NP_694906.1| NADH dehydrogenase subunit 6 [Brugia malayi]		Brugia Chip V1
bm.03557	no_match	BMC12081	2.21748	0.000240536	NP_694906.1| NADH dehydrogenase subunit 6 [Brugia malayi]		Brugia Chip V1
bm.03558	no_match	BMC12082	2.13172	6.82127e-05	NP_694906.1| NADH dehydrogenase subunit 6 [Brugia malayi]		Brugia Chip V1
BMX10991	no_match	TC7781	2.07719	1.09895e-05	NP_694906.1| NADH dehydrogenase subunit 6 [Brugia malayi]		TIGR gene indices B. malayi EST clusters
bm.03486	no_match	BMC12261	2.10249	0.000426677	NP_694908.1| cytochrome c oxidase subunit III		Brugia Chip V1
bm.03289	no_match	BMC04127	2.06288	6.68462e-06	NP_694908.1| cytochrome c oxidase subunit III [Brugia malayi]		Brugia Chip V1
bm.03282	no_match	BMC03525	2.50737	1.23185e-05	NP_694909.1| NADH dehydrogenase subunit 4L [Brugia malayi]		Brugia Chip V1
bm.03562	no_match	BMC03527	2.46241	3.9151e-05	NP_694909.1| NADH dehydrogenase subunit 4L [Brugia malayi]		Brugia Chip V1
bm.03563	no_match	BMC04259	2.37573	0.00564827	NP_694909.1| NADH dehydrogenase subunit 4L [Brugia malayi]		Brugia Chip V1
BMX11224	no_match	BMW00034.265	2.49783	6.16714e-09	NP_694909.1| NADH dehydrogenase subunit 4L [Brugia malayi]		Macpherson V2 oligos
BMX12507	no_match	WB-contig_234	2.04476	0.000509632	NP_694911.1| ATP synthase F0 subunit 6 [Brugia malayi]		W. Bancrofti EST clusters
BMX11305	no_match	BMW00166.284	2.04304	6.13216e-06	NP_694913.1| NADH dehydrogenase subunit 3 [Brugia malayi]		Macpherson V2 oligos
BMX12360	no_match	WB-contig_1567	2.30904	0.00195861	NP_694913.1| NADH dehydrogenase subunit 3 [Brugia malayi]		W. Bancrofti EST clusters
BMX12532	no_match	WB-contig_275	2.02206	0.00067673	NP_694913.1| NADH dehydrogenase subunit 3 [Brugia malayi]		W. Bancrofti EST clusters
BMX7209	Bm1_45055	14979.m04520	2.46321	0.000521631	NP_733185.1| CG31077-PA [Drosophila melanogaster]	Chitin binding Peritrophin-A domain containing protein	TIGR B. malayi genomic gene models
BMX12255	Bm1_46905	WB-contig_1443	3.49492	0.000417202	NP_740790.1| Y51F10.7 [Caenorhabditis elegans]	hypothetical protein	W. Bancrofti EST clusters
BMX7934	Bm1_49485	14990.m08023	2.15753	0.00115175	NP_740846.1| SOX (mammalian SRY box) family member (sox-1) [Caenorhabditis elegans]	HMG box family protein	TIGR B. malayi genomic gene models
BMX10292	no_match	AI834197	27.0629	2.42518e-06	NP_741140.1| Prion-like-(Q/N-rich)-domain-bearing protein family member (pqn-25)		TIGR gene indices B. malayi EST singletons
bm.00220	no_match	BMC00670	2.02229	0.000291629	NP_741151.1| MeDiaTor family member (mdt-15) [Caenorhabditis elegans]		Brugia Chip V1
BMX7140	Bm1_44640	14979.m04435	3.25423	3.15769e-05	NP_871646.1| B0336.11b (Major sperm protein) [Caenorhabditis elegans]	Mospd2 protein, putative	TIGR B. malayi genomic gene models
BMX11360	Bm1_23855	BMW00267.445	8.12169	1.82108e-08	NP_871944.1| PhosphoDiEsterase family member (pde-4)	Probable 3',5'-cyclic phosphodiesterase R153.1, putative	Macpherson V2 oligos
BMX7311	Bm1_45625	14979.m04644	29.9308	2.43401e-05	NP_872234.1| Temporarily Assigned Gene name family member (tag-314)	hypothetical protein	TIGR B. malayi genomic gene models
BMX6779	Bm1_42565	14975.m04455	2.36431	5.11477e-05	NP_918953.1| nanos homolog 2 [Mus musculus]	conserved hypothetical protein	TIGR B. malayi genomic gene models
BMX5323		14961.m05242	8.63695	7.36529e-05	P_001024138.1| T13F3.8 )[Caenorhabditis elegans]	conserved hypothetical protein	TIGR B. malayi genomic gene models
BMX827	Bm1_02940	13166.m00048	5.61127	8.40623e-06	P04929|HRPX_PLALO Histidine-rich glycoprotein	Glycine-rich cell wall structural protein 1 precursor, putative	TIGR B. malayi genomic gene models
BMX9592	Bm1_56515	AA435471	5.24906	5.19705e-06	P12114|SQT1_CAEEL Cuticle collagen sqt-1	Nematode cuticle collagen N-terminal domain containing protein	TIGR gene indices B. malayi EST singletons
bm.03517	no_match	BMC12408	201.358	1.68406e-07	P13263|MSP2_ONCVO Major sperm protein 2 (MSP2		Brugia Chip V1
bm.03241	no_match	BMC01685	100.113	1.72496e-09	P13263|MSP2_ONCVO Major sperm protein 2 (MSP2)		Brugia Chip V1
bm.03285	Bm1_13600	BMC03644	82.2398	1.09794e-06	P13263|MSP2_ONCVO Major sperm protein 2 (MSP2)	major sperm protein 2 , putative cytoskeletal MSP	Brugia Chip V1
BMX11209	no_match	BMC12411.445	111.975	2.35906e-06	P13263|MSP2_ONCVO Major sperm protein 2 (MSP2)		Macpherson V2 oligos
BMX12931	no_match	TC2926	32.2571	4.38636e-06	P13263|MSP2_ONCVO Major sperm protein 2 (MSP2)		TIGR gene indices O. volvulus EST clusters
BMX8903	Bm1_20715	15259.m00007	8.06026	3.17816e-06	P24635|TBA_OCTVU Tubulin alpha chain >emb|	tubulin alpha-2 chain, putative	TIGR B. malayi genomic gene models
BMX11115	no_match	W84902	463.033	1.36786e-08	P27440|MSP2_ASCSU Major sperm protein isoform beta (Beta-MSP)		TIGR gene indices B. malayi EST singletons
BMX2616	Bm1_28620	14274.m00229	3.13137	2.06959e-05	P29030|CHIT_BRUMA Endochitinase precursor (MF1 antigen)	Endochitinase, putative	TIGR B. malayi genomic gene models
BMX1019	Bm1_28620	13269.m00308	2.30522	0.000854392	P29030|CHIT_BRUMA Endochitinase precursor (MF1 antigen)	Endochitinase, putative	TIGR B. malayi genomic gene models
bm.01189	Bm1_48045	BMC05334	3.14186	0.000111186	P41981|SODM_ONCVO Superoxide dismutase	Superoxide dismutase , mitochondrial precursor, putative	Brugia Chip V1
BMX13172	no_match	TC3175	3.28007	7.26127e-06	P41981|SODM_ONCVO Superoxide dismutase		TIGR gene indices O. volvulus EST clusters
BMX7045	Bm1_44080	14977.m05065	20.7484	5.48737e-10	P48490|PP1_PHAVU Serine/threonine-protein phosphatase PP1	serine/threonine protein phosphatase PP1, putative	TIGR B. malayi genomic gene models
BMX11104	no_match	W59871	11.8203	5.76098e-09	P49673|KAPC_ASCSU cAMP-dependent protein kinase catalytic subunit (PKA C)		TIGR gene indices B. malayi EST singletons
BMX10137	no_match	AI083432	2.26196	0.000124972	P67877|GPXC_BRUMA Cuticular glutathione peroxidase precursor (Cuticular glycoprotein gp29)		TIGR gene indices B. malayi EST singletons
bm.02493	no_match	BMC04239	2.47489	2.72203e-05	Q17107|AV71_ACAVI Muscle cell intermediate filament protein AV71		Brugia Chip V1
BMX12961	no_match	TC2957	2.18622	0.00386238	Q25619|FAR1_ONCVO Fatty-acid and retinol-binding protein 1 precursor (Ov-FAR-1)		TIGR gene indices O. volvulus EST clusters
BMX7207	Bm1_45045	14979.m04518	2.98064	0.00154672	Q25619|FAR1_ONCVO Fatty-acid and retinol-binding protein 1 precursor (Ov-FAR-1)	fatty acid retinoid binding protein precursor, putative	TIGR B. malayi genomic gene models
BMX5690	Bm1_36050	14971.m02850	39.1557	1.31699e-05	Q28083|COBA1_BOVIN Collagen alpha-1(XI) chain	conserved hypothetical protein	TIGR B. malayi genomic gene models
BMX6585	Bm1_41425	14973.m02677	2.13645	1.40814e-05	Q93142|FAR1_BRUMA Fatty-acid and retinol-binding protein 1 precursor (Bm-FAR-1) in situ: Mus in both	BM20, putative	TIGR B. malayi genomic gene models
bm.01040	Bm1_03745	BMC04270	65.5381	9.15563e-06	S29692 OV25-1 protein	Hsp20/alpha crystallin family protein	Brugia Chip V1
BMX301	Bm1_02045	12628.m00036	2.47481	4.86848e-05	T16110 hypothetical protein F20D12.5 - Caenorhabditis elegans	cysteine-rich protein 1, putative	TIGR B. malayi genomic gene models
BMX13028	Bm1_02045	TC3026	2.43115	0.000111967	T16110 hypothetical protein F20D12.5 - Caenorhabditis elegans	cysteine-rich protein 1, putative	TIGR gene indices O. volvulus EST clusters
BMX4892	Bm1_31010	14954.m01669	2.12659	0.000400219	T22089 hypothetical protein Y16B4A.1 - Caenorhabditis elegans	IPT/TIG domain containing protein	TIGR B. malayi genomic gene models
BMX3025	Bm1_19610	14442.m00132	4.36723	1.50537e-05	T23792 hypothetical protein M176.9 Caenorhabditis elegans	Probable tyrosine-protein kinase kin-31, putative	TIGR B. malayi genomic gene models
BMX4071	Bm1_26040	14779.m00756	3.71449	0.000464077	T28798 hypothetical protein C16E9.4 (Innexin-type channels)	conserved hypothetical protein	TIGR B. malayi genomic gene models
bm.03546	no_match	BMC00600	2.25672	7.56545e-05	T31613 hypothetical protein Y50E8A.i - Caenorhabditis elegans		Brugia Chip V1
BMX8019	Bm1_50030	14990.m08134	3.14961	1.70493e-05	T32948 hypothetical protein Y73A3A.1 Caenorhabditis elegans	Zinc finger, C2H2 type family protein	TIGR B. malayi genomic gene models
BMX7	Bm1_00060	12405.m00009	9.52404	4.44746e-06	UNKNOWN	PHD-finger family protein	TIGR B. malayi genomic gene models
BMX51	Bm1_00395	12438.m00123	3.70078	0.00407839	UNKNOWN	hypothetical protein	TIGR B. malayi genomic gene models
BMX97	Bm1_00710	12482.m00021	4.36108	1.93986e-05	UNKNOWN	hypothetical protein	TIGR B. malayi genomic gene models
BMX146	Bm1_01005	12519.m00011	5.71046	0.00147924	UNKNOWN	hypothetical protein	TIGR B. malayi genomic gene models
BMX164	Bm1_01120	12534.m00023	4.46919	0.000102261	UNKNOWN	hypothetical protein	TIGR B. malayi genomic gene models
BMX165	Bm1_01125	12534.m00024	8.16254	0.000843359	UNKNOWN	hypothetical protein	TIGR B. malayi genomic gene models
BMX181	Bm1_01260	12553.m00032	11.2166	9.79224e-05	UNKNOWN	hypothetical protein	TIGR B. malayi genomic gene models
BMX187	Bm1_01305	12556.m00068	8.21303	5.90786e-05	UNKNOWN	hypothetical protein	TIGR B. malayi genomic gene models
BMX229	Bm1_01600	12589.m00048	3.39891	4.7138e-05	UNKNOWN	hypothetical protein	TIGR B. malayi genomic gene models
BMX308	Bm1_02115	12641.m00035	8.27601	9.76957e-07	UNKNOWN	hypothetical protein	TIGR B. malayi genomic gene models
BMX391	Bm1_02605	12709.m00013	2.38521	0.000152415	UNKNOWN	hypothetical protein	TIGR B. malayi genomic gene models
BMX421	Bm1_02780	12737.m00158	2.55312	3.43095e-06	UNKNOWN	hypothetical protein	TIGR B. malayi genomic gene models
BMX524	Bm1_03535	12855.m00012	9.72403	0.000294306	UNKNOWN	WH2 motif family protein	TIGR B. malayi genomic gene models
BMX627	Bm1_03710	12951.m00027	2.92065	0.000500256	UNKNOWN	Zinc finger, C2H2 type family protein	TIGR B. malayi genomic gene models
BMX638	Bm1_04300	12966.m00008	8.57001	5.90947e-08	UNKNOWN	hypothetical protein	TIGR B. malayi genomic gene models
BMX685	Bm1_04655	13046.m00068	8.07611	5.16835e-06	UNKNOWN	hypothetical protein	TIGR B. malayi genomic gene models
BMX688	Bm1_04675	13049.m00068	2.19361	0.000951314	UNKNOWN	hypothetical protein	TIGR B. malayi genomic gene models
BMX733	Bm1_01340	13084.m00009	19.1949	6.96867e-07	UNKNOWN	hypothetical protein	TIGR B. malayi genomic gene models
BMX739	Bm1_05030	13093.m00035	13.9847	3.40204e-08	UNKNOWN	hypothetical protein	TIGR B. malayi genomic gene models
BMX761	Bm1_05155	13122.m00124	3.17248	6.49828e-06	UNKNOWN	Zinc finger, C2H2 type family protein	TIGR B. malayi genomic gene models
BMX775	Bm1_05255	13135.m00082	4.30369	6.50481e-10	UNKNOWN	hypothetical protein	TIGR B. malayi genomic gene models
BMX793	Bm1_05030	13149.m00011	7.99846	3.13218e-05	UNKNOWN	hypothetical protein	TIGR B. malayi genomic gene models
BMX794	Bm1_05380	13150.m00079	4.30484	1.56327e-06	UNKNOWN	hypothetical protein	TIGR B. malayi genomic gene models
BMX831	Bm1_05600	13170.m00161	5.0805	8.3853e-05	UNKNOWN	hypothetical protein	TIGR B. malayi genomic gene models
BMX835	Bm1_05615	13170.m00165	4.28261	6.48147e-06	UNKNOWN	hypothetical protein	TIGR B. malayi genomic gene models
BMX839	Bm1_05645	13175.m00131	7.38939	2.99521e-05	UNKNOWN	hypothetical protein	TIGR B. malayi genomic gene models
BMX840	Bm1_05645	13175.m00132	6.38139	1.35248e-06	UNKNOWN	hypothetical protein	TIGR B. malayi genomic gene models
BMX841	Bm1_05655	13175.m00133	30.8971	1.25622e-09	UNKNOWN	Phosphatidylinositol 3- and 4-kinase family protein	TIGR B. malayi genomic gene models
BMX842	Bm1_05645	13175.m00134	4.02539	0.00322811	UNKNOWN	hypothetical protein	TIGR B. malayi genomic gene models
BMX850	Bm1_05695	13183.m00069	4.40908	0.000314245	UNKNOWN	hypothetical protein	TIGR B. malayi genomic gene models
BMX862	Bm1_05760	13187.m00150	2.02355	0.00125251	UNKNOWN	hypothetical protein	TIGR B. malayi genomic gene models
BMX871	Bm1_46455	13193.m00035	2.03154	0.000280695	UNKNOWN	hypothetical protein	TIGR B. malayi genomic gene models
BMX890	Bm1_02115	13209.m00016	8.06366	2.08524e-09	UNKNOWN	hypothetical protein	TIGR B. malayi genomic gene models
BMX931	Bm1_01340	13243.m00015	5.96384	1.9665e-07	UNKNOWN	hypothetical protein	TIGR B. malayi genomic gene models
BMX948	Bm1_03735	13247.m00706	2.48033	6.19634e-07	UNKNOWN	hypothetical protein	TIGR B. malayi genomic gene models
BMX997	Bm1_06605	13260.m00095	7.32112	3.90933e-08	UNKNOWN	SH2 domain containing protein	TIGR B. malayi genomic gene models
BMX1060	Bm1_06995	13282.m00269	3.21448	7.11757e-07	UNKNOWN	hypothetical protein	TIGR B. malayi genomic gene models
BMX1080	Bm1_07125	13291.m00054	6.04637	3.06021e-05	UNKNOWN	hypothetical protein	TIGR B. malayi genomic gene models
BMX1215	Bm1_08030	13356.m00234	4.41342	0.00109984	UNKNOWN	hypothetical protein	TIGR B. malayi genomic gene models
BMX1260	Bm1_08310	13375.m00076	40.2877	3.94856e-05	UNKNOWN	hypothetical protein	TIGR B. malayi genomic gene models
BMX1280	Bm1_08460	13388.m00078	3.59313	1.1811e-06	UNKNOWN	karyopherin alpha, putative	TIGR B. malayi genomic gene models
BMX1429	Bm1_09415	13467.m00115	4.21003	1.50794e-07	UNKNOWN	hypothetical protein	TIGR B. malayi genomic gene models
BMX1430	Bm1_09420	13467.m00116	9.36522	1.61497e-05	UNKNOWN	hypothetical protein	TIGR B. malayi genomic gene models
BMX1437	Bm1_09470	13472.m00069	2.3368	0.00183494	UNKNOWN	hypothetical protein	TIGR B. malayi genomic gene models
BMX1464	Bm1_04300	13496.m00027	4.60828	1.43119e-06	UNKNOWN	hypothetical protein	TIGR B. malayi genomic gene models
BMX1472	Bm1_09700	13499.m00135	6.36515	8.91921e-05	UNKNOWN	hypothetical protein	TIGR B. malayi genomic gene models
BMX1483	Bm1_09770	13501.m00081	9.48138	2.96077e-07	UNKNOWN	hypothetical protein	TIGR B. malayi genomic gene models
BMX1501	Bm1_09875	13518.m00018	11.7825	3.73941e-12	UNKNOWN	hypothetical protein	TIGR B. malayi genomic gene models
BMX1533	Bm1_10105	13552.m00027	6.27067	0.000385199	UNKNOWN	hypothetical protein	TIGR B. malayi genomic gene models
BMX1569	Bm1_10345	13594.m00042	3.84241	0.00132671	UNKNOWN	hypothetical protein	TIGR B. malayi genomic gene models
BMX1585	Bm1_10470	13613.m00039	8.29838	0.00105091	UNKNOWN	hypothetical protein	TIGR B. malayi genomic gene models
BMX1748	Bm1_11540	13736.m00397	4.25118	4.83223e-06	UNKNOWN	hypothetical protein	TIGR B. malayi genomic gene models
BMX1752	no_match	13736.m00402	9.23662	1.27586e-05	UNKNOWN		TIGR B. malayi genomic gene models
BMX1784	Bm1_04300	13767.m00036	9.22569	2.70404e-07	UNKNOWN	hypothetical protein	TIGR B. malayi genomic gene models
BMX1861	Bm1_12240	13826.m00013	27.4315	1.08553e-06	UNKNOWN	hypothetical protein	TIGR B. malayi genomic gene models
BMX1870	Bm1_12285	13830.m00006	3.81347	9.71523e-07	UNKNOWN	hypothetical protein	TIGR B. malayi genomic gene models
BMX1879	Bm1_01315	13838.m00032	2.97322	3.10363e-08	UNKNOWN	Zinc finger, C2H2 type family protein	TIGR B. malayi genomic gene models
BMX2069	Bm1_13610	14015.m00092	64.0709	2.69537e-08	UNKNOWN	Hypothetical 54.6 kDa protein F59B10.2 in chromosome II, putative	TIGR B. malayi genomic gene models
BMX2094	Bm1_13785	14037.m00195	2.50122	0.000713821	UNKNOWN	hypothetical protein	TIGR B. malayi genomic gene models
BMX2144	Bm1_14090	14052.m00186	8.51448	8.39233e-05	UNKNOWN	F-box domain containing protein	TIGR B. malayi genomic gene models
BMX2158	Bm1_14165	14053.m00120	2.57169	4.6138e-06	UNKNOWN	hypothetical protein	TIGR B. malayi genomic gene models
BMX2188	Bm1_02115	14060.m00119	9.37787	7.60906e-06	UNKNOWN	hypothetical protein	TIGR B. malayi genomic gene models
BMX2228	Bm1_14625	14093.m00118	10.9175	1.84293e-06	UNKNOWN	hypothetical protein	TIGR B. malayi genomic gene models
BMX2299	Bm1_15060	14133.m00048	5.02123	4.23397e-05	UNKNOWN	hypothetical protein	TIGR B. malayi genomic gene models
BMX2341	Bm1_15290	14170.m00176	2.22075	0.000157929	UNKNOWN	hypothetical protein	TIGR B. malayi genomic gene models
BMX2409	Bm1_15725	14208.m00921	9.42057	0.000257813	UNKNOWN	hypothetical protein	TIGR B. malayi genomic gene models
BMX2422	Bm1_15825	14218.m00034	5.75457	7.88819e-09	UNKNOWN	hypothetical protein	TIGR B. malayi genomic gene models
BMX2443	Bm1_15945	14224.m00312	18.7042	9.99307e-08	UNKNOWN	hypothetical protein	TIGR B. malayi genomic gene models
BMX2501	Bm1_16285	14237.m00406	3.96243	6.64289e-05	UNKNOWN	hypothetical protein	TIGR B. malayi genomic gene models
BMX2550	Bm1_16605	14248.m00676	2.07304	0.00349967	UNKNOWN	hypothetical protein	TIGR B. malayi genomic gene models
BMX2586	Bm1_16830	14258.m00144	2.19357	0.00386919	UNKNOWN	hypothetical protein	TIGR B. malayi genomic gene models
BMX2617	Bm1_17040	14274.m00230	2.99893	5.62609e-05	UNKNOWN	hypothetical protein	TIGR B. malayi genomic gene models
BMX2618	Bm1_17045	14274.m00231	3.44271	0.000187702	UNKNOWN	hypothetical protein	TIGR B. malayi genomic gene models
BMX2637	Bm1_17140	14280.m00065	5.23084	0.00560189	UNKNOWN	hypothetical protein	TIGR B. malayi genomic gene models
BMX2690	Bm1_17465	14295.m00008	5.74195	0.000126823	UNKNOWN	hypothetical protein	TIGR B. malayi genomic gene models
BMX2705	Bm1_17560	14300.m00051	3.94276	9.61872e-06	UNKNOWN	hypothetical protein	TIGR B. malayi genomic gene models
BMX2706	Bm1_17565	14302.m00072	2.38933	8.50605e-05	UNKNOWN	hypothetical protein	TIGR B. malayi genomic gene models
BMX2724	Bm1_17675	14310.m00252	2.54699	0.00107111	UNKNOWN	hypothetical protein	TIGR B. malayi genomic gene models
BMX2732	Bm1_17735	14317.m00267	4.73053	1.36846e-05	UNKNOWN	hypothetical protein	TIGR B. malayi genomic gene models
BMX2735	Bm1_17750	14317.m00270	2.4696	6.59013e-05	UNKNOWN	hypothetical protein	TIGR B. malayi genomic gene models
BMX2757	Bm1_12240	14325.m00126	16.1654	4.42667e-08	UNKNOWN	hypothetical protein	TIGR B. malayi genomic gene models
BMX2770	Bm1_17965	14330.m00203	2.17082	0.000137288	UNKNOWN	hypothetical protein	TIGR B. malayi genomic gene models
BMX2810	Bm1_18220	14355.m00219	13.3368	2.31044e-05	UNKNOWN	hypothetical protein	TIGR B. malayi genomic gene models
BMX2831	Bm1_18350	14356.m00526	3.97608	8.98518e-06	UNKNOWN	hypothetical protein	TIGR B. malayi genomic gene models
BMX2894	Bm1_18755	14386.m00051	3.41666	0.000433737	UNKNOWN	hypothetical protein	TIGR B. malayi genomic gene models
BMX2899	Bm1_03745	14386.m00056	48.9585	1.07638e-08	UNKNOWN	Hsp20/alpha crystallin family protein	TIGR B. malayi genomic gene models
BMX2928	Bm1_18990	14391.m00104	4.87101	0.000848298	UNKNOWN	hypothetical protein	TIGR B. malayi genomic gene models
BMX2954	Bm1_19185	14409.m00236	35.4673	9.293e-06	UNKNOWN	hypothetical protein	TIGR B. malayi genomic gene models
BMX2957	Bm1_19200	14409.m00239	5.43939	0.00011195	UNKNOWN	MSP domain protein	TIGR B. malayi genomic gene models
BMX2959	Bm1_19210	14409.m00241	9.81937	3.34039e-05	UNKNOWN	hypothetical protein	TIGR B. malayi genomic gene models
BMX2960	Bm1_19220	14409.m00243	3.69565	6.55667e-05	UNKNOWN	hypothetical protein	TIGR B. malayi genomic gene models
BMX2963	Bm1_19235	14409.m00246	10.6572	0.000104273	UNKNOWN	hypothetical protein	TIGR B. malayi genomic gene models
BMX2966	Bm1_19250	14409.m00249	11.0775	3.14093e-10	UNKNOWN	hypothetical protein	TIGR B. malayi genomic gene models
BMX2967	Bm1_19255	14409.m00250	10.1043	5.09194e-05	UNKNOWN	protein B0207.11, putative	TIGR B. malayi genomic gene models
BMX2974	Bm1_19295	14412.m00152	2.86144	0.000387291	UNKNOWN	hypothetical protein	TIGR B. malayi genomic gene models
BMX2978	Bm1_19330	14412.m00159	21.6873	5.33191e-05	UNKNOWN	hypothetical protein	TIGR B. malayi genomic gene models
BMX3016	Bm1_19555	14439.m00029	2.31359	1.74422e-05	UNKNOWN	hypothetical protein	TIGR B. malayi genomic gene models
BMX3026	Bm1_10105	14444.m00027	8.08658	5.76894e-06	UNKNOWN	hypothetical protein	TIGR B. malayi genomic gene models
BMX3055	Bm1_19780	14459.m00241	6.20299	0.00103275	UNKNOWN	hypothetical protein	TIGR B. malayi genomic gene models
BMX3109	Bm1_20115	14489.m00059	2.38702	0.000332917	UNKNOWN	hypothetical protein	TIGR B. malayi genomic gene models
BMX3215	Bm1_20775	14538.m00473	3.43203	1.18207e-07	UNKNOWN	hypothetical protein	TIGR B. malayi genomic gene models
BMX3253	Bm1_05770	14549.m00043	3.66423	0.00136866	UNKNOWN	Presenilin spe-4, putative	TIGR B. malayi genomic gene models
BMX3254	Bm1_01315	14549.m00044	5.04714	3.40217e-09	UNKNOWN	Zinc finger, C2H2 type family protein	TIGR B. malayi genomic gene models
BMX3293	Bm1_21265	14569.m00226	3.35544	2.87025e-05	UNKNOWN	hypothetical protein	TIGR B. malayi genomic gene models
BMX3299	Bm1_21305	14572.m00110	3.56444	1.10481e-05	UNKNOWN	hypothetical protein	TIGR B. malayi genomic gene models
BMX3323	Bm1_21445	14585.m00049	3.34739	0.000176765	UNKNOWN	Zinc finger, C2H2 type family protein	TIGR B. malayi genomic gene models
BMX3327	Bm1_21480	14586.m00137	5.3087	0.000327875	UNKNOWN	hypothetical protein	TIGR B. malayi genomic gene models
BMX3328	Bm1_21490	14587.m00054	2.50576	0.00214824	UNKNOWN	hypothetical protein	TIGR B. malayi genomic gene models
BMX3350	Bm1_21615	14590.m00345	38.8048	6.37212e-06	UNKNOWN	hypothetical protein	TIGR B. malayi genomic gene models
BMX3382	Bm1_21840	14599.m00269	2.65673	0.00025483	UNKNOWN	hypothetical protein	TIGR B. malayi genomic gene models
BMX3442	Bm1_22200	14613.m00498	2.7529	7.13833e-05	UNKNOWN	conserved hypothetical protein	TIGR B. malayi genomic gene models
BMX3443	Bm1_22205	14613.m00499	2.92255	0.000739419	UNKNOWN	LD29807p, putative	TIGR B. malayi genomic gene models
BMX3564	Bm1_22950	14651.m00255	13.6416	9.95814e-05	UNKNOWN	hypothetical protein	TIGR B. malayi genomic gene models
BMX3616	Bm1_23275	14661.m00097	2.01512	0.000141534	UNKNOWN	hypothetical protein	TIGR B. malayi genomic gene models
BMX3623	no_match	14662.m00051	4.95031	1.02984e-10	UNKNOWN		TIGR B. malayi genomic gene models
BMX3660	Bm1_23535	14677.m00164	3.96209	3.09813e-05	UNKNOWN	hypothetical protein	TIGR B. malayi genomic gene models
BMX3692	Bm1_23735	14687.m00360	2.17881	0.000525776	UNKNOWN	conserved hypothetical protein	TIGR B. malayi genomic gene models
BMX3708	Bm1_23845	14690.m00148	10.5666	3.58218e-05	UNKNOWN	conserved hypothetical protein	TIGR B. malayi genomic gene models
BMX3733	Bm1_23995	14699.m00097	2.38057	0.000423446	UNKNOWN	hypothetical protein	TIGR B. malayi genomic gene models
BMX3734	Bm1_24000	14699.m00098	3.63781	2.53648e-06	UNKNOWN	hypothetical protein	TIGR B. malayi genomic gene models
BMX3746	Bm1_24065	14702.m00396	2.63452	1.59021e-06	UNKNOWN	Zinc finger, C2H2 type family protein	TIGR B. malayi genomic gene models
BMX3756	Bm1_24130	14704.m00447	3.95108	8.06648e-05	UNKNOWN	hypothetical protein	TIGR B. malayi genomic gene models
BMX3796	Bm1_05645	14710.m00264	14.8829	1.16895e-10	UNKNOWN	hypothetical protein	TIGR B. malayi genomic gene models
BMX3797	Bm1_05645	14710.m00265	16.825	4.93816e-09	UNKNOWN	hypothetical protein	TIGR B. malayi genomic gene models
BMX3798	Bm1_05645	14710.m00266	10.7596	0.000490709	UNKNOWN	hypothetical protein	TIGR B. malayi genomic gene models
BMX3864	Bm1_24770	14726.m00009	6.31918	2.54956e-05	UNKNOWN	hypothetical protein	TIGR B. malayi genomic gene models
BMX3884	Bm1_24875	14731.m00998	6.46189	1.8853e-05	UNKNOWN	hypothetical protein	TIGR B. malayi genomic gene models
BMX3896	Bm1_24955	14731.m01015	9.63745	1.00405e-06	UNKNOWN	hypothetical protein	TIGR B. malayi genomic gene models
BMX3897	Bm1_24960	14731.m01016	16.9131	2.07381e-06	UNKNOWN	hypothetical protein	TIGR B. malayi genomic gene models
BMX3912	Bm1_25070	14742.m00022	2.98075	0.00148065	UNKNOWN	hypothetical protein	TIGR B. malayi genomic gene models
BMX3931	Bm1_25175	14748.m00069	3.30437	3.71179e-06	UNKNOWN	hypothetical protein	TIGR B. malayi genomic gene models
BMX3958	Bm1_25355	14761.m00197	23.5943	1.47762e-05	UNKNOWN	hypothetical protein	TIGR B. malayi genomic gene models
BMX3992	Bm1_25530	14765.m00817	3.20075	8.0958e-05	UNKNOWN	hypothetical protein	TIGR B. malayi genomic gene models
BMX4007	Bm1_25625	14768.m00191	10.717	1.13959e-05	UNKNOWN	hypothetical protein	TIGR B. malayi genomic gene models
BMX4039	Bm1_25825	14773.m00928	8.41697	0.000208289	UNKNOWN	hypothetical protein	TIGR B. malayi genomic gene models
BMX4063	Bm1_21005	14779.m00745	10.7712	3.96948e-07	UNKNOWN	hypothetical protein	TIGR B. malayi genomic gene models
BMX4094	Bm1_26185	14787.m00178	2.10509	0.0672743	UNKNOWN	hypothetical protein	TIGR B. malayi genomic gene models
BMX4125	Bm1_26380	14799.m00211	25.0836	1.02614e-05	UNKNOWN	hypothetical protein	TIGR B. malayi genomic gene models
BMX4142	Bm1_26480	14818.m00020	2.2818	6.1178e-05	UNKNOWN	hypothetical protein	TIGR B. malayi genomic gene models
BMX4163	Bm1_26595	14832.m00023	8.62883	4.4684e-08	UNKNOWN	hypothetical protein	TIGR B. malayi genomic gene models
BMX4207	Bm1_26860	14859.m00081	3.37154	0.0106255	UNKNOWN	hypothetical protein	TIGR B. malayi genomic gene models
BMX4213	Bm1_07650	14867.m00032	6.54341	4.38675e-05	UNKNOWN	conserved hypothetical protein	TIGR B. malayi genomic gene models
BMX4238	Bm1_27060	14883.m00052	12.2663	1.6845e-09	UNKNOWN	hypothetical protein	TIGR B. malayi genomic gene models
BMX4240	Bm1_27075	14883.m00055	2.12691	0.000665271	UNKNOWN	hypothetical protein	TIGR B. malayi genomic gene models
BMX4289	Bm1_27375	14907.m00573	3.0202	7.05734e-06	UNKNOWN	hypothetical protein	TIGR B. malayi genomic gene models
BMX4382	Bm1_27970	14920.m00423	7.99818	2.13398e-05	UNKNOWN	hypothetical protein	TIGR B. malayi genomic gene models
BMX4388	Bm1_28005	14920.m00430	2.9879	0.000139829	UNKNOWN	hypothetical protein	TIGR B. malayi genomic gene models
BMX4430	Bm1_28275	14928.m00202	11.7224	1.08873e-06	UNKNOWN	hypothetical protein	TIGR B. malayi genomic gene models
BMX4470	Bm1_28515	14931.m00316	2.77061	1.27996e-05	UNKNOWN	hypothetical protein	TIGR B. malayi genomic gene models
BMX4471	Bm1_28520	14931.m00317	9.69051	1.06634e-07	UNKNOWN	hypothetical protein	TIGR B. malayi genomic gene models
BMX4568	Bm1_29140	14940.m00174	21.5248	2.48837e-07	UNKNOWN	hypothetical protein	TIGR B. malayi genomic gene models
BMX4612	Bm1_29405	14944.m00547	12.3981	8.05047e-06	UNKNOWN	hypothetical protein	TIGR B. malayi genomic gene models
BMX4613	Bm1_29410	14944.m00548	2.08778	0.000180539	UNKNOWN	hypothetical protein	TIGR B. malayi genomic gene models
BMX4641	Bm1_29565	14946.m00536	10.8873	0.00267474	UNKNOWN	hypothetical protein	TIGR B. malayi genomic gene models
BMX4649	no_match	14946.m00546	2.54942	0.154007	UNKNOWN		TIGR B. malayi genomic gene models
BMX4655	Bm1_29640	14947.m01129	6.05736	7.29598e-05	UNKNOWN	hypothetical protein	TIGR B. malayi genomic gene models
BMX4677	Bm1_29755	14948.m00284	23.206	1.56834e-05	UNKNOWN	hypothetical protein	TIGR B. malayi genomic gene models
BMX4713	Bm1_29965	14950.m01809	2.51419	0.00200653	UNKNOWN	hypothetical protein	TIGR B. malayi genomic gene models
BMX4787	Bm1_30400	14952.m01379	5.00568	0.000893834	UNKNOWN	HMG box family protein	TIGR B. malayi genomic gene models
BMX4840	Bm1_30715	14954.m01607	3.3953	0.00123323	UNKNOWN	hypothetical protein	TIGR B. malayi genomic gene models
BMX4856	Bm1_30810	14954.m01626	3.36331	1.13788e-05	UNKNOWN	hypothetical protein	TIGR B. malayi genomic gene models
BMX4970	Bm1_31520	14956.m00485	2.22994	0.000519215	UNKNOWN	hypothetical protein	TIGR B. malayi genomic gene models
BMX5042	Bm1_31965	14959.m00549	17.3676	0.00079978	UNKNOWN	hypothetical protein	TIGR B. malayi genomic gene models
BMX5055	Bm1_32065	14961.m04905	4.66314	0.000404037	UNKNOWN	hypothetical protein	TIGR B. malayi genomic gene models
BMX5056	Bm1_32070	14961.m04906	2.9418	0.000247572	UNKNOWN	hypothetical protein	TIGR B. malayi genomic gene models
BMX5062	Bm1_25355	14961.m04915	7.58493	0.000927352	UNKNOWN	hypothetical protein	TIGR B. malayi genomic gene models
BMX5126	Bm1_32500	14961.m04991	14.9607	6.1216e-07	UNKNOWN	hypothetical protein	TIGR B. malayi genomic gene models
BMX5127	Bm1_32505	14961.m04992	6.4135	0.000378456	UNKNOWN	hypothetical protein	TIGR B. malayi genomic gene models
BMX5147	Bm1_32630	14961.m05017	5.30292	4.23795e-06	UNKNOWN	hypothetical protein	TIGR B. malayi genomic gene models
BMX5281	Bm1_33470	14961.m05188	21.1701	1.63235e-07	UNKNOWN	hypothetical protein	TIGR B. malayi genomic gene models
BMX5282	Bm1_33475	14961.m05189	2.14531	1.71979e-06	UNKNOWN	hypothetical protein	TIGR B. malayi genomic gene models
BMX5292	Bm1_08305	14961.m05204	6.33138	0.000175713	UNKNOWN	hypothetical protein	TIGR B. malayi genomic gene models
BMX5329	Bm1_33790	14961.m05254	3.55468	9.30939e-05	UNKNOWN	hypothetical protein	TIGR B. malayi genomic gene models
BMX5330	Bm1_33795	14961.m05255	10.2467	0.00128394	UNKNOWN	hypothetical protein	TIGR B. malayi genomic gene models
BMX5358	Bm1_33970	14961.m05291	7.75077	1.09765e-05	UNKNOWN	Ser/Thr protein phosphatase family protein	TIGR B. malayi genomic gene models
BMX5424	Bm1_34385	14962.m00661	3.5231	6.00819e-07	UNKNOWN	hypothetical protein	TIGR B. malayi genomic gene models
BMX5426	Bm1_34395	14962.m00663	2.01219	0.000161823	UNKNOWN	hypothetical protein	TIGR B. malayi genomic gene models
BMX5490	Bm1_34785	14964.m00008	5.31144	2.30735e-06	UNKNOWN	hypothetical protein	TIGR B. malayi genomic gene models
BMX5515	Bm1_04415	14967.m01511	11.2855	1.1906e-07	UNKNOWN	repeat motif-containing gene, putative	TIGR B. malayi genomic gene models
BMX5528	Bm1_35020	14967.m01528	2.7889	0.000243142	UNKNOWN	hypothetical protein	TIGR B. malayi genomic gene models
BMX5533	Bm1_35055	14967.m01535	11.1041	6.61958e-05	UNKNOWN	hypothetical protein	TIGR B. malayi genomic gene models
BMX5541	Bm1_35105	14967.m01546	2.62691	0.00156507	UNKNOWN	hypothetical protein	TIGR B. malayi genomic gene models
BMX5579	Bm1_35335	14968.m01459	4.83349	1.71864e-09	UNKNOWN	hypothetical protein	TIGR B. malayi genomic gene models
BMX5593	Bm1_35440	14968.m01478	3.99206	0.00010843	UNKNOWN	ShTK domain containing protein	TIGR B. malayi genomic gene models
BMX5596	Bm1_35465	14968.m01482	5.2951	0.00101314	UNKNOWN	hypothetical protein	TIGR B. malayi genomic gene models
BMX5611	Bm1_35555	14968.m01500	2.06053	0.000505424	UNKNOWN	hypothetical protein	TIGR B. malayi genomic gene models
BMX5614	Bm1_35580	14968.m01505	2.3555	1.84467e-05	UNKNOWN	hypothetical protein	TIGR B. malayi genomic gene models
BMX5621	Bm1_35650	14968.m01519	22.55	6.00814e-05	UNKNOWN	hypothetical protein	TIGR B. malayi genomic gene models
BMX5624	Bm1_35665	14968.m01522	21.1929	2.44058e-11	UNKNOWN	hypothetical protein	TIGR B. malayi genomic gene models
BMX5631	Bm1_35710	14971.m02780	3.59779	0.000886604	UNKNOWN	hypothetical protein	TIGR B. malayi genomic gene models
BMX5659	Bm1_35850	14971.m02810	4.39008	3.16972e-08	UNKNOWN	hypothetical protein	TIGR B. malayi genomic gene models
BMX5691	Bm1_36055	14971.m02851	14.1131	0.000129116	UNKNOWN	hexokinase, putative	TIGR B. malayi genomic gene models
BMX5715	Bm1_36250	14971.m02892	2.20117	0.000231749	UNKNOWN	hypothetical protein	TIGR B. malayi genomic gene models
BMX5759	Bm1_36510	14972.m06991	5.37876	2.71925e-07	UNKNOWN	hypothetical protein	TIGR B. malayi genomic gene models
BMX5779	Bm1_36625	14972.m07014	2.02915	0.00188198	UNKNOWN	hypothetical protein	TIGR B. malayi genomic gene models
BMX5801	Bm1_36750	14972.m07041	3.67603	0.00273412	UNKNOWN	hypothetical protein	TIGR B. malayi genomic gene models
BMX5829	Bm1_36925	14972.m07076	2.19776	0.000401603	UNKNOWN	hypothetical protein	TIGR B. malayi genomic gene models
BMX5961	Bm1_37670	14972.m07230	2.24113	1.24699e-05	UNKNOWN	hypothetical protein	TIGR B. malayi genomic gene models
BMX5989	Bm1_37850	14972.m07265	5.10758	0.000627902	UNKNOWN	hypothetical protein	TIGR B. malayi genomic gene models
BMX6013	Bm1_38020	14972.m07301	5.57078	0.000179537	UNKNOWN	hypothetical protein	TIGR B. malayi genomic gene models
BMX6212	Bm1_39195	14972.m07541	2.60878	3.66574e-05	UNKNOWN	hypothetical protein	TIGR B. malayi genomic gene models
BMX6346	Bm1_39995	14972.m07704	2.01453	0.00615525	UNKNOWN	hypothetical protein	TIGR B. malayi genomic gene models
BMX6367	no_match	14972.m07730	5.06704	2.77439e-06	UNKNOWN		TIGR B. malayi genomic gene models
BMX6368	Bm1_40125	14972.m07731	22.5932	2.24906e-05	UNKNOWN	conserved hypothetical protein	TIGR B. malayi genomic gene models
BMX6473	Bm1_40720	14972.m07861	2.23539	0.00025353	UNKNOWN	hypothetical protein	TIGR B. malayi genomic gene models
BMX6533	Bm1_41085	14973.m02614	14.8484	2.05133e-05	UNKNOWN	hypothetical protein	TIGR B. malayi genomic gene models
BMX6672	Bm1_41955	14975.m04321	11.7217	9.9139e-07	UNKNOWN	hypothetical protein	TIGR B. malayi genomic gene models
BMX6675	Bm1_41970	14975.m04324	21.077	0.000639542	UNKNOWN	hypothetical protein	TIGR B. malayi genomic gene models
BMX6676	Bm1_41975	14975.m04325	30.1563	0.000579114	UNKNOWN	hypothetical protein	TIGR B. malayi genomic gene models
BMX6681	Bm1_42005	14975.m04331	44.5528	4.9402e-06	UNKNOWN	hypothetical protein	TIGR B. malayi genomic gene models
BMX6688	Bm1_42030	14975.m04338	16.4183	0.000376269	UNKNOWN	hypothetical protein	TIGR B. malayi genomic gene models
BMX6709	Bm1_42165	14975.m04369	7.6602	0.000421713	UNKNOWN	hypothetical protein	TIGR B. malayi genomic gene models
BMX6727	Bm1_42265	14975.m04390	33.971	3.80197e-05	UNKNOWN	hypothetical protein	TIGR B. malayi genomic gene models
BMX6729	Bm1_42275	14975.m04392	8.06157	0.000103572	UNKNOWN	hypothetical protein	TIGR B. malayi genomic gene models
BMX6750	Bm1_42410	14975.m04419	2.09477	0.000201869	UNKNOWN	Amiloride-sensitive sodium channel family protein	TIGR B. malayi genomic gene models
BMX6790	Bm1_42625	14975.m04467	9.18675	0.000698755	UNKNOWN	hypothetical protein	TIGR B. malayi genomic gene models
BMX6799	Bm1_42680	14975.m04478	43.9103	9.53454e-05	UNKNOWN	hypothetical protein	TIGR B. malayi genomic gene models
BMX6824	Bm1_42840	14975.m04509	8.3752	0.00307471	UNKNOWN	Sodium/potassium-transporting ATPase alpha-3 chain, putative	TIGR B. malayi genomic gene models
BMX6881	Bm1_43175	14977.m04878	6.67384	6.36402e-09	UNKNOWN	hypothetical protein	TIGR B. malayi genomic gene models
BMX6915	Bm1_43355	14977.m04915	26.1373	1.42312e-07	UNKNOWN	hypothetical protein	TIGR B. malayi genomic gene models
BMX6916	Bm1_43365	14977.m04917	2.51711	0.000109742	UNKNOWN	hypothetical protein	TIGR B. malayi genomic gene models
BMX6917	Bm1_43370	14977.m04918	23.2137	4.4999e-05	UNKNOWN	hypothetical protein	TIGR B. malayi genomic gene models
BMX6989	Bm1_43760	14977.m05000	34.6264	1.21173e-09	UNKNOWN	hypothetical protein	TIGR B. malayi genomic gene models
BMX7000	Bm1_43850	14977.m05017	3.14903	5.4871e-07	UNKNOWN	transportin-SR, putative	TIGR B. malayi genomic gene models
BMX7006	Bm1_43880	14977.m05023	12.3068	2.16893e-05	UNKNOWN	hypothetical protein	TIGR B. malayi genomic gene models
BMX7046	Bm1_44085	14977.m05066	4.61898	1.08187e-06	UNKNOWN	Conserved hypothetical protein, putative	TIGR B. malayi genomic gene models
BMX7051	Bm1_44110	14977.m05071	6.73567	0.000439621	UNKNOWN	hypothetical protein	TIGR B. malayi genomic gene models
BMX7066	Bm1_44195	14977.m05088	86.7505	8.00942e-07	UNKNOWN	hypothetical protein	TIGR B. malayi genomic gene models
BMX7069	Bm1_44215	14977.m05092	2.08248	0.00111463	UNKNOWN	hypothetical protein	TIGR B. malayi genomic gene models
BMX7128	Bm1_44585	14979.m04423	45.5671	2.24233e-09	UNKNOWN	hypothetical protein	TIGR B. malayi genomic gene models
BMX7196	Bm1_44980	14979.m04505	7.65219	3.38403e-06	UNKNOWN	hypothetical protein	TIGR B. malayi genomic gene models
BMX7200	Bm1_45000	14979.m04509	27.866	1.32026e-10	UNKNOWN	CLASP1, putative	TIGR B. malayi genomic gene models
BMX7239	Bm1_45255	14979.m04560	7.33941	3.83326e-07	UNKNOWN	hypothetical protein	TIGR B. malayi genomic gene models
BMX7298	Bm1_45555	14979.m04630	4.19266	1.41253e-06	UNKNOWN	hypothetical protein	TIGR B. malayi genomic gene models
BMX7305	Bm1_45595	14979.m04638	3.79052	0.000402284	UNKNOWN	hypothetical protein	TIGR B. malayi genomic gene models
BMX7307	Bm1_45605	14979.m04640	8.38491	0.00279297	UNKNOWN	hypothetical protein	TIGR B. malayi genomic gene models
BMX7342	Bm1_45790	14980.m02679	26.5566	1.05145e-05	UNKNOWN	ATP-dependent Clp protease ATP-binding subunit clpX, putative	TIGR B. malayi genomic gene models
BMX7356	Bm1_45865	14980.m02694	2.90012	0.00146413	UNKNOWN	hypothetical protein	TIGR B. malayi genomic gene models
BMX7358	Bm1_45875	14980.m02696	6.70598	1.03901e-10	UNKNOWN	protein C10G11.10, putative	TIGR B. malayi genomic gene models
BMX7365	Bm1_45935	14980.m02706	9.58214	0.000137197	UNKNOWN	hypothetical protein	TIGR B. malayi genomic gene models
BMX7404	Bm1_46180	14980.m02758	2.20658	5.2323e-06	UNKNOWN	hypothetical protein	TIGR B. malayi genomic gene models
BMX7426	Bm1_46300	14980.m02784	20.6008	1.07683e-07	UNKNOWN	conserved hypothetical protein	TIGR B. malayi genomic gene models
BMX7427	Bm1_46300	14980.m02785	14.9019	0.000336001	UNKNOWN	conserved hypothetical protein	TIGR B. malayi genomic gene models
BMX7434	Bm1_46340	14980.m02793	15.7509	2.41736e-05	UNKNOWN	hypothetical protein	TIGR B. malayi genomic gene models
BMX7435	Bm1_46345	14980.m02794	5.57144	0.000334954	UNKNOWN	At5g12230, putative	TIGR B. malayi genomic gene models
BMX7454	Bm1_46455	14980.m02816	3.07891	1.48568e-06	UNKNOWN	hypothetical protein	TIGR B. malayi genomic gene models
BMX7535	Bm1_46980	14981.m02433	2.93744	0.000122351	UNKNOWN	hypothetical protein	TIGR B. malayi genomic gene models
BMX7543	Bm1_47015	14981.m02442	18.4277	2.07575e-05	UNKNOWN	hypothetical protein	TIGR B. malayi genomic gene models
BMX7562	Bm1_47125	14981.m02464	2.67038	1.69793e-07	UNKNOWN	hypothetical protein	TIGR B. malayi genomic gene models
BMX7577	Bm1_47210	14982.m02215	19.2419	3.32999e-05	UNKNOWN	hypothetical protein	TIGR B. malayi genomic gene models
BMX7578	Bm1_47215	14982.m02216	5.06749	1.16749e-06	UNKNOWN	hypothetical protein	TIGR B. malayi genomic gene models
BMX7605	Bm1_47375	14982.m02251	2.07992	0.000787502	UNKNOWN	hypothetical protein	TIGR B. malayi genomic gene models
BMX7615	Bm1_22980	14982.m02262	2.15235	0.000135725	UNKNOWN	Zinc finger, C2H2 type family protein	TIGR B. malayi genomic gene models
BMX7630	Bm1_47535	14990.m07626	57.0182	1.12344e-05	UNKNOWN	hypothetical protein	TIGR B. malayi genomic gene models
BMX7645	Bm1_47635	14990.m07646	2.58132	1.37389e-05	UNKNOWN	hypothetical protein	TIGR B. malayi genomic gene models
BMX7670	Bm1_47830	14990.m07685	3.09047	8.08679e-07	UNKNOWN	hypothetical protein	TIGR B. malayi genomic gene models
BMX7671	Bm1_47835	14990.m07686	2.94406	0.000336132	UNKNOWN	F-box domain containing protein	TIGR B. malayi genomic gene models
BMX7716	Bm1_48095	14990.m07739	13.0441	0.000192662	UNKNOWN	hypothetical protein	TIGR B. malayi genomic gene models
BMX7726	Bm1_48155	14990.m07751	16.3576	0.00082857	UNKNOWN	hypothetical protein	TIGR B. malayi genomic gene models
BMX7729	Bm1_48175	14990.m07755	8.15229	2.0145e-09	UNKNOWN	hypothetical protein	TIGR B. malayi genomic gene models
BMX7777	Bm1_48475	14990.m07818	23.6374	6.92419e-05	UNKNOWN	hypothetical protein	TIGR B. malayi genomic gene models
BMX7791	Bm1_48590	14990.m07841	2.19388	0.00188257	UNKNOWN	Low-density lipoprotein receptor domain class A containing protein	TIGR B. malayi genomic gene models
BMX7826	Bm1_48825	14990.m07888	2.51903	0.000970432	UNKNOWN	hypothetical protein	TIGR B. malayi genomic gene models
BMX7878	Bm1_49135	14990.m07953	3.10836	0.00159438	UNKNOWN	hypothetical protein	TIGR B. malayi genomic gene models
BMX7879	Bm1_49140	14990.m07954	23.8232	6.22697e-05	UNKNOWN	hypothetical protein	TIGR B. malayi genomic gene models
BMX7880	Bm1_49145	14990.m07955	2.10245	0.00734582	UNKNOWN	Nematode astacin protease protein 30, putative	TIGR B. malayi genomic gene models
BMX7921	Bm1_02830	14990.m08009	80.8447	0.00117769	UNKNOWN	Kelch motif family protein	TIGR B. malayi genomic gene models
BMX7931	Bm1_49470	14990.m08020	13.7734	0.000704479	UNKNOWN	hypothetical protein	TIGR B. malayi genomic gene models
BMX7941	Bm1_49525	14990.m08031	2.04947	0.000149231	UNKNOWN	hypothetical protein	TIGR B. malayi genomic gene models
BMX7995	Bm1_49885	14990.m08103	2.45339	0.000653809	UNKNOWN	hypothetical protein	TIGR B. malayi genomic gene models
BMX8048	Bm1_50200	14992.m10811	9.98849	0.000297614	UNKNOWN	hypothetical protein	TIGR B. malayi genomic gene models
BMX8060	Bm1_50290	14992.m10829	2.94516	5.65924e-06	UNKNOWN	hypothetical protein	TIGR B. malayi genomic gene models
BMX8066	Bm1_50330	14992.m10837	14.0447	3.67563e-05	UNKNOWN	hypothetical protein	TIGR B. malayi genomic gene models
BMX8084	Bm1_50420	14992.m10857	125.5	1.10324e-05	UNKNOWN	hypothetical protein	TIGR B. malayi genomic gene models
BMX8085	Bm1_50425	14992.m10858	62.1633	2.1784e-07	UNKNOWN	Protein-tyrosine phosphatase containing protein	TIGR B. malayi genomic gene models
BMX8098	Bm1_50505	14992.m10873	6.61746	8.85422e-05	UNKNOWN	hypothetical protein	TIGR B. malayi genomic gene models
BMX8111	Bm1_41955	14992.m10890	19.5505	1.27308e-05	UNKNOWN	hypothetical protein	TIGR B. malayi genomic gene models
BMX8112	Bm1_50595	14992.m10891	13.9264	2.79226e-06	UNKNOWN	hypothetical protein	TIGR B. malayi genomic gene models
BMX8178	Bm1_50980	14992.m10970	4.80677	0.00180716	UNKNOWN	hypothetical protein	TIGR B. malayi genomic gene models
BMX8179	Bm1_50985	14992.m10971	11.687	1.84833e-06	UNKNOWN	Complement component C6 precursor, putative	TIGR B. malayi genomic gene models
BMX8187	Bm1_51040	14992.m10982	2.51214	8.13762e-05	UNKNOWN	hypothetical protein	TIGR B. malayi genomic gene models
BMX8192	Bm1_51070	14992.m10987	134.111	3.06977e-05	UNKNOWN	hypothetical protein	TIGR B. malayi genomic gene models
BMX8208	Bm1_51170	14992.m11007	3.10306	0.000807288	UNKNOWN	hypothetical protein	TIGR B. malayi genomic gene models
BMX8209	Bm1_51175	14992.m11008	21.3348	6.19547e-13	UNKNOWN	hypothetical protein	TIGR B. malayi genomic gene models
BMX8210	Bm1_51180	14992.m11009	5.69736	3.06804e-06	UNKNOWN	conserved hypothetical protein	TIGR B. malayi genomic gene models
BMX8216	Bm1_51215	14992.m11016	3.4161	5.53548e-05	UNKNOWN	hypothetical protein	TIGR B. malayi genomic gene models
BMX8248	Bm1_51380	14992.m11051	3.40342	0.000111145	UNKNOWN	hypothetical protein	TIGR B. malayi genomic gene models
BMX8286	Bm1_51580	14992.m11097	3.09597	0.00105783	UNKNOWN	C2 domain containing protein	TIGR B. malayi genomic gene models
BMX8301	Bm1_51665	14992.m11114	11.8235	0.000114549	UNKNOWN	hypothetical protein	TIGR B. malayi genomic gene models
BMX8305	Bm1_51690	14992.m11119	7.0648	0.0004351	UNKNOWN	PAN domain containing protein	TIGR B. malayi genomic gene models
BMX8385	Bm1_52160	14992.m11216	8.90803	0.000417363	UNKNOWN	hypothetical protein	TIGR B. malayi genomic gene models
BMX8389	Bm1_52185	14992.m11221	5.01692	0.000500887	UNKNOWN	hypothetical protein	TIGR B. malayi genomic gene models
BMX8390	Bm1_52190	14992.m11222	25.3578	6.72307e-06	UNKNOWN	hypothetical protein	TIGR B. malayi genomic gene models
BMX8411	Bm1_52315	14992.m11246	11.6274	1.99436e-06	UNKNOWN	hypothetical protein	TIGR B. malayi genomic gene models
BMX8438	Bm1_52485	14992.m11281	122.624	1.75933e-07	UNKNOWN	hypothetical protein	TIGR B. malayi genomic gene models
BMX8477	Bm1_52695	14992.m11322	2.93426	0.00440122	UNKNOWN	RhoGAP domain containing protein	TIGR B. malayi genomic gene models
BMX8527	Bm1_52965	14992.m11384	3.25438	2.17066e-05	UNKNOWN	ancient conserved domain protein 2, putative	TIGR B. malayi genomic gene models
BMX8530	no_match	14992.m11388	147.641	0.000753031	UNKNOWN		TIGR B. malayi genomic gene models
BMX8550	Bm1_53105	15001.m00017	12.8695	0.0017984	UNKNOWN	hypothetical protein	TIGR B. malayi genomic gene models
BMX8556	Bm1_53135	15003.m00142	2.20628	0.0161232	UNKNOWN	hypothetical protein	TIGR B. malayi genomic gene models
BMX8558	Bm1_53145	15003.m00144	2.62386	3.74078e-05	UNKNOWN	hypothetical protein	TIGR B. malayi genomic gene models
BMX8578	Bm1_53295	15018.m00015	43.2313	6.59929e-07	UNKNOWN	hypothetical protein	TIGR B. malayi genomic gene models
BMX8609	Bm1_53530	15061.m00038	4.40322	2.95343e-05	UNKNOWN	hypothetical protein	TIGR B. malayi genomic gene models
BMX8611	Bm1_02115	15063.m00010	13.9969	2.01015e-12	UNKNOWN	hypothetical protein	TIGR B. malayi genomic gene models
BMX8631	Bm1_01245	15077.m00105	2.44884	0.000148801	UNKNOWN	hypothetical protein	TIGR B. malayi genomic gene models
BMX8657	Bm1_53805	15089.m00031	13.4006	0.00138712	UNKNOWN	Hypothetical serine/threonine-rich protein PB15E9.01c in chromosome Iprecursor, putative	TIGR B. malayi genomic gene models
BMX8682	Bm1_53985	15114.m00089	3.45885	3.41847e-07	UNKNOWN	hypothetical protein	TIGR B. malayi genomic gene models
BMX8689	Bm1_54040	15119.m00057	40.4502	0.000168709	UNKNOWN	hypothetical protein	TIGR B. malayi genomic gene models
BMX8690	Bm1_54045	15119.m00058	7.83839	2.50693e-05	UNKNOWN	hypothetical protein	TIGR B. malayi genomic gene models
BMX8714	Bm1_54200	15134.m00046	2.55159	0.00013439	UNKNOWN	hypothetical protein	TIGR B. malayi genomic gene models
BMX8727	Bm1_54315	15146.m00095	2.8736	0.000293648	UNKNOWN	hypothetical protein	TIGR B. malayi genomic gene models
BMX8791	Bm1_54750	15183.m00024	10.3641	0.000638802	UNKNOWN	hypothetical protein	TIGR B. malayi genomic gene models
BMX8797	Bm1_54775	15186.m00008	7.52207	0.00011811	UNKNOWN	WD and tetratricopeptide repeats protein 1, putative	TIGR B. malayi genomic gene models
BMX8801	Bm1_54800	15189.m00010	8.38111	1.77931e-09	UNKNOWN	conserved hypothetical protein	TIGR B. malayi genomic gene models
BMX8852	Bm1_55080	15220.m00015	4.73262	8.28095e-07	UNKNOWN	hypothetical protein	TIGR B. malayi genomic gene models
BMX8853	Bm1_55085	15220.m00016	5.94488	0.000175483	UNKNOWN	hypothetical protein	TIGR B. malayi genomic gene models
BMX8881	Bm1_55255	15239.m00026	101.92	1.55449e-05	UNKNOWN	hypothetical protein	TIGR B. malayi genomic gene models
BMX8987	Bm1_55940	15319.m00012	4.40468	5.11231e-05	UNKNOWN	hypothetical protein	TIGR B. malayi genomic gene models
BMX9013	Bm1_56130	15342.m00048	3.99972	0.000128018	UNKNOWN	Lectin C-type domain containing protein	TIGR B. malayi genomic gene models
BMX9014	Bm1_56130	15342.m00049	2.74297	1.23683e-05	UNKNOWN	Lectin C-type domain containing protein	TIGR B. malayi genomic gene models
BMX9047	Bm1_17045	15375.m00008	5.7771	0.000140486	UNKNOWN	hypothetical protein	TIGR B. malayi genomic gene models
BMX9070	Bm1_56485	15399.m00008	186.375	1.14412e-06	UNKNOWN	hypothetical protein	TIGR B. malayi genomic gene models
BMX9079	Bm1_56545	15409.m00015	19.464	4.79924e-07	UNKNOWN	hypothetical protein	TIGR B. malayi genomic gene models
BMX9095	Bm1_56685	15430.m00016	14.7767	0.000336372	UNKNOWN	hypothetical protein	TIGR B. malayi genomic gene models
BMX9145	Bm1_57030	15471.m00008	2.60957	1.18455e-05	UNKNOWN	hypothetical protein	TIGR B. malayi genomic gene models
BMX9166	Bm1_57160	15491.m00008	3.42273	3.38137e-06	UNKNOWN	F-box domain containing protein	TIGR B. malayi genomic gene models
BMX9178	no_match	15503.m00022	14.9887	1.5191e-08	UNKNOWN		TIGR B. malayi genomic gene models
BMX9195	Bm1_57340	15515.m00011	2.87516	0.000486578	UNKNOWN	hypothetical protein	TIGR B. malayi genomic gene models
BMX9225	Bm1_57545	15544.m00029	40.4989	1.93856e-05	UNKNOWN	hypothetical protein	TIGR B. malayi genomic gene models
BMX9226	Bm1_57550	15544.m00030	23.0743	0.000184262	UNKNOWN	hypothetical protein	TIGR B. malayi genomic gene models
BMX9248	no_match	AA022334	2.54782	0.000576946	UNKNOWN		TIGR gene indices B. malayi EST singletons
BMX9256	no_match	AA032098	2.25588	0.000105037	UNKNOWN		TIGR gene indices B. malayi EST singletons
BMX9273	no_match	AA051990	4.104	0.00473156	UNKNOWN		TIGR gene indices B. malayi EST singletons
BMX9281	no_match	AA056770	3.99468	8.4969e-07	UNKNOWN		TIGR gene indices B. malayi EST singletons
BMX9319	no_match	AA080707	2.9568	3.55467e-05	UNKNOWN		TIGR gene indices B. malayi EST singletons
BMX9371	no_match	AA123611	4.28324	8.46842e-08	UNKNOWN		TIGR gene indices B. malayi EST singletons
BMX9425	no_match	AA216495	2.82401	1.334e-05	UNKNOWN		TIGR gene indices B. malayi EST singletons
BMX9427	no_match	AA224606	11.3214	0.000496909	UNKNOWN		TIGR gene indices B. malayi EST singletons
BMX9430	no_match	AA224707	9.74578	2.9103e-05	UNKNOWN		TIGR gene indices B. malayi EST singletons
BMX9482	Bm1_25915	AA246186	2.14912	0.000509933	UNKNOWN	nuclear hormone receptor family member odr-7, putative	TIGR gene indices B. malayi EST singletons
BMX9532	Bm1_42980	AA269120	2.11768	0.000247095	UNKNOWN	Immunoglobulin I-set domain containing protein	TIGR gene indices B. malayi EST singletons
BMX9558	no_match	AA389879	2.09823	2.67952e-05	UNKNOWN		TIGR gene indices B. malayi EST singletons
BMX9571	no_match	AA406916	2.3038	1.54356e-05	UNKNOWN		TIGR gene indices B. malayi EST singletons
BMX9579	no_match	AA430833	10.1273	0.00122221	UNKNOWN		TIGR gene indices B. malayi EST singletons
BMX9583	no_match	AA430867	21.3299	2.49003e-05	UNKNOWN		TIGR gene indices B. malayi EST singletons
BMX9584	no_match	AA430878	2.76588	8.69639e-05	UNKNOWN		TIGR gene indices B. malayi EST singletons
BMX9585	no_match	AA430880	2.88076	0.00102262	UNKNOWN		TIGR gene indices B. malayi EST singletons
BMX9587	no_match	AA433176	13.3879	1.63352e-08	UNKNOWN		TIGR gene indices B. malayi EST singletons
BMX9588	no_match	AA433401	12.1403	0.006161	UNKNOWN		TIGR gene indices B. malayi EST singletons
BMX9597	no_match	AA454259	50.3006	7.28285e-07	UNKNOWN		TIGR gene indices B. malayi EST singletons
BMX9637	no_match	AA471663	2.08772	0.00188058	UNKNOWN		TIGR gene indices B. malayi EST singletons
BMX9720	Bm1_04225	AA570902	6.30994	4.33422e-07	UNKNOWN	Zinc finger, C2H2 type family protein	TIGR gene indices B. malayi EST singletons
BMX9759	no_match	AA661126	5.56875	0.000527797	UNKNOWN		TIGR gene indices B. malayi EST singletons
BMX9793	no_match	AA680465	2.18857	0.0047605	UNKNOWN		TIGR gene indices B. malayi EST singletons
BMX9803	Bm1_14215	AA756934	526.114	7.02638e-08	UNKNOWN	SON protein, putative	TIGR gene indices B. malayi EST singletons
BMX9805	no_match	AA756940	20.0786	7.46481e-07	UNKNOWN		TIGR gene indices B. malayi EST singletons
BMX9820	no_match	AA840977	2.12172	0.00146723	UNKNOWN		TIGR gene indices B. malayi EST singletons
BMX9836	Bm1_44870	AA841063	2.37792	0.00451386	UNKNOWN	EGF-like domain containing protein	TIGR gene indices B. malayi EST singletons
BMX9930	no_match	AA841866	8.5116	0.000135995	UNKNOWN		TIGR gene indices B. malayi EST singletons
BMX9938	no_match	AA841940	3.15857	1.30729e-05	UNKNOWN		TIGR gene indices B. malayi EST singletons
BMX9963	no_match	AA842211	2.02379	0.00128264	UNKNOWN		TIGR gene indices B. malayi EST singletons
BMX10069	Bm1_51045	AI058026	50.3422	9.71031e-06	UNKNOWN	hypothetical protein	TIGR gene indices B. malayi EST singletons
BMX10073	no_match	AI065940	6.92099	0.000519224	UNKNOWN		TIGR gene indices B. malayi EST singletons
BMX10100	no_match	AI069493	4.75341	0.000395878	UNKNOWN		TIGR gene indices B. malayi EST singletons
BMX10135	no_match	AI083389	58.5011	0.000135829	UNKNOWN		TIGR gene indices B. malayi EST singletons
BMX10138	no_match	AI083444	45.9617	7.2025e-07	UNKNOWN		TIGR gene indices B. malayi EST singletons
BMX10141	Bm1_16670	AI087449	6.98966	9.58502e-07	UNKNOWN	hypothetical protein	TIGR gene indices B. malayi EST singletons
BMX10143	no_match	AI087575	2.14818	0.000363603	UNKNOWN		TIGR gene indices B. malayi EST singletons
BMX10148	no_match	AI087642	2.86756	9.42063e-05	UNKNOWN		TIGR gene indices B. malayi EST singletons
BMX10153	no_match	AI087685	124.16	1.40659e-07	UNKNOWN		TIGR gene indices B. malayi EST singletons
BMX10154	no_match	AI087700	24.2597	1.17852e-05	UNKNOWN		TIGR gene indices B. malayi EST singletons
BMX10155	no_match	AI087705	32.8406	0.00232529	UNKNOWN		TIGR gene indices B. malayi EST singletons
BMX10157	no_match	AI087730	33.5548	4.06899e-05	UNKNOWN		TIGR gene indices B. malayi EST singletons
BMX10158	no_match	AI087761	2.25562	2.97963e-05	UNKNOWN		TIGR gene indices B. malayi EST singletons
BMX10159	no_match	AI096183	8.43028	1.61534e-05	UNKNOWN		TIGR gene indices B. malayi EST singletons
BMX10161	Bm1_41205	AI096216	21.9846	1.90889e-06	UNKNOWN	bimodular protein, putative	TIGR gene indices B. malayi EST singletons
BMX10164	no_match	AI096246	8.01047	6.5397e-05	UNKNOWN		TIGR gene indices B. malayi EST singletons
BMX10169	no_match	AI096297	39.1376	0.000705342	UNKNOWN		TIGR gene indices B. malayi EST singletons
BMX10170	no_match	AI099481	2.60857	7.02065e-05	UNKNOWN		TIGR gene indices B. malayi EST singletons
BMX10173	no_match	AI105483	8.61511	0.000816672	UNKNOWN		TIGR gene indices B. malayi EST singletons
BMX10174	no_match	AI105550	2.49739	0.00117052	UNKNOWN		TIGR gene indices B. malayi EST singletons
BMX10184	no_match	AI105719	4.49073	0.000129434	UNKNOWN		TIGR gene indices B. malayi EST singletons
BMX10188	no_match	AI105747	3.47143	0.00062019	UNKNOWN		TIGR gene indices B. malayi EST singletons
BMX10222	no_match	AI574545	3.1477	0.000324448	UNKNOWN		TIGR gene indices B. malayi EST singletons
BMX10226	no_match	AI574653	8.24248	0.0014689	UNKNOWN		TIGR gene indices B. malayi EST singletons
BMX10264	no_match	AI783190	6.02377	0.000969347	UNKNOWN		TIGR gene indices B. malayi EST singletons
BMX10273	no_match	AI784816	11.1699	0.00036164	UNKNOWN		TIGR gene indices B. malayi EST singletons
BMX10280	no_match	AI795222	2.22752	0.000961145	UNKNOWN		TIGR gene indices B. malayi EST singletons
BMX10281	no_match	AI795227	491.412	5.34056e-05	UNKNOWN		TIGR gene indices B. malayi EST singletons
BMX10283	no_match	AI795254	17.8674	3.11415e-05	UNKNOWN		TIGR gene indices B. malayi EST singletons
BMX10285	no_match	AI795264	18.4629	7.08765e-06	UNKNOWN		TIGR gene indices B. malayi EST singletons
BMX10286	no_match	AI795266	260.126	8.65262e-07	UNKNOWN		TIGR gene indices B. malayi EST singletons
BMX10288	no_match	AI812264	35.1608	0.00064438	UNKNOWN		TIGR gene indices B. malayi EST singletons
BMX10290	no_match	AI812285	9.03293	0.000146057	UNKNOWN		TIGR gene indices B. malayi EST singletons
BMX10293	no_match	AI834215	5.44806	0.0761081	UNKNOWN		TIGR gene indices B. malayi EST singletons
BMX10306	no_match	AI919611	9.39826	0.00179912	UNKNOWN		TIGR gene indices B. malayi EST singletons
BMX10307	no_match	AI919629	6.5858	0.00298216	UNKNOWN		TIGR gene indices B. malayi EST singletons
BMX10311	no_match	AI919664	12.212	0.000102364	UNKNOWN		TIGR gene indices B. malayi EST singletons
BMX10315	no_match	AI919730	9.0023	1.4674e-06	UNKNOWN		TIGR gene indices B. malayi EST singletons
BMX10333	no_match	AI943478	2.44602	1.0331e-06	UNKNOWN		TIGR gene indices B. malayi EST singletons
BMX10334	no_match	AI943482	8.72311	0.000300807	UNKNOWN		TIGR gene indices B. malayi EST singletons
BMX10354	no_match	AW013777	4.24564	1.24862e-08	UNKNOWN		TIGR gene indices B. malayi EST singletons
BMX10376	no_match	AW055815	439.721	8.20782e-09	UNKNOWN		TIGR gene indices B. malayi EST singletons
BMX10383	Bm1_25355	AW061530	18.4285	6.06201e-06	UNKNOWN	hypothetical protein	TIGR gene indices B. malayi EST singletons
BMX10390	no_match	AW063041	159.451	3.47795e-07	UNKNOWN		TIGR gene indices B. malayi EST singletons
BMX10391	no_match	AW063050	10.6488	0.000485369	UNKNOWN		TIGR gene indices B. malayi EST singletons
BMX10409	no_match	AW140244	25.4858	0.000427232	UNKNOWN		TIGR gene indices B. malayi EST singletons
BMX10411	no_match	AW140264	44.4724	2.66507e-06	UNKNOWN		TIGR gene indices B. malayi EST singletons
BMX10417	no_match	AW140284	78.1809	7.57272e-06	UNKNOWN		TIGR gene indices B. malayi EST singletons
BMX10418	no_match	AW140299	3.37552	0.000745089	UNKNOWN		TIGR gene indices B. malayi EST singletons
BMX10419	no_match	AW140301	122.301	3.51828e-05	UNKNOWN		TIGR gene indices B. malayi EST singletons
BMX10443	no_match	AW179921	3.53865	0.00195972	UNKNOWN		TIGR gene indices B. malayi EST singletons
BMX10461	no_match	AW244982	2.80498	4.07718e-05	UNKNOWN		TIGR gene indices B. malayi EST singletons
BMX10475	no_match	AW466289	2.49277	0.0051417	UNKNOWN		TIGR gene indices B. malayi EST singletons
BMX10477	Bm1_49280	AW466301	11.05	0.000604096	UNKNOWN	Josephin-like protein, putative	TIGR gene indices B. malayi EST singletons
BMX10523	no_match	BE758325	14.1648	0.000358586	UNKNOWN		TIGR gene indices B. malayi EST singletons
BMX11154	no_match	BMB_gene_29.393	7.74385	1.93198e-08	UNKNOWN		Macpherson V2 oligos
BMX11175	no_match	BMB_gene_49_REVERSE_TRANSLATION.498	2.43272	0.00410873	UNKNOWN		Macpherson V2 oligos
bm.00625	Bm1_03345	BMC02481	6.16818	1.67167e-07	UNKNOWN	hypothetical protein	Brugia Chip V1
bm.00736	no_match	BMC02965	2.26141	0.00020063	UNKNOWN		Brugia Chip V1
bm.00851	Bm1_16035	BMC03401	3.40795	5.93486e-07	UNKNOWN	hypothetical protein	Brugia Chip V1
bm.00853	Bm1_19050	BMC03403	2.20591	0.000355193	UNKNOWN	ADIPOR-like receptor C43G2.1, putative	Brugia Chip V1
bm.01003	no_match	BMC04072	17.0403	8.49858e-10	UNKNOWN		Brugia Chip V1
bm.01192	Bm1_43820	BMC05346	2.22446	1.55931e-06	UNKNOWN	hypothetical protein	Brugia Chip V1
bm.01419	no_match	BMC06708	9.13301	0.00187999	UNKNOWN		Brugia Chip V1
bm.01472	Bm1_40370	BMC07049	2.10406	0.000328655	UNKNOWN	LD36024p, putative	Brugia Chip V1
BMX11234	Bm1_37165	BMW00053.676	8.78229	1.54614e-06	UNKNOWN	RhoGAP domain containing protein	Macpherson V2 oligos
BMX11424	no_match	BMW00399.27	19.7107	0.00015409	UNKNOWN		Macpherson V2 oligos
BMX11437	no_match	BMW00423.143	15.3917	0.000710233	UNKNOWN		Macpherson V2 oligos
BMX11449	Bm1_25390	BMW00450.34	4.38539	1.1134e-05	UNKNOWN	hypothetical protein	Macpherson V2 oligos
BMX11464	Bm1_18775	BMW00486.548	4.70375	0.0225932	UNKNOWN	I-connectin, putative	Macpherson V2 oligos
BMX11527	no_match	BMW00654.109	3.93925	0.000343212	UNKNOWN		Macpherson V2 oligos
BMX11562	no_match	BMW00743.25	2.04186	1.16995e-06	UNKNOWN		Macpherson V2 oligos
BMX11563	no_match	BMW00744.93	2.11314	0.00104923	UNKNOWN		Macpherson V2 oligos
BMX11821	no_match	BMW01440.182	2.80138	0.00158057	UNKNOWN		Macpherson V2 oligos
BMX11865	Bm1_25390	BMW01594.90	3.42856	0.000598374	UNKNOWN	hypothetical protein	Macpherson V2 oligos
BMX10544	Bm1_21190	BU781236	2.0067	6.25357e-05	UNKNOWN	hypothetical protein	TIGR gene indices B. malayi EST singletons
BMX10652	Bm1_24790	CB338081	12.5413	0.00125263	UNKNOWN	Cadherin domain containing protein	TIGR gene indices B. malayi EST singletons
BMX10667	no_match	CB338400	3.21368	0.00127255	UNKNOWN		TIGR gene indices B. malayi EST singletons
BMX10676	no_match	CB338571	3.36497	4.18016e-05	UNKNOWN		TIGR gene indices B. malayi EST singletons
BMX10715	no_match	CD570803	2.70355	0.000494183	UNKNOWN		TIGR gene indices B. malayi EST singletons
BMX10741	no_match	CD571180	2.06256	4.11025e-05	UNKNOWN		TIGR gene indices B. malayi EST singletons
BMX10771	Bm1_42995	H21319	2.38787	8.69179e-07	UNKNOWN	MGC89796 protein, putative	TIGR gene indices B. malayi EST singletons
BMX10789	no_match	H39264	8.64438	5.62097e-05	UNKNOWN		TIGR gene indices B. malayi EST singletons
BMX10792	Bm1_42625	H39286	3.42342	4.99493e-05	UNKNOWN	hypothetical protein	TIGR gene indices B. malayi EST singletons
BMX10793	no_match	H39287	8.04802	4.56211e-07	UNKNOWN		TIGR gene indices B. malayi EST singletons
BMX10804	no_match	H64209	2.84771	5.21675e-05	UNKNOWN		TIGR gene indices B. malayi EST singletons
BMX10839	no_match	H98447	2.17879	6.62507e-05	UNKNOWN		TIGR gene indices B. malayi EST singletons
BMX10905	no_match	N52116	2.2724	0.00128904	UNKNOWN		TIGR gene indices B. malayi EST singletons
BMX10907	no_match	N52124	2.08515	0.000522618	UNKNOWN		TIGR gene indices B. malayi EST singletons
BMX10911	Bm1_51045	N74796	340.114	1.91794e-05	UNKNOWN	hypothetical protein	TIGR gene indices B. malayi EST singletons
BMX10926	Bm1_22595	N94656	49.0077	1.02999e-06	UNKNOWN	hypothetical protein	TIGR gene indices B. malayi EST singletons
BMX10929	no_match	N94669	15.1252	2.93829e-05	UNKNOWN		TIGR gene indices B. malayi EST singletons
BMX10940	no_match	N99750	2.06335	7.14054e-05	UNKNOWN		TIGR gene indices B. malayi EST singletons
BMX10942	no_match	N99757	32.1892	2.8374e-05	UNKNOWN		TIGR gene indices B. malayi EST singletons
BMX10951	no_match	R47556	7.62903	2.89986e-06	UNKNOWN		TIGR gene indices B. malayi EST singletons
BMX10956	no_match	R47630	2.91049	0.000158035	UNKNOWN		TIGR gene indices B. malayi EST singletons
BMX10979	no_match	R86429	9.54126	0.00161389	UNKNOWN		TIGR gene indices B. malayi EST singletons
BMX10980	no_match	R86430	2.07291	0.000297546	UNKNOWN		TIGR gene indices B. malayi EST singletons
BMX10988	no_match	R95934	72.3206	3.9194e-06	UNKNOWN		TIGR gene indices B. malayi EST singletons
BMX12846	no_match	TC2841	2.28211	3.21319e-06	UNKNOWN		TIGR gene indices O. volvulus EST clusters
BMX12848	no_match	TC2843	2.2218	0.000321963	UNKNOWN		TIGR gene indices O. volvulus EST clusters
BMX12927	no_match	TC2922	5.41273	8.91211e-07	UNKNOWN		TIGR gene indices O. volvulus EST clusters
BMX13229	no_match	TC3232	18.0386	0.000106394	UNKNOWN		TIGR gene indices O. volvulus EST clusters
BMX13273	no_match	TC3278	5.79458	0.000306271	UNKNOWN		TIGR gene indices O. volvulus EST clusters
BMX13444	no_match	TC3453	2.83342	1.88032e-05	UNKNOWN		TIGR gene indices O. volvulus EST clusters
BMX11068	no_match	W00766	7.29819	6.70697e-07	UNKNOWN		TIGR gene indices B. malayi EST singletons
BMX11069	no_match	W00776	32.1729	2.40888e-08	UNKNOWN		TIGR gene indices B. malayi EST singletons
BMX11071	no_match	W05375	4.58765	2.54453e-05	UNKNOWN		TIGR gene indices B. malayi EST singletons
BMX11083	no_match	W29139	2.61257	0.000122942	UNKNOWN		TIGR gene indices B. malayi EST singletons
BMX11085	no_match	W32823	82.6682	0.00118052	UNKNOWN		TIGR gene indices B. malayi EST singletons
BMX11093	no_match	W36328	15.135	0.000303832	UNKNOWN		TIGR gene indices B. malayi EST singletons
BMX11098	Bm1_43765	W51732	6.86207	0.000127795	UNKNOWN	hypothetical protein	TIGR gene indices B. malayi EST singletons
BMX11102	no_match	W59861	62.5507	8.20286e-06	UNKNOWN		TIGR gene indices B. malayi EST singletons
BMX11106	Bm1_17555	W59876	9.48155	9.40367e-08	UNKNOWN	Armadillo/beta-catenin-like repeat family protein	TIGR gene indices B. malayi EST singletons
BMX11108	no_match	W59886	193.584	1.27099e-07	UNKNOWN		TIGR gene indices B. malayi EST singletons
BMX11109	no_match	W59889	49.2367	9.16892e-05	UNKNOWN		TIGR gene indices B. malayi EST singletons
BMX11114	no_match	W84900	25.4181	5.09861e-06	UNKNOWN		TIGR gene indices B. malayi EST singletons
BMX11116	no_match	W84903	10.7452	0.000176828	UNKNOWN		TIGR gene indices B. malayi EST singletons
BMX11119	no_match	W84922	7.6505	7.77747e-07	UNKNOWN		TIGR gene indices B. malayi EST singletons
BMX11130	no_match	W91866	2.06285	0.000166886	UNKNOWN		TIGR gene indices B. malayi EST singletons
BMX11918	no_match	WB-contig_1038	2.16889	0.00860151	UNKNOWN		W. Bancrofti EST clusters
BMX11927	no_match	WB-contig_1051	2.3777	0.000241511	UNKNOWN		W. Bancrofti EST clusters
BMX11958	no_match	WB-contig_1091	7.3707	0.000361496	UNKNOWN		W. Bancrofti EST clusters
BMX11995	no_match	WB-contig_1134	2.0636	0.000326458	UNKNOWN		W. Bancrofti EST clusters
BMX12057	no_match	WB-contig_1210	8.00327	6.3163e-06	UNKNOWN		W. Bancrofti EST clusters
BMX12176	Bm1_45000	WB-contig_1347	3.49002	8.22042e-08	UNKNOWN	CLASP1, putative	W. Bancrofti EST clusters
BMX12282	no_match	WB-contig_1474	2.00251	0.00164218	UNKNOWN		W. Bancrofti EST clusters
BMX12527	no_match	WB-contig_267	6.50989	2.24813e-06	UNKNOWN		W. Bancrofti EST clusters
BMX12567	Bm1_47425	WB-contig_332	4.45321	0.00378831	UNKNOWN	Zinc finger, C2H2 type family protein	W. Bancrofti EST clusters
BMX12595	no_match	WB-contig_368	79.1373	8.50443e-14	UNKNOWN		W. Bancrofti EST clusters
BMX12617	no_match	WB-contig_392	162.369	3.81667e-13	UNKNOWN		W. Bancrofti EST clusters
BMX12735	Bm1_02940	WB-contig_973	2.48911	0.00239138	UNKNOWN	Glycine-rich cell wall structural protein 1 precursor, putative	W. Bancrofti EST clusters
bm.00061	Bm1_35060	BMC00139	2.20357	0.00219681	UNKNOWN (no hits found)	Troponin family protein	Brugia Chip V1
bm.00184	Bm1_35265	BMC00546	3.91923	0.0541789	UNKNOWN (no hits found)	Zinc finger, C2H2 type family protein	Brugia Chip V1
bm.00248	no_match	BMC00802	2.26765	2.67363e-08	UNKNOWN (no hits found)		Brugia Chip V1
bm.03233	no_match	BMC01489	2.49823	1.46122e-06	UNKNOWN (no hits found)		Brugia Chip V1
bm.00548	no_match	BMC02140	2.05618	0.000942514	UNKNOWN (no hits found)		Brugia Chip V1
bm.00557	no_match	BMC02229	2.27201	7.43356e-05	UNKNOWN (no hits found)		Brugia Chip V1
bm.03277	Bm1_24990	BMC03302	6.88964	0.000737225	UNKNOWN (no hits found)	hypothetical protein	Brugia Chip V1
bm.00881	no_match	BMC03510	55.0714	1.36671e-05	UNKNOWN (no hits found)		Brugia Chip V1
bm.00883	Bm1_53600	BMC03514	32.6444	2.91264e-10	UNKNOWN (no hits found)	conserved hypothetical protein	Brugia Chip V1
bm.00885	Bm1_22535	BMC03526	36.4214	4.10516e-05	UNKNOWN (no hits found)	hypothetical protein	Brugia Chip V1
bm.00920	no_match	BMC03653	2.16261	0.000145452	UNKNOWN (no hits found)		Brugia Chip V1
bm.01033	no_match	BMC04227	4.50274	9.16443e-06	UNKNOWN (no hits found)		Brugia Chip V1
bm.03314	no_match	BMC05760	3.32589	0.000110946	UNKNOWN (no hits found)		Brugia Chip V1
bm.01261	no_match	BMC05829	5.03421	1.92293e-05	UNKNOWN (no hits found)		Brugia Chip V1
bm.03330	no_match	BMC06439	2.14242	5.89313e-06	UNKNOWN (no hits found)		Brugia Chip V1
bm.03085	no_match	BMC06483	2.0991	0.00152581	UNKNOWN (no hits found)		Brugia Chip V1
bm.03098	no_match	BMC07877	8.79532	0.000105611	UNKNOWN (no hits found)		Brugia Chip V1
bm.03351	no_match	BMC09976	2.71555	8.4985e-08	UNKNOWN (no hits found)		Brugia Chip V1
bm.01645	no_match	BMC10498	3.83419	7.44423e-05	UNKNOWN (no hits found)		Brugia Chip V1
bm.03411	Bm1_53600	BMC11932	170.102	1.56549e-06	UNKNOWN (no hits found)	conserved hypothetical protein	Brugia Chip V1
bm.03121	no_match	BMC11964	333.703	4.51233e-07	UNKNOWN (no hits found)		Brugia Chip V1
bm.03432	no_match	BMC12091	3.18737	6.17728e-05	UNKNOWN (no hits found)		Brugia Chip V1
bm.00033	no_match	BMC00077	2.16524	0.00185736	UNKNOWN (score 70)		Brugia Chip V1
bm.00042	no_match	BMC00100	3.12805	0.0012911	UNKNOWN (score 70)		Brugia Chip V1
bm.00118	Bm1_03735	BMC00274	2.47412	4.97336e-06	UNKNOWN (score 70)	hypothetical protein	Brugia Chip V1
bm.00124	no_match	BMC00289	4.38078	2.20905e-06	UNKNOWN (score 70)		Brugia Chip V1
bm.00368	no_match	BMC01344	2.22534	8.45365e-06	UNKNOWN (score 70)		Brugia Chip V1
bm.00468	no_match	BMC01778	2.01935	0.00148308	UNKNOWN (score 70)		Brugia Chip V1
bm.00513	no_match	BMC01972	30.3645	3.38391e-08	UNKNOWN (score 70)		Brugia Chip V1
bm.00550	no_match	BMC02144	2.0058	0.000512565	UNKNOWN (score 70)		Brugia Chip V1
bm.00552	no_match	BMC02184	6.97645	0.000364596	UNKNOWN (score 70)		Brugia Chip V1
bm.00586	Bm1_07995	BMC02361	2.01285	0.000136946	UNKNOWN (score 70)	hypothetical protein	Brugia Chip V1
bm.03269	no_match	BMC02796	4.53446	0.000140033	UNKNOWN (score 70)		Brugia Chip V1
bm.00728	Bm1_29610	BMC02924	2.21547	8.68969e-05	UNKNOWN (score 70)	hypothetical protein	Brugia Chip V1
bm.00777	no_match	BMC03133	13.593	3.62596e-10	UNKNOWN (score 70)		Brugia Chip V1
bm.00805	Bm1_37545	BMC03257	54.6434	6.99064e-10	UNKNOWN (score 70)	hypothetical protein	Brugia Chip V1
bm.00807	Bm1_27070	BMC03265	11.3221	0.00106371	UNKNOWN (score 70)	hypothetical protein	Brugia Chip V1
bm.00810	no_match	BMC03274	34.8028	0.000107556	UNKNOWN (score 70)		Brugia Chip V1
bm.00818	no_match	BMC03296	54.9465	0.00090582	UNKNOWN (score 70)		Brugia Chip V1
bm.00821	Bm1_00770	BMC03312	21.7369	0.000476521	UNKNOWN (score 70)	hypothetical protein	Brugia Chip V1
bm.00822	Bm1_08030	BMC03313	3.07851	4.33264e-05	UNKNOWN (score 70)	hypothetical protein	Brugia Chip V1
bm.00826	Bm1_22595	BMC03327	6.82349	0.000152551	UNKNOWN (score 70)	hypothetical protein	Brugia Chip V1
bm.00828	Bm1_46300	BMC03331	14.1131	1.4433e-06	UNKNOWN (score 70)	conserved hypothetical protein	Brugia Chip V1
bm.00830	no_match	BMC03336	13.2259	1.06005e-08	UNKNOWN (score 70)		Brugia Chip V1
bm.03058	no_match	BMC03346	323.542	4.37834e-11	UNKNOWN (score 70)		Brugia Chip V1
bm.00838	Bm1_12105	BMC03363	13.7345	4.13606e-07	UNKNOWN (score 70)	hypothetical protein	Brugia Chip V1
bm.00842	no_match	BMC03373	79.2979	2.89225e-07	UNKNOWN (score 70)		Brugia Chip V1
bm.00845	no_match	BMC03379	35.5941	0.000127608	UNKNOWN (score 70)		Brugia Chip V1
bm.00846	no_match	BMC03380	15.9999	6.81224e-08	UNKNOWN (score 70)		Brugia Chip V1
bm.00858	Bm1_07865	BMC03420	9.07876	4.34107e-06	UNKNOWN (score 70)	Zona pellucida-like domain containing protein	Brugia Chip V1
bm.00864	no_match	BMC03440	37.847	3.94214e-05	UNKNOWN (score 70)		Brugia Chip V1
bm.00867	Bm1_35900	BMC03450	17.5957	0.000402824	UNKNOWN (score 70)	hypothetical protein	Brugia Chip V1
bm.00871	no_match	BMC03467	13.1311	0.000372587	UNKNOWN (score 70)		Brugia Chip V1
bm.00872	no_match	BMC03471	200.712	1.41958e-05	UNKNOWN (score 70)		Brugia Chip V1
bm.00889	Bm1_51665	BMC03538	15.2679	0.000235491	UNKNOWN (score 70)	hypothetical protein	Brugia Chip V1
bm.03283	Bm1_07275	BMC03552	91.3107	1.24234e-05	UNKNOWN (score 70)	Core-2/I-Branching enzyme family protein	Brugia Chip V1
bm.00894	Bm1_35575	BMC03553	32.5632	0.000337216	UNKNOWN (score 70)	hypothetical protein	Brugia Chip V1
bm.00895	Bm1_26425	BMC03558	16.9722	2.32603e-05	UNKNOWN (score 70)	hypothetical protein	Brugia Chip V1
bm.00896	no_match	BMC03559	12.7141	0.000444915	UNKNOWN (score 70)		Brugia Chip V1
bm.00900	no_match	BMC03569	35.8043	0.000245592	UNKNOWN (score 70)		Brugia Chip V1
bm.00903	no_match	BMC03586	2.00601	0.00291501	UNKNOWN (score 70)		Brugia Chip V1
bm.00904	Bm1_02780	BMC03587	2.38833	0.000668593	UNKNOWN (score 70)	hypothetical protein	Brugia Chip V1
bm.00905	no_match	BMC03592	9.55282	9.96089e-08	UNKNOWN (score 70)		Brugia Chip V1
bm.00906	no_match	BMC03593	3.7269	9.70432e-06	UNKNOWN (score 70)		Brugia Chip V1
bm.03061	no_match	BMC03648	14.2511	2.4021e-06	UNKNOWN (score 70)		Brugia Chip V1
bm.00917	no_match	BMC03650	45.0556	0.000131601	UNKNOWN (score 70)		Brugia Chip V1
bm.00922	Bm1_29455	BMC03659	123.752	9.16633e-06	UNKNOWN (score 70)	KH domain containing protein	Brugia Chip V1
bm.00924	Bm1_30075	BMC03673	121.499	7.03915e-06	UNKNOWN (score 70)	hypothetical protein	Brugia Chip V1
bm.00932	Bm1_43765	BMC03712	11.2405	6.7248e-10	UNKNOWN (score 70)	hypothetical protein	Brugia Chip V1
bm.00940	Bm1_35435	BMC03749	12.7074	8.41337e-05	UNKNOWN (score 70)	hypothetical protein	Brugia Chip V1
bm.00949	Bm1_43360	BMC03788	90.4018	7.86975e-09	UNKNOWN (score 70)	hypothetical protein	Brugia Chip V1
bm.00951	no_match	BMC03792	22.5183	0.000531573	UNKNOWN (score 70)		Brugia Chip V1
bm.00960	Bm1_45160	BMC03834	45.7194	2.05656e-06	UNKNOWN (score 70)	hypothetical protein	Brugia Chip V1
bm.00967	no_match	BMC03914	7.33853	0.0025182	UNKNOWN (score 70)		Brugia Chip V1
bm.00974	Bm1_02835	BMC03948	3.69096	1.98277e-06	UNKNOWN (score 70)	conserved hypothetical protein	Brugia Chip V1
bm.01000	no_match	BMC04060	3.06665	0.000281257	UNKNOWN (score 70)		Brugia Chip V1
bm.01006	Bm1_13975	BMC04081	15.421	3.01434e-06	UNKNOWN (score 70)	hypothetical protein	Brugia Chip V1
bm.01014	no_match	BMC04122	49.8559	7.56908e-06	UNKNOWN (score 70)		Brugia Chip V1
bm.01019	no_match	BMC04160	53.8873	5.42546e-07	UNKNOWN (score 70)		Brugia Chip V1
bm.01025	no_match	BMC04181	7.92114	1.94982e-05	UNKNOWN (score 70)		Brugia Chip V1
bm.03290	no_match	BMC04232	69.9109	2.51929e-07	UNKNOWN (score 70)		Brugia Chip V1
bm.03064	Bm1_09260	BMC04234	7.80899	7.26626e-06	UNKNOWN (score 70)	ShTK domain containing protein	Brugia Chip V1
bm.01039	Bm1_57445	BMC04265	10.3618	7.70563e-10	UNKNOWN (score 70)	hypothetical protein	Brugia Chip V1
bm.01047	no_match	BMC04290	5.42277	1.1172e-07	UNKNOWN (score 70)		Brugia Chip V1
bm.01097	no_match	BMC04765	8.56473	3.11494e-05	UNKNOWN (score 70)		Brugia Chip V1
bm.03073	no_match	BMC05044	18.4659	5.02477e-07	UNKNOWN (score 70)		Brugia Chip V1
bm.01142	no_match	BMC05073	2.26875	0.000126097	UNKNOWN (score 70)		Brugia Chip V1
bm.01148	Bm1_51710	BMC05097	2.04993	0.000176494	UNKNOWN (score 70)	hypothetical protein	Brugia Chip V1
bm.01152	Bm1_19875	BMC05109	2.66207	0.000763303	UNKNOWN (score 70)	hypothetical protein	Brugia Chip V1
bm.01217	Bm1_22790	BMC05473	4.96741	4.72102e-08	UNKNOWN (score 70)	hypothetical protein	Brugia Chip V1
bm.01239	Bm1_50815	BMC05728	2.10526	0.000123012	UNKNOWN (score 70)	hypothetical protein	Brugia Chip V1
bm.01241	Bm1_18995	BMC05737	12.3116	2.60282e-06	UNKNOWN (score 70)	hypothetical protein	Brugia Chip V1
bm.03316	no_match	BMC05768	4.45597	0.00100541	UNKNOWN (score 70)		Brugia Chip V1
bm.01254	no_match	BMC05802	123.757	5.64937e-05	UNKNOWN (score 70)		Brugia Chip V1
bm.01269	no_match	BMC05854	43.1987	0.000371711	UNKNOWN (score 70)		Brugia Chip V1
bm.01278	Bm1_37335	BMC05905	2.0868	0.00139623	UNKNOWN (score 70)	ankyrin-related unc-44, putative	Brugia Chip V1
bm.01298	no_match	BMC06011	7.38976	1.65413e-08	UNKNOWN (score 70)		Brugia Chip V1
bm.01299	no_match	BMC06017	85.6276	1.94709e-06	UNKNOWN (score 70)		Brugia Chip V1
bm.01346	Bm1_00940	BMC06292	36.0539	9.46936e-12	UNKNOWN (score 70)	hypothetical protein	Brugia Chip V1
bm.01357	Bm1_18430	BMC06377	107.734	2.7089e-14	UNKNOWN (score 70)	hypothetical protein	Brugia Chip V1
bm.01363	no_match	BMC06400	3.61458	0.12416	UNKNOWN (score 70)		Brugia Chip V1
bm.01364	Bm1_46925	BMC06404	43.6548	7.57337e-08	UNKNOWN (score 70)	hypothetical protein	Brugia Chip V1
bm.01404	no_match	BMC06631	2.22921	2.77316e-05	UNKNOWN (score 70)		Brugia Chip V1
bm.01418	no_match	BMC06706	26.5902	0.000211021	UNKNOWN (score 70)		Brugia Chip V1
bm.01428	no_match	BMC06785	26.4078	0.000279164	UNKNOWN (score 70)		Brugia Chip V1
bm.01468	no_match	BMC07034	2.40449	2.07289e-05	UNKNOWN (score 70)		Brugia Chip V1
bm.03092	no_match	BMC07058	2.30665	0.0017354	UNKNOWN (score 70)		Brugia Chip V1
bm.01479	no_match	BMC07145	11.6333	0.00025072	UNKNOWN (score 70)		Brugia Chip V1
bm.01483	no_match	BMC07179	2.85674	0.00273532	UNKNOWN (score 70)		Brugia Chip V1
bm.01491	no_match	BMC07244	133.148	8.26482e-05	UNKNOWN (score 70)		Brugia Chip V1
bm.01494	Bm1_48150	BMC07276	10.3791	9.06644e-10	UNKNOWN (score 70)	hypothetical protein	Brugia Chip V1
bm.01507	Bm1_34970	BMC07392	8.37272	2.97811e-09	UNKNOWN (score 70)	hypothetical protein	Brugia Chip V1
bm.01513	no_match	BMC07465	44.4073	3.76651e-06	UNKNOWN (score 70)		Brugia Chip V1
bm.01523	Bm1_42040	BMC07564	16.8625	4.31454e-07	UNKNOWN (score 70)	hypothetical protein	Brugia Chip V1
bm.01525	Bm1_22940	BMC07571	6.1343	5.61142e-07	UNKNOWN (score 70)	hypothetical protein	Brugia Chip V1
bm.01548	Bm1_45895	BMC07889	3.76061	3.99164e-05	UNKNOWN (score 70)	Phosphatidylinositol 3- and 4-kinase family protein	Brugia Chip V1
bm.03100	no_match	BMC07924	68.6135	4.09553e-08	UNKNOWN (score 70)		Brugia Chip V1
bm.01602	no_match	BMC08676	3.93354	2.57616e-05	UNKNOWN (score 70)		Brugia Chip V1
bm.01632	no_match	BMC10040	8.01098	0.000242582	UNKNOWN (score 70)		Brugia Chip V1
bm.01636	no_match	BMC10142	2.35656	0.000578223	UNKNOWN (score 70)		Brugia Chip V1
bm.01647	Bm1_54775	BMC10641	2.5161	0.000246559	UNKNOWN (score 70)	WD and tetratricopeptide repeats protein 1, putative	Brugia Chip V1
bm.03165	no_match	BMC11667	2.61146	1.85074e-05	UNKNOWN (score 70)		Brugia Chip V1
bm.03409	Bm1_15895	BMC11908	119.398	1.49495e-06	UNKNOWN (score 70)	hypothetical protein	Brugia Chip V1
bm.01716	Bm1_50280	BMC11914	352.166	3.87779e-09	UNKNOWN (score 70)	hypothetical protein	Brugia Chip V1
bm.01721	Bm1_46335	BMC11926	7.93984	0.000104081	UNKNOWN (score 70)	hypothetical protein	Brugia Chip V1
bm.03412	Bm1_07275	BMC11935	43.7657	5.20335e-11	UNKNOWN (score 70)	Core-2/I-Branching enzyme family protein	Brugia Chip V1
bm.01730	no_match	BMC11954	139.793	6.55944e-06	UNKNOWN (score 70)		Brugia Chip V1
bm.03414	no_match	BMC11965	315.731	5.01184e-10	UNKNOWN (score 70)		Brugia Chip V1
bm.03124	no_match	BMC12024	69.7325	1.27386e-07	UNKNOWN (score 70)		Brugia Chip V1
bm.03508	no_match	BMC12357	2.47853	0.000161741	UNKNOWN (score 70)		Brugia Chip V1
bm.03057	no_match	BMC03272	417.693	4.65582e-16	UNKNOWN (score 70) in situ show Spm		Brugia Chip V1
BMX4017	Bm1_04220	14772.m00015	5.59495	8.47151e-05	XP_001004325.1| PREDICTED: similar to Zinc finger protein 124 (HZF-16)	Zinc finger, C2H2 type family protein	TIGR B. malayi genomic gene models
BMX3952	Bm1_02080	14761.m00190	3.59982	1.54578e-05	XP_001056318.1| PREDICTED: hypothetical protein [Rattus norvegicus]	hypothetical protein	TIGR B. malayi genomic gene models
BMX11697	no_match	BMW01125.328	4.47801	5.09869e-05	XP_001070703.1| PREDICTED: hypothetical protein [Rattus norvegicus]		Macpherson V2 oligos
BMX9184	Bm1_57275	15507.m00007	2.03784	0.000263789	XP_001074689.1| PREDICTED: hypothetical protein [Rattus norvegicus]	hypothetical protein	TIGR B. malayi genomic gene models
BMX79	Bm1_46460	12469.m00028	12.5774	3.55109e-07	XP_001102280.1| PREDICTED: hypothetical protein [Macaca mulatta]	26S proteasome regulatory chain 4, putative	TIGR B. malayi genomic gene models
BMX8553	Bm1_28205	15002.m00036	2.5646	0.000927869	XP_001117357.1| PREDICTED: hypothetical protein, partial [Macaca mulatta]	Zinc finger, C2H2 type family protein	TIGR B. malayi genomic gene models
bm.00635	Bm1_42050	BMC02527	2.95882	2.07462e-05	XP_001117466.1| PREDICTED: protein tyrosine phosphatase, receptor type, R isoform 1	Protein-tyrosine phosphatase containing protein	Brugia Chip V1
BMX3638	Bm1_23400	14670.m00180	2.57316	2.69607e-05	XP_001118247.1| PREDICTED: vesicle-associated membrane protein 1 (synaptobrevin 1) [Macaca mulatta]	Synaptobrevin family protein	TIGR B. malayi genomic gene models
BMX5469	Bm1_34670	14963.m01804	2.88865	0.000734262	XP_001121513.1| PREDICTED: similar to CG10955-PA [Apis mellifera]	Plus-3 domain containing protein	TIGR B. malayi genomic gene models
BMX6759	Bm1_42460	14975.m04430	3.32412	1.57763e-05	XP_001122750.1| PREDICTED: similar to jaguar CG5695-PB, isoform B, partial [Apis mellifera]	Myosin VI, putative	TIGR B. malayi genomic gene models
BMX7743	Bm1_48245	14990.m07772	4.93566	0.000732779	XP_001143621.1| PREDICTED: similar to dipeptidyl peptidase VI, partial [Pan troglodytes]	Conserved hypothetical protein, putative	TIGR B. malayi genomic gene models
BMX5139	Bm1_32580	14961.m05007	3.12288	4.4416e-05	XP_001145124.1| PREDICTED: hypothetical protein [Pan troglodytes]	Protein-tyrosine phosphatase containing protein	TIGR B. malayi genomic gene models
bm.00928	Bm1_24095	BMC03681	20.0956	0.00105701	XP_001179510.1| PREDICTED: hypothetical protein, partial [Strongylocentrotus purpuratus]	hypothetical protein	Brugia Chip V1
BMX13513	no_match	TC3526	3.06222	6.01087e-05	XP_001179602.1| PREDICTED: hypothetical protein [Strongylocentrotus purpuratus]		TIGR gene indices O. volvulus EST clusters
BMX7297	Bm1_45550	14979.m04629	7.2221	0.00187298	XP_001187035.1| PREDICTED: similar to putative Na/H antiporter, partial [Strongylocentrotus purpuratus]	hypothetical protein	TIGR B. malayi genomic gene models
BMX8143	Bm1_50765	14992.m10927	115.05	1.40864e-05	XP_001191773.1| PREDICTED: hypothetical protein [Strongylocentrotus purpuratus]	hypothetical protein	TIGR B. malayi genomic gene models
bm.02508	no_match	BMC00945	2.68987	3.23008e-05	XP_220743.3| PREDICTED: similar to slingshot-like 2 [Rattus norvegicus]		Brugia Chip V1
BMX7920	Bm1_49410	14990.m08008	12.119	9.49797e-06	XP_308125.2| ENSANGP00000017144 [Anopheles gambiae str. PEST]	Kelch motif family protein	TIGR B. malayi genomic gene models
BMX1310	Bm1_08630	13401.m00091	7.81323	3.85442e-07	XP_311311.2| ENSANGP00000017527 [Anopheles gambiae str. PEST]	PAS domain containing protein	TIGR B. malayi genomic gene models
BMX2790	Bm1_18105	14347.m00048	2.08154	0.000737407	XP_314294.2| ENSANGP00000024552 [Anopheles gambiae str. PEST]	microtubule binding protein, putative	TIGR B. malayi genomic gene models
BMX6214	Bm1_39205	14972.m07543	2.02415	0.000226375	XP_315910.2| ENSANGP00000013465 [Anopheles gambiae str. PEST]	AT08590p, putative	TIGR B. malayi genomic gene models
BMX5337	Bm1_33835	14961.m05263	2.65141	0.00149751	XP_392586.3| PREDICTED: similar to Cad96Ca CG10244-PA [Apis mellifera]	Protein kinase domain containing protein	TIGR B. malayi genomic gene models
BMX428	Bm1_02830	12747.m00015	3.14052	0.000671366	XP_395147.2| PREDICTED: similar to Keap1 CG3962-PA, isoform A [Apis mellifera]	Kelch motif family protein	TIGR B. malayi genomic gene models
BMX13171	Bm1_44430	TC3174	2.25338	0.000404057	XP_396646.1| PREDICTED: similar to Shwachman-Bodian-Diamond syndrome protein [Apis mellifera]	conserved hypothetical protein	TIGR gene indices O. volvulus EST clusters
bm.02969	no_match	BMC10296	2.04902	2.71462e-05	XP_397185.1| PREDICTED: similar to CG1319-PA		Brugia Chip V1
BMX2218	Bm1_14570	14088.m00010	3.094	0.000237254	XP_413981.1| PREDICTED: similar to protein tyrosine kinase fer [Gallus gallus]	conserved hypothetical protein	TIGR B. malayi genomic gene models
bm.03521	no_match	BMC12421	121.425	5.67784e-11	XP_422823.1| PREDICTED: similar to BM-011 protein [Gallus gallus]		Brugia Chip V1
bm.02355	Bm1_27260	BMC05417	4.10293	0.000426776	XP_423105.1| PREDICTED: similar to TBP-associated factor 2;	TATA binding protein associated factor, putative	Brugia Chip V1
BMX11207	Bm1_28705	BMC06467.301	3.03295	1.20326e-05	XP_453835.1| unnamed protein product [Kluyveromyces lactis]	rRNA promoter binding protein, putative	Macpherson V2 oligos
bm.01634	no_match	BMC10048	4.90717	0.000199647	XP_453836.1| unnamed protein product		Brugia Chip V1
BMX12758	no_match	TC2741	2.30859	0.000445393	XP_453836.1| unnamed protein product [Kluyveromyces lactis]		TIGR gene indices O. volvulus EST clusters
BMX12759	no_match	TC2742	2.81597	0.00194567	XP_453836.1| unnamed protein product [Kluyveromyces lactis]		TIGR gene indices O. volvulus EST clusters
BMX1495	Bm1_09845	13513.m00023	2.22698	0.000541413	XP_497341.3| PREDICTED: similar to mucin 19 [Homo sapiens]	hypothetical protein	TIGR B. malayi genomic gene models
bm.02315	Bm1_50250	BMC10093	2.86454	2.75526e-07	XP_507239.1| T25E12.4a [Caenorhabditis elegans]	Phorbol esters/diacylglycerol binding domain	Brugia Chip V1
BMX4016	Bm1_01315	14772.m00014	3.52329	7.38746e-06	XP_546469.2| PREDICTED: similar to Zinc finger protein 202 [Canis familiaris]	Zinc finger, C2H2 type family protein	TIGR B. malayi genomic gene models
bm.01873	no_match	BMC00604	2.20399	0.000127424	XP_623891.2| PREDICTED: similar to CG6841-PA [Apis mellifera]		Brugia Chip V1
BMX8160	Bm1_50875	14992.m10950	3.48543	0.00148227	XP_624773.1| PREDICTED: similar to CG33145-PB, isoform B [Apis mellifera]	Galactosyltransferase family protein	TIGR B. malayi genomic gene models
BMX4491	Bm1_28630	14932.m00516	10.2944	2.10604e-05	XP_636078.1| hypothetical protein DDBDRAFT_0188541 [Dictyostelium discoideum AX4]	MSP domain protein, Glu- and Lys-rich central domain	TIGR B. malayi genomic gene models
bm.00945	Bm1_11720	BMC03774	19.0959	2.73823e-06	XP_645137.1| hypothetical protein DDBDRAFT_0206553 [Dictyostelium discoideum AX4]	Armadillo/beta-catenin-like repeat family protein	Brugia Chip V1
BMX206	Bm1_01455	12575.m00215	15.1093	3.37889e-08	XP_654504.1| protein phosphatase [Entamoeba histolytica]	Ser/Thr protein phosphatase family protein	TIGR B. malayi genomic gene models
BMX588	Bm1_03975	12905.m00017	9.46197	8.65231e-05	XP_659906.1| hypothetical protein AN2302.2	S-phase kinase-associated protein 1A , putative	TIGR B. malayi genomic gene models
bm.01041	Bm1_45095	BMC04277	18.5297	1.38086e-05	XP_667732.1| hypothetical protein Chro.10070 [Cryptosporidium hominis]	hydroxyproline-rich glycoprotein DZ-HRGP, putative	Brugia Chip V1
BMX7374	Bm1_45980	14980.m02716	29.9589	5.82537e-07	XP_691828.1| PREDICTED: similar to CG8486-PA, isoform A, partial [Danio rerio]	conserved hypothetical protein	TIGR B. malayi genomic gene models
BMX3266	Bm1_10870	14555.m00010	3.21834	4.15279e-07	XP_692274.1| PREDICTED: similar to zinc finger protein 420 [Danio rerio]	Zinc finger, C2H2 type family protein	TIGR B. malayi genomic gene models
BMX6614	Bm1_41585	14973.m02714	2.91079	7.10227e-05	XP_693855.1| PREDICTED: similar to Rap guanine nucleotide exchange factor 4	Guanine nucleotide exchange factor for Ras-like GTPases; N-terminal motif family protein	TIGR B. malayi genomic gene models
BMX4406	Bm1_00295	14922.m00065	2.12071	1.28445e-05	XP_694923.1| PREDICTED: similar to zinc finger protein 569 [Danio rerio]	hypothetical protein	TIGR B. malayi genomic gene models
BMX8731	Bm1_29545	15148.m00017	2.15999	1.2438e-06	XP_698099.1| PREDICTED: similar to zinc finger protein 91	Zinc finger, C2H2 type family protein	TIGR B. malayi genomic gene models
BMX3627	Bm1_23330	14667.m00127	3.66616	1.11669e-05	XP_698323.1| PREDICTED: similar to tetratricopeptide repeat domain 21B [Danio rerio]	TPR Domain containing protein	TIGR B. malayi genomic gene models
BMX2670	Bm1_00290	14287.m00022	2.36424	0.000611569	XP_698623.1| PREDICTED: similar to zinc finger protein 329 [Danio rerio]	Zinc finger, C2H2 type family protein	TIGR B. malayi genomic gene models
BMX331	Bm1_02255	12664.m00017	3.39043	2.18378e-05	XP_707894.1| PREDICTED: similar to Zinc finger protein 135 isoform 3 [Danio rerio]	Zinc finger, C2H2 type family protein	TIGR B. malayi genomic gene models
BMX11779	no_match	BMW01323.125	2.04165	0.000577078	XP_742542.1| hypothetical protein [Plasmodium chabaudi chabaudi]		Macpherson V2 oligos
BMX625	Bm1_01315	12951.m00025	3.96605	6.13154e-08	XP_759319.1| hypothetical protein UM03172.1	Zinc finger, C2H2 type family protein	TIGR B. malayi genomic gene models
BMX11491	no_match	BMW00562.343	7.84997	0.000100237	XP_767406.1| hypothetical protein GLP_748_1200_211 [Giardia lamblia ATCC 50803]		Macpherson V2 oligos
BMX7705	Bm1_48035	14990.m07727	19.8532	8.1221e-06	XP_782058.2| PREDICTED: similar to WD repeat domain 23 [Strongylocentrotus purpuratus]	WD-repeat protein 23, putative	TIGR B. malayi genomic gene models
BMX8363	Bm1_52045	14992.m11191	2.00943	0.000606171	XP_782795.2| PREDICTED: similar to Striatin-3 (Cell-cycle autoantigen SG2NA) (S/G2 antigen) [Strongylocentrotus purpuratus]	Striatin 3, putative	TIGR B. malayi genomic gene models
bm.03413	Bm1_07275	BMC11937	158.769	2.04934e-09	XP_784257.1| PREDICTED: similar to Glucosaminyl (N-acetyl) transferase 2,	Core-2/I-Branching enzyme family protein	Brugia Chip V1
BMX8555	Bm1_53130	15003.m00141	3.53704	2.4495e-05	XP_784842.2| PREDICTED: similar to haploid germ cell-specific nuclear protein kinase	GSG2, putative	TIGR B. malayi genomic gene models
BMX2703	Bm1_17545	14299.m00121	18.3837	2.89345e-07	XP_785989.2| PREDICTED: similar to Splicing factor, arginine/serine-rich 2	Hypothetical RNA-binding protein T28D9.2 in chromosome II, putative	TIGR B. malayi genomic gene models
BMX11810	Bm1_18610	BMW01413.306	2.36672	0.00078882	XP_796577.2| PREDICTED: similar to Cleavage stimulation factor, 3 pre-RNA, subunit 3, 77kDa [Strongylocentrotus purpuratus]	Suppressor of forked protein, putative	Macpherson V2 oligos
BMX1283	Bm1_08475	13392.m00051	2.02406	7.09111e-05	XP_806544.1| kinesin-like protein [Trypanosoma cruzi strain CL Brener] >gb|EAN84693.1| kinesin-like protein, putative [Trypanosoma cruzi]	hypothetical protein	TIGR B. malayi genomic gene models
bm.02331	Bm1_56660	BMC06355	17.2531	0.000167648	XP_850286.1| PREDICTED: similar to protein associated with PRK1 isoform 2	AN1-like Zinc finger family protein	Brugia Chip V1
BMX6760	Bm1_42460	14975.m04431	2.87392	0.000559361	XP_867529.1| PREDICTED: similar to Myosin-6 (Myosin VI) isoform 3 [Canis familiaris]	Myosin VI, putative	TIGR B. malayi genomic gene models
BMX1309	Bm1_08630	13401.m00090	3.47284	2.47081e-05	XP_967930.1| PREDICTED: similar to Single-minded homolog 1 (mSIM1)	PAS domain containing protein	TIGR B. malayi genomic gene models
bm.00784	Bm1_14275	BMC03159	4.3036	0.000136874	XP_969323.1| PREDICTED: similar to CG5655-PA [Tribolium castaneum]	RNA recognition motif domain containing protein	Brugia Chip V1
BMX6470	Bm1_40695	14972.m07856	2.4202	7.58542e-05	XP_969528.1| PREDICTED: similar to CG2239-PB, isoform B [Tribolium castaneum]	DnaJ domain containing protein	TIGR B. malayi genomic gene models
BMX1877	Bm1_12320	13834.m00094	2.40445	0.0017341	XP_971131.1| PREDICTED: similar to Putative serine/threonine-protein kinase Haspin homolog [Tribolium castaneum]	hypothetical protein	TIGR B. malayi genomic gene models
bm.00835	Bm1_09765	BMC03352	63.061	2.24845e-05	XP_971805.1| PREDICTED: similar to Ubiquitin-conjugating enzyme E2 L3	Ubiquitin-conjugating enzyme family protein	Brugia Chip V1
BMX4330	Bm1_27630	14917.m00321	2.0921	0.000451893	XP_977960.1| PREDICTED: similar to zinc finger protein 658 [Mus musculus]	Zinc finger, C2H2 type family protein	TIGR B. malayi genomic gene models
BMX2926	Bm1_18975	14389.m00204	2.08767	0.00202536	XP_978434.1| PREDICTED: hypothetical protein [Mus musculus]	conserved hypothetical protein	TIGR B. malayi genomic gene models
BMX1382	Bm1_01315	13439.m00017	5.35319	5.72855e-06	XP_986107.1| PREDICTED: similar to zinc finger protein 709 [Mus musculus]	Zinc finger, C2H2 type family protein	TIGR B. malayi genomic gene models
bm.00834	Bm1_46460	BMC03351	8.26151	1.05809e-06	YP_025017.1| hypothetical protein B124	26S proteasome regulatory chain 4, putative	Brugia Chip V1
bm.02344	no_match	BMC06130	3.15012	0.00344997	YP_719997.1| RNA-dependent RNA polymerase	(gi:2923886) RNA replicase. (sptr:Q9IR67 score 143)	Brugia Chip V1
BMX4259	Bm1_27185	14896.m00033	2.5746	0.000101433	YP_767438.1| hypothetical protein RL1834 [Rhizobium leguminosarum bv. viciae 3841]	conserved hypothetical protein	TIGR B. malayi genomic gene models
BMX1743	Bm1_11505	13734.m00156	3.95908	7.35048e-05	ZP_00421276.1| Haemagluttinin motif:Hep_Hag	hypothetical protein	TIGR B. malayi genomic gene models
BMX1742	Bm1_11500	13734.m00155	3.91908	1.04177e-05	ZP_00421276.1| Haemagluttinin motif:Hep_Hag [Burkholderia vietnamiensis G4]	hypothetical protein	TIGR B. malayi genomic gene models
BMX11798	no_match	BMW01365.102	2.92353	0.000183186	ZP_01142625.1| hypothetical protein GuraDRAFT_1187		Macpherson V2 oligos

## Sheet: female-associated
Systematic	matching pub_locus #	model name	Normalized	t-test P-value	Description (new blast)	product name	Oligo source
BMX5090	Bm1_32275	14961.m04947	3.39064	0.00036542	|NP_494951.2| GABA/Glycine Receptor family (see gbr) family member (ggr-3)	Neurotransmitter-gated ion-channel ligand binding domain containing protein	TIGR B. malayi genomic gene models
BMX1338	Bm1_08815	13415.m00442	4.09316	0.000887051	|NP_502126.1| DNaJ domain (prokaryotic heat shock protein) family member (dnj-2)	DnaJ domain containing protein	TIGR B. malayi genomic gene models
BMX8491	Bm1_52815	14992.m11337	3.655	0.00239478	1N0R|A Chain A, 4ank: A Designed Ankyrin Repeat	conserved hypothetical protein	TIGR B. malayi genomic gene models
BMX8470	Bm1_52710	14992.m11313	2.29681	0.000827878	2J0Q|I Chain I, The Crystal Structure Of The Exon Junction Complex At 3.2 A Resolution	Conserved hypothetical protein, putative	TIGR B. malayi genomic gene models
bm.00430	no_match	BMC01633	2.74191	3.12722e-05	AAA16306.1| unknown		Brugia Chip V1
bm.00432	Bm1_25620	BMC01644	7.42226	4.07252e-11	AAA16307.1| high mobility group protein	high mobility group protein, putative	Brugia Chip V1
BMX11229	Bm1_36235	BMW00043.108	2.38132	1.37555e-06	AAA27849.1| 63kd antigen	Asparaginyl-tRNA synthetase, cytoplasmic, putative	Macpherson V2 oligos
BMX12550	Bm1_36235	WB-contig_300	2.32692	1.96145e-05	AAA27849.1| 63kd antigen	Asparaginyl-tRNA synthetase, cytoplasmic, putative	W. Bancrofti EST clusters
BMX12036	Bm1_43675	WB-contig_1184	2.19152	0.00116438	AAA27857.1| heat shock protein 70, hsp70A2	heat shock 70 kDa protein, putative	W. Bancrofti EST clusters
BMX9041	Bm1_56350	15368.m00020	2.73264	2.42055e-05	AAA48706.1| alpha-1 collagen type IX	alpha-1 collagen type IX, putative	TIGR B. malayi genomic gene models
bm.00522	no_match	BMC02037	21.9913	3.42751e-05	AAA48706.1| alpha-1 collagen type IX		Brugia Chip V1
BMX11042	no_match	TC9220	2.03837	0.000129091	AAA50366.1| unknown		TIGR gene indices B. malayi EST clusters
bm.00465	Bm1_42865	BMC01765	21.8024	6.91509e-05	AAA67318.1| Brugia malayi antigen	Brugia malayi antigen, putative	Brugia Chip V1
bm.01893	Bm1_10270	BMC11865	2.5971	0.00100769	AAA93233.1| CCT-2	T-complex protein 1, beta subunit, putative	Brugia Chip V1
BMX108	Bm1_00775	12495.m00012	22.1828	0.000126241	AAB30261.1| collagen-like protein [Onchocerca volvulus]	collagen, putative	TIGR B. malayi genomic gene models
bm.03302	Bm1_02070	BMC04832	2.44203	4.97284e-05	AAB42377.1| BmSERPIN [Brugia malayi]	serpin, putative	Brugia Chip V1
BMX3015	Bm1_03620	14438.m00026	3.34754	1.74715e-06	AAB66646.1| CUT-1-like cuticlin protein precursor [Ascaris lumbricoides]	cuticlin 1 precursor, putative	TIGR B. malayi genomic gene models
BMX8910	Bm1_55465	15261.m00022	3.21402	2.65642e-05	AAB66840.1| TEB4 protein [Homo sapiens]	MARCH-VI protein, putative	TIGR B. malayi genomic gene models
BMX8079	Bm1_50600	14992.m10852	2.13587	0.000843334	AAB86941.1| microfilarial sheath protein SHP3 precursor [Brugia malayi]	microfilarial sheath protein SHP3 precursor, putative	TIGR B. malayi genomic gene models
bm.01975	Bm1_03140	BMC05025	2.32302	1.3562e-06	AAC32826.1| aquaporin-1; AQP-1 [Toxocara canis]	Major intrinsic protein	Brugia Chip V1
BMX8951	Bm1_55850	15295.m00028	2.50348	0.000126611	AAC47232.1| cyclophilin Dicyp-2	cyclophilin-type peptidyl-prolyl cis-trans isomerase-2, Bmcyp-2	TIGR B. malayi genomic gene models
bm.00092	no_match	BMC00215	2.23613	7.08791e-06	AAC47232.1| cyclophilin Dicyp-2		Brugia Chip V1
bm.03457	no_match	BMC12182	9.12199	2.93086e-05	AAC47629.1| unknown [Brugia malayi]		Brugia Chip V1
bm.03253	no_match	BMC01965	8.3219	8.49527e-06	AAC47629.1| unknown [Brugia malayi]		Brugia Chip V1
bm.01069	Bm1_11460	BMC04376	4.48289	7.0702e-05	AAC47631.1| cytidine deaminase [Brugia malayi]	cytidine deaminase, identical	Brugia Chip V1
BMX9063	Bm1_11450	15390.m00008	9.42739	0.00620829	AAD27589.1|AF121264_1 chaperonine protein HSP60 [Onchocerca volvulus]	chaperonin homolog HSP60, mitochondrial precursor, putative	TIGR B. malayi genomic gene models
bm.02557	Bm1_11450	BMC06885	2.33256	2.23485e-05	AAD27589.1|AF121264_1 chaperonine protein HSP60 [Onchocerca volvulus]	chaperonin homolog HSP60, mitochondrial precursor, putative	Brugia Chip V1
BMX1331	Bm1_08760	13411.m00127	2.31043	2.14672e-05	AAD49342.1|AF167710_1 excretory/secretory mucin MUC-5 [Toxocara canis]	ShTK domain containing protein	TIGR B. malayi genomic gene models
BMX10532	Bm1_19855	BG354711	4.63223	1.87883e-08	AAF08341.1|AF064240_1 peptidyl-prolyl cis-trans isomerase [Brugia malayi]	FKBP-type peptidyl-prolyl cis-trans isomerase-12, BmFKBP-12	TIGR gene indices B. malayi EST singletons
bm.00614	no_match	BMC02434	5.57432	4.09467e-06	AAF08341.1|AF064240_1 peptidyl-prolyl cis-trans isomerase [Brugia malayi]		Brugia Chip V1
BMX2582	Bm1_16810	14258.m00140	3.2014	1.46077e-05	AAF25819.1| actin [Wuchereria bancrofti] in situ spm, oocyte	actin, putative	TIGR B. malayi genomic gene models
BMX11900	Bm1_44035	WB-contig_1016	2.06313	0.00119866	AAF29590.1|AF113699_1 PRO1999 [Homo sapiens]	hypothetical protein	W. Bancrofti EST clusters
bm.00505	Bm1_44840	BMC01935	3.30482	0.00162867	AAF99575.1| glutathione S-transferase 3 [Onchocerca volvulus]	Glutathione S-transferase, N-terminal domain containing protein	Brugia Chip V1
BMX9794	Bm1_33050	AA680476	3.05251	4.6441e-05	AAG09305.3|AF178439_1 embryonic fatty acid-binding protein Bm-FAB-1 [Brugia malayi]	FAB1, identical	TIGR gene indices B. malayi EST singletons
bm.00277	no_match	BMC00903	2.62544	2.53781e-05	AAG09305.3|AF178439_1 embryonic fatty acid-binding protein Bm-FAB-1 [Brugia malayi]		Brugia Chip V1
BMX11298	Bm1_32120	BMW00153.494	4.25261	1.20401e-05	AAG12473.1| transcription factor DP1 [Brugia malayi]	transcription factor DP1, putative	Macpherson V2 oligos
BMX12470	no_match	WB-contig_173	3.05967	0.000667723	AAG13296.1|AF266176_1 60S ribosomal protein L6 [Gillichthys mirabilis]		W. Bancrofti EST clusters
BMX2399	Bm1_15655	14208.m00909	2.03867	0.00500322	AAG15179.1| nuclear receptor NHR-88 [Caenorhabditis elegans]	Nuclear hormone receptor family member nhr-88, putative	TIGR B. malayi genomic gene models
BMX12648	Bm1_50995	WB-contig_440	2.34201	0.00211205	AAG31482.1| ladder antigen-like protein [Wuchereria bancrofti]	LL20 15kDa ladder antigen, putative	W. Bancrofti EST clusters
bm.00563	Bm1_45780	BMC02254	2.15988	3.60217e-05	AAG36874.1|AF242767_1 SF2 [Caenorhabditis elegans]	SF2, putative	Brugia Chip V1
BMX5051	Bm1_32030	14961.m04898	2.8904	0.147759	AAG49316.1|AF315554_1 notch-like transmembrane receptor [Caenorhabditis briggsae]	notch-like transmembrane receptor, putative	TIGR B. malayi genomic gene models
BMX919	Bm1_06145	13238.m00068	2.16436	0.000593151	AAH13725.1| PYGO2 protein [Homo sapiens]	Pygopus homolog 1, putative	TIGR B. malayi genomic gene models
BMX898	Bm1_05985	13212.m00014	2.10512	0.00074743	AAH17370.2| RBX1 protein [Homo sapiens]	hyperosmotic protein 21, putative	TIGR B. malayi genomic gene models
BMX5202	Bm1_32965	14961.m05084	2.55637	0.00639823	AAH44091.1| Cbs-prov protein [Xenopus laevis]	cbs-prov protein, putative	TIGR B. malayi genomic gene models
BMX3097	Bm1_20060	14486.m00067	2.30972	0.00028976	AAH44541.1| DEAD/H (Asp-Glu-Ala-Asp/His) box polypeptide 19 (DBP5 homolog, yeast) [Danio rerio]	DEAD/DEAH box helicase family protein	TIGR B. malayi genomic gene models
BMX3212	Bm1_20760	14538.m00470	2.1748	0.00336126	AAH46236.1| WD repeat domain 37 [Mus musculus]	rGL1, putative	TIGR B. malayi genomic gene models
bm.02966	Bm1_00445	BMC08514	3.06309	0.00129716	AAH46706.1| Sip-prov protein [Xenopus laevis]	calcyclin binding protein-like	Brugia Chip V1
BMX3475	Bm1_07220	14623.m00075	2.79854	7.93329e-05	AAH46951.1| Maf1-pending-prov protein [Xenopus laevis]	zgc:63803, putative	TIGR B. malayi genomic gene models
BMX778	Bm1_45880	13136.m00016	2.20923	5.34859e-06	AAH76576.1| Fbxl11 protein [Mus musculus]	jmjC domain containing protein	TIGR B. malayi genomic gene models
bm.01921	Bm1_32845	BMC08960	2.65434	0.00211383	AAH78488.1| LOC446918 protein [Xenopus laevis]	Histidine acid phosphatase family protein	Brugia Chip V1
BMX6134	Bm1_38745	14972.m07447	5.09113	6.9523e-05	AAH82365.1| MGC81582 protein [Xenopus laevis]	RGL1, putative	TIGR B. malayi genomic gene models
BMX2361	Bm1_15435	14181.m00074	3.15147	1.45512e-05	AAI00397.1| Ccnc protein [Mus musculus]	Cyclin C, putative	TIGR B. malayi genomic gene models
BMX5346	Bm1_33885	14961.m05274	2.02983	0.00921993	AAI06271.1| LOC432205 protein [Xenopus laevis]	Zinc knuckle family protein	TIGR B. malayi genomic gene models
BMX7085	Bm1_44315	14977.m05113	2.09473	0.000338182	AAI21246.1| Unknown (protein for MGC:145232) [Xenopus tropicalis]	conserved hypothetical protein	TIGR B. malayi genomic gene models
BMX8353	Bm1_52205	14992.m11178	2.1347	7.62582e-06	AAI21942.1| Unknown (protein for MGC:146302) [Xenopus tropicalis]	vasopressin-activated calcium mobilizing putative receptor protein	TIGR B. malayi genomic gene models
BMX2106	Bm1_13855	14037.m00209	3.26705	5.73451e-06	AAK18276.1|AF333035_1 syntaxin	SNARE domain containing protein	TIGR B. malayi genomic gene models
bm.02838	Bm1_40565	BMC07723	7.64357	0.00213617	AAK54129.1|AF367208_1 nuclear receptor nhr-7C in situ: spm and embryo	nuclear hormone receptor, putative	Brugia Chip V1
BMX12906	no_match	TC2901	6.56363	5.21957e-09	AAK66563.1|AF384027_1 macrophage migration inhibitory factor-1 [Onchocerca volvulus]		TIGR gene indices O. volvulus EST clusters
BMX888	Bm1_05930	13207.m00046	3.46032	9.84849e-05	AAK69172.1|AF289202_1 transmembrane matrix receptor MUP-4	Muscle positioning protein 4, putative	TIGR B. malayi genomic gene models
BMX144	deleted	12518.m00042	6.30143	1.08693e-06	AAK85118.1| non-muscle myosin II heavy chain [Loligo pealei]		TIGR B. malayi genomic gene models
BMX9928	Bm1_45905	AA841839	2.30516	0.00112906	AAL14108.1| GOP-1 [Caenorhabditis elegans]	conserved hypothetical protein	TIGR gene indices B. malayi EST singletons
BMX11529	Bm1_05945	BMW00663.475	2.37009	0.0536498	AAL51099.1|AF457192_1 transcription factor AP2 alpha 2 [Danio rerio]	Transcription factor AP-2 family protein	Macpherson V2 oligos
bm.03224	Bm1_05890	BMC00871	9.41232	2.23664e-05	AAL91104.1| B20-1 protein [Brugia malayi]	B20-1 protein, putative	Brugia Chip V1
bm.01759	no_match	BMC12190	2.14218	0.000322698	AAL91107.1| thioredoxin [Brugia malayi]		Brugia Chip V1
BMX989	Bm1_06565	13258.m00169	3.38913	1.20885e-07	AAM12418.1| spliced leader 30 kDa protein [Ascaris suum]	spliced leader 30 kDa protein, putative	TIGR B. malayi genomic gene models
BMX3080	Bm1_19955	14478.m00108	11.8288	2.89684e-06	AAO53177.1| similar to Dictyostelium discoideum (Slime mold)	excretory/secretory protein Juv-p120 precursor, putative	TIGR B. malayi genomic gene models
BMX2778	Bm1_04050	14333.m00012	6.19261	0.000483085	AAO53177.1 similar to Dictyostelium discoideum (Slime mold). Adenylyl cyclase.	excretory/secretory protein Juv-p120 precursor, putative	TIGR B. malayi genomic gene models
BMX1304	Bm1_08605	13400.m00319	2.01082	0.000693974	AAP43113.1| nuclear DNA-binding protein C1D [Cricetulus griseus]	nuclear DNA-binding protein C1D, putative	TIGR B. malayi genomic gene models
BMX12683	no_match	WB-contig_493	2.27321	1.56959e-05	AAP86259.1| Ac2-048 [Rattus norvegicus]		W. Bancrofti EST clusters
BMX5612	Bm1_35560	14968.m01501	2.2636	2.41342e-05	AAQ04694.1|AF453385_1 cuticlin protein [Dirofilaria immitis]	cuticlin 1 precursor, putative	TIGR B. malayi genomic gene models
bm.01457	no_match	BMC06987	2.73275	5.41735e-05	AAQ04694.1|AF453385_1 cuticlin protein [Dirofilaria immitis]		Brugia Chip V1
BMX12483	no_match	WB-contig_189	4.24145	2.22739e-05	AAQ04694.1|AF453385_1 cuticlin protein [Dirofilaria immitis]		W. Bancrofti EST clusters
BMX7845	Bm1_48955	14990.m07915	2.00121	0.000282785	AAQ20037.1| hypothetical protein FLJ20452 [Branchiostoma belcheri tsingtaun]	COMM domain containing 4, putative	TIGR B. malayi genomic gene models
bm.00611	Bm1_48955	BMC02430	2.07793	0.000191928	AAQ20037.1| hypothetical protein FLJ20452 [Branchiostoma belcheri tsingtaunese]	COMM domain containing 4, putative	Brugia Chip V1
BMX10888	no_match	N43496	2.79247	1.62881e-05	AAQ55231.1| ribosomal protein S19S [Parascaris univalens]		TIGR gene indices B. malayi EST singletons
BMX4946	Bm1_31365	14954.m01740	2.17039	0.000184875	AAQ72736.1| TGF-beta-like ligand precursor [Trichinella spiralis]	Transforming growth factor beta like domain containing protein	TIGR B. malayi genomic gene models
BMX4175	Bm1_26670	14845.m00009	7.55673	6.61291e-05	AAQ91576.1| collagen-like protein 3 [Streptococcus equi]	collagen, putative	TIGR B. malayi genomic gene models
BMX2472	Bm1_16115	14232.m00266	2.73963	0.00030363	AAR07614.1| UNC-18 [Haemonchus contortus]	acetylcholine regulator unc-18, putative	TIGR B. malayi genomic gene models
BMX1579	Bm1_10435	13606.m00009	2.0695	0.0011297	AAR30186.1| RE46519p [Drosophila melanogaster]	Chitin binding Peritrophin-A domain containing protein	TIGR B. malayi genomic gene models
bm.00235	Bm1_10970	BMC00748	5.0855	5.55446e-06	AAR85527.1| 14-3-3b protein [Meloidogyne incognita]	14-3-3-like protein 2, putative	Brugia Chip V1
BMX2805	Bm1_10970	14355.m00213	3.22645	5.83443e-06	AAR85527.1| 14-3-3b protein [Meloidogyne incognita]	14-3-3-like protein 2, putative	TIGR B. malayi genomic gene models
bm.00512	Bm1_05185	BMC01967	11.7443	3.98727e-05	AAR89900.1| sheath protein 5 [Brugia malayi]	sheath protein 5, identical	Brugia Chip V1
BMX2013	Bm1_05185	13967.m00012	19.0748	0.000201428	AAR89900.1| sheath protein 5 [Brugia malayi]	sheath protein 5, identical	TIGR B. malayi genomic gene models
bm.02603	Bm1_42715	BMC02941	2.04919	0.000961801	AAR90103.1| ras [Brugia malayi]	GTP-binding protein, identical	Brugia Chip V1
BMX601	Bm1_04050	12920.m00009	8.11324	5.98569e-05	AAS92593.1| excretory/secretory protein Juv-p120 precursor [Litomosoides sigmodontis]	excretory/secretory protein Juv-p120 precursor, putative	TIGR B. malayi genomic gene models
BMX2461	Bm1_15485	14231.m00141	3.01567	0.00308951	AAS92593.1| excretory/secretory protein Juv-p120 precursor [Litomosoides sigmodontis]	excretory/secretory protein Juv-p120 precursor, putative	TIGR B. malayi genomic gene models
BMX3368	Bm1_21755	14597.m00049	4.30116	0.000251469	AAS92593.1| excretory/secretory protein Juv-p120 precursor [Litomosoides sigmodontis]	hypothetical protein	TIGR B. malayi genomic gene models
BMX3648	Bm1_04050	14672.m00017	6.21331	2.74914e-06	AAS92593.1| excretory/secretory protein Juv-p120 precursor [Litomosoides sigmodontis]	excretory/secretory protein Juv-p120 precursor, putative	TIGR B. malayi genomic gene models
BMX924	Bm1_06175	13240.m00053	3.46775	5.79154e-05	AAT07055.1| cathepsin L-like cysteine proteinase [Brugia malayi]	cathepsin L-like cysteine proteinase, putative	TIGR B. malayi genomic gene models
bm.03332	Bm1_20385	BMC06482	9.68767	1.10088e-06	AAT07057.1| cathepsin L-like cysteine proteinase [Brugia malayi]	Cathepsin L-like precursor, putative	Brugia Chip V1
BMX12523	no_match	WB-contig_262	3.317	2.76095e-06	AAT84347.1| 14-3-3 protein [Oreochromis mossambicus]		W. Bancrofti EST clusters
BMX1922	Bm1_12585	13894.m00035	3.29555	0.000402067	AAU04396.1| small heat shock protein 12.6 [Brugia malayi]	small heat shock protein 12.6, putative	TIGR B. malayi genomic gene models
BMX9406	no_match	AA180624	3.61016	0.00781305	AAW26857.1| SJCHGC01974 protein [Schistosoma japonicum]		TIGR gene indices B. malayi EST singletons
BMX10423	Bm1_52100	AW159911	4.16489	0.000484879	AAW82658.1| cyclophilin [Haemonchus contortus]	cyclophilin-type peptidyl-prolyl cis-trans isomerase-13, Bmcyp-13	TIGR gene indices B. malayi EST singletons
bm.01331	Bm1_52100	BMC06236	2.07481	9.32428e-07	AAW82658.1| cyclophilin [Haemonchus contortus]	cyclophilin-type peptidyl-prolyl cis-trans isomerase-13, Bmcyp-13	Brugia Chip V1
bm.02371	Bm1_29355	BMC07709	4.72497	1.01658e-05	AAW88547.1| TRa tthyroid hormone receptor [Schistosoma mansoni] in situ: spm and embryo	hypotetical protein, conserved	Brugia Chip V1
BMX11363	Bm1_38680	BMW00271.107	2.63125	1.00198e-05	AAX24133.1| alpha-tubulin [Onchocerca volvulus]	tubulin alpha chain - mouse, putative	Macpherson V2 oligos
BMX7213	Bm1_45080	14979.m04525	2.06896	5.25654e-05	AAX27886.2| SJCHGC09547 protein [Schistosoma japonicum]	Casein kinase I homolog hhp1, putative	TIGR B. malayi genomic gene models
BMX168	not found	12539.m00101	7.59788	3.69519e-05	AAX30883.2| SJCHGC08456 protein [Schistosoma japonicum]		TIGR B. malayi genomic gene models
BMX3906	Bm1_25035	14737.m00016	3.19789	1.30507e-10	AAY27745.1| alpha tubulin [Onchocerca volvulus]	Tubulin alpha-2 chain, putative	TIGR B. malayi genomic gene models
bm.00239	Bm1_38680	BMC00759	2.46172	8.89766e-07	AAY27745.1| alpha tubulin [Onchocerca volvulus]	tubulin alpha chain - mouse, putative	Brugia Chip V1
BMX11545	Bm1_12120	BMW00705.35	2.69076	8.73246e-06	AAY27745.1| alpha tubulin [Onchocerca volvulus]	alpha-tubulin, putative	Macpherson V2 oligos
BMX12949	Bm1_38680	TC2945	2.78967	1.71539e-06	AAY27745.1| alpha tubulin [Onchocerca volvulus]	tubulin alpha chain - mouse, putative	TIGR gene indices O. volvulus EST clusters
BMX13772	Bm1_38680	TC3804	2.94805	1.11541e-05	AAY27745.1| alpha tubulin [Onchocerca volvulus]	tubulin alpha chain - mouse, putative	TIGR gene indices O. volvulus EST clusters
BMX8120	Bm1_50680	14992.m10899	2.31802	0.00220709	AAY66919.1| conserved hypothetical protein [Ixodes scapularis]	UPF0197 protein C11orf10 homolog, putative	TIGR B. malayi genomic gene models
BMX156	Bm1_01070	12526.m00074	3.12081	5.59525e-08	AAY81953.1| Rh-like protein 1 [Caenorhabditis remanei]	Ammonium Transporter Family protein	TIGR B. malayi genomic gene models
BMX13290	Bm1_26310	TC3297	2.03424	0.000349374	ABD36370.1| ubiquitin conjugating enzyme isoform 2 [Bombyx mori]	ubiquitin-conjugating enzyme E2 G1, putative	TIGR gene indices O. volvulus EST clusters
bm.02930	no_match	BMC06814	2.21636	3.48032e-06	ABF67509.1| cytochrome b5 [Haliotis discus discus]		Brugia Chip V1
bm.02022	no_match	BMC07137	2.66002	1.39579e-05	ABG88954.1| elongation factor-1 gamma [Argiope argentata]		Brugia Chip V1
BMX7588	Bm1_47280	14982.m02229	4.34142	0.000316742	ABH03526.1| Hypothetical protein F25B5.7a (RNA-binding protein p54nrb (RRM superfamily))	WD-repeat protein WDC146, putative	TIGR B. malayi genomic gene models
BMX4425	Bm1_28235	14927.m00101	2.32402	7.88805e-05	BAA11131.1| type-1 cytochrome c [Ascaris suum]	Cytochrome c type-1, putative	TIGR B. malayi genomic gene models
bm.00998	no_match	BMC04049	2.58409	1.64848e-05	BAA11131.1| type-1 cytochrome c [Ascaris suum]		Brugia Chip V1
BMX13367	Bm1_28235	TC3374	2.40485	0.000117861	BAA11131.1| type-1 cytochrome c [Ascaris suum]	Cytochrome c type-1, putative	TIGR gene indices O. volvulus EST clusters
BMX2814	Bm1_16750	14355.m00223	4.10737	0.000787497	BAA24679.1| otx/orthodenticle related homeoprotein [Halocynthia roretzi]	Homeobox domain containing protein	TIGR B. malayi genomic gene models
BMX8245	Bm1_51370	14992.m11048	2.65484	1.2577e-05	BAB27595.3| unnamed protein product [Mus musculus]	PWI domain containing protein	TIGR B. malayi genomic gene models
BMX11594	no_match	BMW00844.464	2.7208	0.00532873	BAB33421.1| putative senescence-associated protein [Pisum sativum]		Macpherson V2 oligos
BMX11510	no_match	BMW00613.288	2.16105	0.000324707	BAC05810.1| seven transmembrane helix receptor [Homo sapiens]		Macpherson V2 oligos
BMX10863	Bm1_06185	N41117	4.72732	0.00150212	BAC24764.1| cathepsin L-like cysteine proteinase [Brugia malayi]	Papain family cysteine protease containing protein	TIGR gene indices B. malayi EST singletons
BMX925	Bm1_06185	13240.m00055	2.98213	5.49661e-06	BAC24765.1| cathepsin L-like cysteine proteinase [Brugia malayi]	Papain family cysteine protease containing protein	TIGR B. malayi genomic gene models
BMX11190	Bm1_02075	BMB_gene_9.610	2.28958	0.000879294	BAC24765.1| cathepsin L-like cysteine proteinase [Brugia malayi]	Papain family cysteine protease containing protein	Macpherson V2 oligos
BMX304	Bm1_02075	12633.m00021	3.41117	3.41902e-07	BAC24765.1| cathepsin L-like cysteine proteinase [Brugia malayi]	Papain family cysteine protease containing protein	TIGR B. malayi genomic gene models
bm.00133	no_match	BMC00324	3.21574	3.23102e-06	BAD11761.1| cahepsin L-like non-peptiedase		Brugia Chip V1
BMX3625	Bm1_06175	14665.m00019	2.55067	0.000488501	BAD11761.1| cahepsin L-like non-peptiedase homolog [Brugia malayi]	cathepsin L-like cysteine proteinase, putative	TIGR B. malayi genomic gene models
BMX3626	Bm1_23315	14665.m00020	2.86976	0.000956148	BAD11761.1| cahepsin L-like non-peptiedase homolog [Brugia malayi]	cahepsin L-like non-peptiedase homolog	TIGR B. malayi genomic gene models
BMX9002	Bm1_56245	15330.m00020	9.63864	2.66001e-05	BAD11761.1| cahepsin L-like non-peptiedase homolog [Brugia malayi]	cathepsin L-like cysteine proteinase, identical	TIGR B. malayi genomic gene models
bm.00572	Bm1_23315	BMC02319	3.14581	6.03587e-06	BAD11761.1| cahepsin L-like non-peptiedase homolog [Brugia malayi]	cahepsin L-like non-peptiedase homolog	Brugia Chip V1
BMX12465	no_match	WB-contig_1689	4.32358	1.5664e-05	BAD11761.1| cahepsin L-like non-peptiedase homolog [Brugia malayi]		W. Bancrofti EST clusters
BMX3747	no_match	14702.m00397	2.09954	8.44543e-06	BAD24706.1| transformer-2b7 [Oryzias latipes]		TIGR B. malayi genomic gene models
bm.00455	no_match	BMC01736	3.03982	1.81574e-06	BAD72902.1| mus209 [Drosophila simulans]		Brugia Chip V1
bm.01205	Bm1_45135_DRUG	BMC05385	2.8753	5.70536e-08	BAD95795.1| hypothetical protein [Solanum lycopersicum]	Conserved hypothetical protein, putative	Brugia Chip V1
BMX6662	Bm1_41890	14974.m00843	4.86451	3.04213e-05	BAE56228.1| unnamed protein product [Aspergillus oryzae]	DNA polymerase family B, exonuclease domain containing protein	TIGR B. malayi genomic gene models
BMX930	Bm1_06210	13241.m00030	3.32373	0.000594152	BAE93298.1| zinc finger protein [Ciona intestinalis]	RH61522p, putative	TIGR B. malayi genomic gene models
bm.03402	Bm1_19100	BMC11831	18.1523	0.00087937	CAA41094.1| major protein component of the micofilarial sheath [Brugia pahangi]	Major microfilarial sheath protein precursor, putative	Brugia Chip V1
BMX12659	Bm1_09590	WB-contig_456	5.71719	9.21453e-08	CAA46283.1| extensin [Volvox carteri]	PH domain containing protein	W. Bancrofti EST clusters
BMX6423	Bm1_40440	14972.m07798	2.0258	0.00228033	CAA57957.1| protein-tyrosine-phosphatase [Homo sapiens]	Protein-tyrosine phosphatase containing protein	TIGR B. malayi genomic gene models
bm.01092	no_match	BMC04530	3.33741	0.00360945	CAA62521.1| cytidine deaminase [Brugia pahangi]		Brugia Chip V1
BMX4604	Bm1_29350	14944.m00537	6.2365	1.15034e-05	CAA72296.1| ecdysone receptor [Tenebrio molitor]	ecdysone receptor, putative	TIGR B. malayi genomic gene models
BMX906	Bm1_06045	13223.m00106	3.40429	9.71956e-07	CAA82797.1| gag protein [Ascaris lumbricoides]	conserved hypothetical protein	TIGR B. malayi genomic gene models
bm.00439	Bm1_00650	BMC01663	9.30373	4.66397e-05	CAA84596.1| microfilarial sheath protein [Brugia malayi]	microfilarial sheath protein, identical	Brugia Chip V1
BMX6361	Bm1_40090	14972.m07723	2.17291	0.000568338	CAB01917.2| Hypothetical protein F54E4.3	hypothetical protein	TIGR B. malayi genomic gene models
bm.00449	Bm1_41835	BMC01699	2.0516	0.00011944	CAB41467.1| TBP-like factor [Brugia malayi]	TBP-like factor, putative	Brugia Chip V1
BMX577	Bm1_03910	12902.m00230	3.63669	2.87513e-06	CAB58439.1| 40S ribosomal protein S27	40S ribosomal protein S27, putative	TIGR B. malayi genomic gene models
bm.01060	no_match	BMC04343	2.29954	1.80645e-06	CAB58439.1| 40S ribosomal protein S27 [Lumbricus rubellus]		Brugia Chip V1
BMX1266	Bm1_08345	13377.m00041	4.20851	4.15102e-05	CAB76740.3| Hypothetical protein Y113G7B.18	hypothetical protein	TIGR B. malayi genomic gene models
BMX13413	Bm1_25080	TC3421	2.45817	0.000172926	CAC14786.1| DEAD box protein [Homo sapiens]	ATP-dependent RNA helicase T26G10.1 in chromosome III, putative	TIGR gene indices O. volvulus EST clusters
BMX1320	Bm1_08695-DRUG	13409.m00048	3.98643	2.94489e-06	CAC70091.2| Hypothetical protein H13N06.3b (trehalose-6-phosphatase)	trehalose-6-phosphate synthase, putative	TIGR B. malayi genomic gene models
bm.03482	Bm1_28435	BMC12253	2.45526	1.51452e-05	CAC70155.1| Bm-MIF-1; Brugia malayi MIF-1	Bm-MIF-1, identical	Brugia Chip V1
BMX3060	Bm1_19830	14464.m00014	2.58533	0.0379551	CAC70156.1| polybromodomain protein [Brugia malayi]	Zinc finger, C2H2 type family protein	TIGR B. malayi genomic gene models
BMX8002	Bm1_49970	14990.m08113	4.74145	2.4482e-05	CAD97659.1| hypothetical protein [Homo sapiens]	isoleucyl-tRNA synthetase family protein	TIGR B. malayi genomic gene models
bm.01838	Bm1_39250	BMC10097	2.08753	0.00186135	CAE11787.1| protein disulphide isomerase [Brugia malayi]	protein disulphide isomerase, putative	Brugia Chip V1
BMX4709	Bm1_29940	14950.m01804	2.28202	5.36927e-07	CAE56451.1| Hypothetical protein CBG24156	haloacid dehalogenase-like hydrolase family protein	TIGR B. malayi genomic gene models
BMX3652	Bm1_23475	14674.m00131	2.09049	7.74342e-06	CAE56551.1| Hypothetical protein CBG24284	hypothetical protein	TIGR B. malayi genomic gene models
BMX8545	Bm1_53115	14992.m11406	2.08506	0.000721609	CAE56706.1| Hypothetical protein CBG24492 (TspO/MBR-related protein)	hypothetical protein	TIGR B. malayi genomic gene models
BMX7854	Bm1_49015	14990.m07926	7.74375	4.45135e-10	CAE56867.1| Hypothetical protein CBG24700	r10h10-like protein TO42, putative	TIGR B. malayi genomic gene models
BMX2922	Bm1_18955	14389.m00200	3.59376	3.33071e-05	CAE57513.1| Hypothetical protein CBG00488 (Peptidase M22, glycoprotease)	hypothetical protein	TIGR B. malayi genomic gene models
BMX2058	Bm1_13530	14009.m00175	2.56859	0.000170394	CAE57612.1| Hypothetical protein CBG00593	FG-GAP repeat family protein	TIGR B. malayi genomic gene models
BMX922	Bm1_06160	13239.m00093	2.17991	0.00107775	CAE57635.1| Hypothetical protein CBG00620 [Caenorhabditis briggsae]	zyg-9 protein, putative	TIGR B. malayi genomic gene models
BMX1247	Bm1_08205	13367.m00046	2.00623	0.000499276	CAE57692.1| Hypothetical protein CBG00694	Probable ATP-dependent RNA helicase p47 homolog,	TIGR B. malayi genomic gene models
BMX6975	Bm1_43680	14977.m04984	2.00389	1.52237e-05	CAE57713.1| Hypothetical protein CBG00721	T-complex protein 1, alpha subunit, putative	TIGR B. malayi genomic gene models
bm.00772	Bm1_43680	BMC03122	2.02647	9.49373e-07	CAE57713.1| Hypothetical protein CBG00721	T-complex protein 1, alpha subunit, putative	Brugia Chip V1
BMX2853	Bm1_18485	14365.m00039	2.37037	2.38771e-06	CAE57722.1| Hypothetical protein CBG00732	ATPase, AAA family protein	TIGR B. malayi genomic gene models
BMX2854	Bm1_18490	14365.m00040	2.14487	0.000163583	CAE57722.1| Hypothetical protein CBG00732	hypothetical protein	TIGR B. malayi genomic gene models
bm.01427	no_match	BMC06765	2.77825	1.87275e-08	CAE57827.1| Hypothetical protein CBG00852		Brugia Chip V1
BMX7555	Bm1_47090	14981.m02457	2.92545	0.000163623	CAE57827.1| Hypothetical protein CBG00852	Vacuolar ATP synthase subunit F, putative	TIGR B. malayi genomic gene models
BMX218	Bm1_01530	12583.m00115	2.43096	0.00454143	CAE58449.1| Hypothetical protein CBG01586 [Caenorhabditis briggsae]	Divalent cation transporter family protein	TIGR B. malayi genomic gene models
bm.00391	no_match	BMC01488	2.07327	0.00123424	CAE58592.1| Hypothetical protein CBG01759		Brugia Chip V1
BMX2082	Bm1_13710	14032.m00010	3.06973	0.000154981	CAE58602.1| Hypothetical protein CBG01769	Protein C830.03 in chromosome III, putative	TIGR B. malayi genomic gene models
bm.02275	Bm1_33890	BMC00449	2.05389	9.59588e-05	CAE58656.1| Hypothetical protein CBG01825	Putative exosome complex exonuclease RRP41, putative	Brugia Chip V1
bm.02419	Bm1_35135	BMC00821	2.87356	4.25914e-05	CAE58861.1| Hypothetical protein CBG02089 (Amino acid permease)	Amino acid permease family protein	Brugia Chip V1
BMX950	Bm1_06340	13247.m00708	2.7649	0.00023634	CAE58869.1| Hypothetical protein CBG02099	hypothetical protein	TIGR B. malayi genomic gene models
BMX3115	Bm1_20145	14494.m00075	2.14422	1.5991e-06	CAE58889.1| Hypothetical protein CBG02130	hypothetical protein	TIGR B. malayi genomic gene models
BMX7836	Bm1_48880	14990.m07900	4.99748	1.27595e-05	CAE58947.1| Hypothetical protein CBG02215 (Ubiquitin carboxyl-terminal hydrolase)	OTU-like cysteine protease family protein	TIGR B. malayi genomic gene models
BMX13105	Bm1_31215	TC3105	3.8011	0.000967346	CAE58955.1| Hypothetical protein CBG02223 (NADH ubiquinone oxidoreductase)	conserved hypothetical protein	TIGR gene indices O. volvulus EST clusters
BMX162	Bm1_01105	12531.m00013	9.11119	2.93374e-06	CAE58975.1| Hypothetical protein CBG02248 (PH domain)	hypothetical protein	TIGR B. malayi genomic gene models
BMX2278	Bm1_14925	14119.m00058	2.0977	0.000232652	CAE59158.1| Hypothetical protein CBG02464	hypothetical protein	TIGR B. malayi genomic gene models
BMX6853	Bm1_43015	14975.m04544	2.82356	0.00158148	CAE59197.1| Hypothetical protein CBG02508 (Ypt/Rab GTPase activating protein)	TBC domain containing protein	TIGR B. malayi genomic gene models
BMX5164	Bm1_32720	14961.m05035	2.48155	3.36953e-05	CAE59249.1| Hypothetical protein CBG02575	hypothetical protein	TIGR B. malayi genomic gene models
BMX7493	Bm1_46715	14981.m02382	2.6269	1.55434e-06	CAE59298.1| Hypothetical protein CBG02633	Gaba, putative	TIGR B. malayi genomic gene models
BMX7075	Bm1_44260	14977.m05101	2.89326	8.20581e-08	CAE59387.1| Hypothetical protein CBG02744 (nucleoporin)	hypothetical protein	TIGR B. malayi genomic gene models
bm.02749	Bm1_57650	BMC08732	2.1652	0.000528511	CAE59391.1| Hypothetical protein CBG02749	conserved hypothetical protein	Brugia Chip V1
BMX4028	Bm1_25750	14773.m00912	2.13152	0.00077102	CAE59397.1| Hypothetical protein CBG02760 (Lipase (class 2))	Lipase family protein	TIGR B. malayi genomic gene models
BMX174	Bm1_01190	12546.m00065	3.44083	0.0139365	CAE59415.1| Hypothetical protein CBG02784	hypothetical protein	TIGR B. malayi genomic gene models
BMX4822	Bm1_30605	14954.m01585	2.33123	0.00210914	CAE59423.1| Hypothetical protein CBG02792	RWD domain containing protein	TIGR B. malayi genomic gene models
BMX1426	Bm1_09395	13467.m00111	2.09476	0.000849345	CAE59500.1| Hypothetical protein CBG02886 [Caenorhabditis briggsae]	RhoGAP domain containing protein	TIGR B. malayi genomic gene models
BMX2223	Bm1_14595	14091.m00045	2.46398	0.00115443	CAE59576.1| Hypothetical protein CBG02976	Protein phosphatase 2C containing protein	TIGR B. malayi genomic gene models
BMX271	Bm1_01850	12612.m00252	2.05609	1.73271e-05	CAE59607.1| Hypothetical protein CBG03015 [Caenorhabditis briggsae]	Hypothetical RING finger protein R06F6.2 in chromosome II	TIGR B. malayi genomic gene models
bm.02436	Bm1_09290	BMC02710	2.21416	4.07164e-05	CAE59616.1| Hypothetical protein CBG03025	diphthamide biosynthesis protein 2 containing protein	Brugia Chip V1
bm.03217	Bm1_42550	BMC00707	2.49931	0.000295768	CAE59628.1| Hypothetical protein CBG03041	NHP2/L7aE family protein YEL026W homolog, putative	Brugia Chip V1
bm.03385	no_match	BMC11740	2.88613	0.000284321	CAE59628.1| Hypothetical protein CBG03041		Brugia Chip V1
BMX13214	Bm1_42550	TC3217	4.4486	4.51295e-07	CAE59628.1| Hypothetical protein CBG03041 (Ribosomal protein L7Ae/L30e/S12e/Gadd45)	NHP2/L7aE family protein YEL026W homolog, putative	TIGR gene indices O. volvulus EST clusters
BMX1452	Bm1_09560	13480.m00174	2.3204	0.000492283	CAE59646.1| Hypothetical protein CBG03060 [Caenorhabditis briggsae]	3'-5' exonuclease family protein	TIGR B. malayi genomic gene models
bm.02956	no_match	BMC11868	2.00882	0.00165161	CAE59704.1| Hypothetical protein CBG03136		Brugia Chip V1
BMX4021	Bm1_25705	14773.m00904	3.29947	0.0029109	CAE59725.1| Hypothetical protein CBG03161	peptidyl-prolyl cis-trans isomerase 11, putative	TIGR B. malayi genomic gene models
BMX8917	Bm1_55690	15263.m00045	2.39142	0.000112366	CAE59769.1| Hypothetical protein CBG03221	NADH-ubiquinone oxidoreductase B12 subunit , putative	TIGR B. malayi genomic gene models
BMX8634	Bm1_10010	15078.m00012	12.0963	0.000592654	CAE59779.1| Hypothetical protein CBG03231	Torsin family protein	TIGR B. malayi genomic gene models
BMX745	Bm1_05060	13101.m00017	2.7342	0.000202039	CAE59793.1| Hypothetical protein CBG03253	hypothetical protein	TIGR B. malayi genomic gene models
BMX3893	Bm1_24930	14731.m01010	2.47212	0.00298492	CAE59802.1| Hypothetical protein CBG03264	dynein light chain 2B, cytoplasmic, putative	TIGR B. malayi genomic gene models
BMX6912	Bm1_43340	14977.m04912	2.25927	0.000235188	CAE59807.1| Hypothetical protein CBG03270	bZIP transcription factor family protein	TIGR B. malayi genomic gene models
BMX978	Bm1_06505	13253.m00070	2.02875	0.00266404	CAE59846.1| Hypothetical protein CBG03319	WD-repeat protein BING4, putative	TIGR B. malayi genomic gene models
BMX3470	Bm1_22360	14619.m00058	4.24414	1.23689e-05	CAE59866.1| Hypothetical protein CBG03342 (Immunoglobulin domain)	DB module family protein	TIGR B. malayi genomic gene models
BMX1930	deleted	13906.m00033	2.12272	0.000134013	CAE59950.1| Hypothetical protein CBG03437		TIGR B. malayi genomic gene models
BMX6294	Bm1_39680	14972.m07639	2.1897	7.5519e-06	CAE59991.1| Hypothetical protein CBG03484	Beige/BEACH domain containing protein	TIGR B. malayi genomic gene models
BMX3653	Bm1_23485	14675.m00024	2.10285	0.000471372	CAE60045.1| Hypothetical protein CBG03556	RH66426p, putative	TIGR B. malayi genomic gene models
bm.00978	Bm1_55960	BMC03976	2.18953	0.000769573	CAE60049.1| Hypothetical protein CBG03561 [Caenorhabditis briggsae]	TAFII55 protein conserved region containing protein	Brugia Chip V1
BMX3216	Bm1_20780	14538.m00474	2.16486	5.72297e-05	CAE60081.1| Hypothetical protein CBG03601	Integrin beta pat-3 precursor, putative	TIGR B. malayi genomic gene models
BMX13485	Bm1_18515	TC3497	2.2481	0.000517009	CAE60169.1| Hypothetical protein CBG03723 [Caenorhabditis briggsae]	ADP,ATP carrier protein, heart/skeletal muscle isoform T1, putative	TIGR gene indices O. volvulus EST clusters
BMX6900	Bm1_43275	14977.m04900	13.8035	0.000625477	CAE60183.1| Hypothetical protein CBG03739 (Zinc finger, RING-type)	membrane-associated RING-CH protein III, putative	TIGR B. malayi genomic gene models
BMX4616	Bm1_29430	14944.m00552	2.01631	0.000224622	CAE60225.1| Hypothetical protein CBG03796	Cytochrome c oxidase polypeptide Vb, mitochondrial precursor, putative	TIGR B. malayi genomic gene models
BMX12047	Bm1_42375	WB-contig_1200	17.075	0.000317372	CAE60395.1| Hypothetical protein CBG03997 (Histone H5)	heavy neurofilament protein, putative	W. Bancrofti EST clusters
BMX4302	Bm1_20050	14910.m00009	2.95976	0.00142973	CAE60514.1| Hypothetical protein CBG04133	EGF-like domain containing protein	TIGR B. malayi genomic gene models
BMX6318	Bm1_39815	14972.m07668	2.16808	0.0002289	CAE60522.1| Hypothetical protein CBG04141	Ly-6-related protein HOT-2, putative	TIGR B. malayi genomic gene models
BMX6661	Bm1_41880	14974.m00841	4.25037	3.06303e-06	CAE60563.1| Hypothetical protein CBG04192 (Nin one binding (NOB1) Zn-ribbon like)	nin one binding protein, putative	TIGR B. malayi genomic gene models
BMX7785	Bm1_48540	14990.m07831	3.6388	0.000299401	CAE60566.1| Hypothetical protein CBG04195	polymerase, putative	TIGR B. malayi genomic gene models
BMX1636	Bm1_10800	13644.m00285	2.33044	0.000530562	CAE60646.1| Hypothetical protein CBG04292	protein F10G7.2 , putative	TIGR B. malayi genomic gene models
BMX7014	Bm1_43925	14977.m05032	3.11554	0.00029359	CAE60667.1| Hypothetical protein CBG04320 (Transcription factor BTF3 (human))	beta-NAC-like protein, putative	TIGR B. malayi genomic gene models
bm.00714	Bm1_56565	BMC02849	4.82714	3.93913e-06	CAE60842.1| Hypothetical protein CBG04551 (Gonadotropin, beta chain)	hypothetical protein	Brugia Chip V1
bm.01615	no_match	BMC08995	2.47196	0.00847437	CAE61008.1| Hypothetical protein CBG04746 (Predicted membrane protein )		Brugia Chip V1
BMX3083	Bm1_19975	14479.m00130	2.44289	0.00275016	CAE61284.1| Hypothetical protein CBG05104 [Caenorhabditis briggsae]	Patched family protein	TIGR B. malayi genomic gene models
BMX2909	Bm1_18855	14387.m00351	2.31078	8.72876e-05	CAE61367.1| Hypothetical protein CBG05209	hypothetical protein	TIGR B. malayi genomic gene models
BMX4861	Bm1_30845	14954.m01633	2.31709	0.000185715	CAE61757.1| Hypothetical protein CBG05716	26S proteasome regulatory complex subunit p97, putative	TIGR B. malayi genomic gene models
bm.02745	no_match	BMC00987	2.32047	0.000279129	CAE61856.1| Hypothetical protein CBG05834		Brugia Chip V1
BMX6397	Bm1_40305	14972.m07768	3.09815	0.00519708	CAE61856.1| Hypothetical protein CBG05834 (Actin and related proteins)	Actin family protein	TIGR B. malayi genomic gene models
BMX3631	Bm1_23350	14667.m00131	4.63876	3.18493e-05	CAE61906.1| Hypothetical protein CBG05898 (Fibrillins and related proteins containing Ca2+-binding EGF-like domains)	EGF-like domain containing protein	TIGR B. malayi genomic gene models
BMX5897	Bm1_37315	14972.m07157	2.26881	0.000275564	CAE61933.1| Hypothetical protein CBG05930	hypothetical protein	TIGR B. malayi genomic gene models
bm.03036	Bm1_35910	BMC09107	2.00334	0.0135492	CAE61956.1| Hypothetical protein CBG05956	Pyruvate kinase, M2 isozyme, putative	Brugia Chip V1
BMX186	Bm1_01295	12556.m00066	4.23887	0.000105508	CAE61963.1| Hypothetical protein CBG05963 (Huntingtin interacting protein HYPE)	Fic protein family protein	TIGR B. malayi genomic gene models
BMX953	Bm1_06355	13247.m00711	2.57771	0.00170415	CAE62009.1| Hypothetical protein CBG06017	oxidoreductase, short chain dehydrogenase/reductase	TIGR B. malayi genomic gene models
BMX954	Bm1_06360	13247.m00712	3.82924	4.14685e-06	CAE62009.1| Hypothetical protein CBG06017 (short-chain alcohol dehydrogenase)	3-hydroxyacyl-CoA dehydrogenase type II, putative	TIGR B. malayi genomic gene models
BMX678	Bm1_04615	13036.m00011	2.15952	0.000346931	CAE62144.1| Hypothetical protein CBG06190	hypothetical protein	TIGR B. malayi genomic gene models
bm.03404	Bm1_35510	BMC11845	2.09396	4.09376e-05	CAE62785.1| Hypothetical protein CBG06958	oxidoreductase, short chain dehydrogenase/reductase family protein	Brugia Chip V1
BMX7560	Bm1_47115	14981.m02462	2.21879	0.0103644	CAE62808.1| Hypothetical protein CBG06984 [Caenorhabditis briggsae]	Amino acid permease family protein	TIGR B. malayi genomic gene models
BMX1549	Bm1_10195	13562.m00095	2.10475	0.000445528	CAE62875.1| Hypothetical protein CBG07061	hypothetical protein	TIGR B. malayi genomic gene models
BMX6960	Bm1_43605	14977.m04968	2.31952	7.49466e-05	CAE62900.1| Hypothetical protein CBG07090	ERG2 and Sigma1 receptor like protein	TIGR B. malayi genomic gene models
BMX11462	no_match	BMW00482.450	3.4541	0.00607774	CAE62916.1| Hypothetical protein CBG07110 (Delta-1-pyrroline-5-carboxylate dehydrogenase)		Macpherson V2 oligos
bm.00639	Bm1_45340	BMC02543	8.45143	1.92853e-05	CAE63039.1| Hypothetical protein CBG07306 (beta-mannosidase)	manba-prov protein, putative	Brugia Chip V1
BMX1448	Bm1_09535	13479.m00023	2.16752	0.003946	CAE63044.1| Hypothetical protein CBG07311	conserved hypothetical protein	TIGR B. malayi genomic gene models
BMX5018	Bm1_31820	14958.m00342	2.16896	0.000694577	CAE63127.1| Hypothetical protein CBG07425	Adenylate and Guanylate cyclase catalytic domain containing protein	TIGR B. malayi genomic gene models
BMX6370	Bm1_40135	14972.m07733	3.55026	0.000584963	CAE63201.1| Hypothetical protein CBG07556 (Leucine rich repeat)	Leucine Rich Repeat family protein	TIGR B. malayi genomic gene models
bm.02041	Bm1_40135	BMC11875	4.85583	0.000600666	CAE63201.1| Hypothetical protein CBG07556 (Leucine rich repeat)	Leucine Rich Repeat family protein	Brugia Chip V1
BMX4013	Bm1_25660	14770.m00169	3.50739	0.000139232	CAE63527.1| Hypothetical protein CBG08006 (Ras-related GTPase)	Ras family protein	TIGR B. malayi genomic gene models
bm.00768	Bm1_28740	BMC03103	2.82951	0.00060026	CAE63553.1| Hypothetical protein CBG08039 (cyclophilin)	cyclophilin-type peptidyl-prolyl cis-trans isomerase-15, Bmcyp-15	Brugia Chip V1
BMX6221	no_match	14972.m07551	4.80122	0.00332595	CAE63637.1| Hypothetical protein CBG08133 (Myosin-9 )		TIGR B. malayi genomic gene models
BMX6165	Bm1_38905	14972.m07483	2.95366	0.000128686	CAE63638.1| Hypothetical protein CBG08134	hypothetical protein	TIGR B. malayi genomic gene models
bm.02170	no_match	BMC08023	2.29449	3.08191e-05	CAE63638.1| Hypothetical protein CBG08134		Brugia Chip V1
BMX1344	Bm1_08845	13415.m00448	2.05371	0.000861111	CAE63823.1| Hypothetical protein CBG08374 [Caenorhabditis briggsae]	SH2 domain containing protein	TIGR B. malayi genomic gene models
BMX5160	Bm1_32695	14961.m05030	2.33964	0.000181427	CAE64075.1| Hypothetical protein CBG08678	RIKEN cDNA 2700097O09, putative	TIGR B. malayi genomic gene models
bm.03267	Bm1_44410	BMC02676	8.12517	2.52266e-06	CAE64465.1| Hypothetical protein CBG09181 (ortholog of S. cerevisiae RAV2)	leucine-zipper-containing transcription factor LZF, putative	Brugia Chip V1
bm.03407	Bm1_44410	BMC11873	3.38481	0.000655987	CAE64465.1| Hypothetical protein CBG09181 (ortholog of S. cerevisiae RAV2)	leucine-zipper-containing transcription factor LZF, putative	Brugia Chip V1
BMX3594	Bm1_23135	14656.m00217	2.64193	0.00238573	CAE64497.1| Hypothetical protein CBG09223	hypothetical protein	TIGR B. malayi genomic gene models
BMX2210	Bm1_14515	14081.m00288	2.63754	2.09933e-06	CAE64510.1| Hypothetical protein CBG09245 [Caenorhabditis briggsae]	cation channel family protein	TIGR B. malayi genomic gene models
BMX8336	Bm1_51875	14992.m11155	2.12023	1.73421e-05	CAE64654.1| Hypothetical protein CBG09425	Cornichon protein, putative	TIGR B. malayi genomic gene models
BMX3511	Bm1_22645	14634.m00555	2.59642	0.00064208	CAE64755.1| Hypothetical protein CBG09545	obelix, putative	TIGR B. malayi genomic gene models
BMX2772	Bm1_17975	14330.m00205	2.66946	0.000875499	CAE64816.1| Hypothetical protein CBG09610	hypothetical protein	TIGR B. malayi genomic gene models
bm.02624	Bm1_06665	BMC06340	3.16108	6.00152e-05	CAE64816.1| Hypothetical protein CBG09610	Transmembrane amino acid transporter protein	Brugia Chip V1
BMX3515	Bm1_22665	14637.m00176	2.15658	0.00125021	CAE64833.1| Hypothetical protein CBG09629 [Caenorhabditis briggsae]	Exportin-like	TIGR B. malayi genomic gene models
BMX11476	Bm1_20230	BMW00517.494	2.57957	2.74771e-06	CAE64953.1| Hypothetical protein CBG09784	PAN domain containing protein	Macpherson V2 oligos
BMX2631	Bm1_17105	14277.m00053	2.25045	0.000449867	CAE65039.1| Hypothetical protein CBG09880 [Caenorhabditis briggsae]	conserved hypothetical protein	TIGR B. malayi genomic gene models
BMX6211	Bm1_39180	14972.m07538	2.00023	5.38925e-05	CAE65555.1| Hypothetical protein CBG10544	Pyridoxal-dependent decarboxylase conserved domain containing protein	TIGR B. malayi genomic gene models
BMX4560	Bm1_29095	14939.m00169	2.65224	0.00520057	CAE65743.1| Hypothetical protein CBG10828 [Caenorhabditis briggsae]	SnoRNA binding domain containing protein	TIGR B. malayi genomic gene models
bm.01140	no_match	BMC05061	2.6378	0.00642852	CAE65766.1| Hypothetical protein CBG10855		Brugia Chip V1
BMX1892	Bm1_10250	13851.m00023	2.2517	0.00400915	CAE65989.1| Hypothetical protein CBG11180	RNA binding protein, putative	TIGR B. malayi genomic gene models
BMX4026	Bm1_25740	14773.m00910	3.71964	0.000173443	CAE66017.1| Hypothetical protein CBG11210 (Transcription factor CA150)	Stathmin, putative	TIGR B. malayi genomic gene models
BMX7003	Bm1_43865	14977.m05020	3.23048	0.00180227	CAE66023.1| Hypothetical protein CBG11217 (Calcium-binding EF-hand)	EF hand family protein	TIGR B. malayi genomic gene models
BMX1660	Bm1_10940	13658.m00038	2.6775	0.00110338	CAE66119.1| Hypothetical protein CBG11339	conserved hypothetical protein	TIGR B. malayi genomic gene models
bm.01800	Bm1_11075	BMC06455	2.10475	1.67289e-05	CAE66170.1| Hypothetical protein CBG11408	RNA-dependent helicase, putative	Brugia Chip V1
BMX8236	Bm1_51350	14992.m11038	2.08433	0.00922946	CAE66272.1| Hypothetical protein CBG11516	MGC83793 protein, putative	TIGR B. malayi genomic gene models
bm.02013	no_match	BMC03468	3.1429	0.000451971	CAE66320.1| Hypothetical protein CBG11571 (Activator of Hsp90 ATPase, N-terminal)		Brugia Chip V1
BMX7134	Bm1_44615	14979.m04429	11.5271	3.82531e-05	CAE66426.1| Hypothetical protein CBG11695 (Phosphoesterase, PA-phosphatase related)	Phosphatidylcholine:ceramide cholinephosphotransferase 3, putative	TIGR B. malayi genomic gene models
bm.01821	Bm1_38360	BMC02610	2.1082	1.18638e-05	CAE66434.1| Hypothetical protein CBG11705	major facilitator superfamily protein	Brugia Chip V1
BMX2458	Bm1_16025	14230.m00219	3.67221	1.88461e-05	CAE66477.1| Hypothetical protein CBG11756 (Like-Sm ribonucleoprotein, core)	small nuclear ribonucleoprotein E, putative	TIGR B. malayi genomic gene models
BMX1274	Bm1_08415	13384.m00043	2.219	0.000248019	CAE66651.1| Hypothetical protein CBG11988	chromosome 14 open reading frame 169, putative	TIGR B. malayi genomic gene models
BMX11488	no_match	BMW00554.499	2.72977	0.00114468	CAE66651.1| Hypothetical protein CBG11988 (Cupin 4)		Macpherson V2 oligos
BMX11777	Bm1_33440	BMW01314.476	2.18738	0.00135852	CAE66658.1| Hypothetical protein CBG11995	Innexin family protein	Macpherson V2 oligos
BMX3240	Bm1_20920	14542.m00052	3.86073	0.000540027	CAE66729.1| Hypothetical protein CBG12078 (guanine nucleotide exchange factor )	RhoGEF domain containing protein	TIGR B. malayi genomic gene models
BMX485	Bm1_03310	12811.m00148	2.39246	0.013919	CAE66927.1| Hypothetical protein CBG12316 [Caenorhabditis briggsae]	Ferm domain (protein4.1-ezrin-radixin-moesin) family	TIGR B. malayi genomic gene models
BMX3790	Bm1_24330	14709.m00046	2.36766	1.31369e-05	CAE67003.1| Hypothetical protein CBG12402	Myb-like DNA-binding domain containing protein	TIGR B. malayi genomic gene models
BMX3006	Bm1_19500	14424.m00394	2.26633	7.50709e-05	CAE67033.1| Hypothetical protein CBG12435	recombination factor GdRad54, putative	TIGR B. malayi genomic gene models
BMX1364	Bm1_08965	13418.m00094	2.3875	0.000529122	CAE67152.1| Hypothetical protein CBG12577	hypothetical protein	TIGR B. malayi genomic gene models
BMX2359	Bm1_15425	14181.m00072	2.29592	1.53332e-05	CAE67162.1| Hypothetical protein CBG12588	KH domain containing protein	TIGR B. malayi genomic gene models
BMX5218	Bm1_33080	14961.m05107	2.16961	0.000790002	CAE67162.1| Hypothetical protein CBG12588	KH domain containing protein	TIGR B. malayi genomic gene models
bm.02738	Bm1_17630	BMC01112	3.08897	0.000241141	CAE67291.1| Hypothetical protein CBG12740 (RNA-binding protein Sam68 and related KH domain proteins)	conserved hypothetical protein	Brugia Chip V1
BMX3386	Bm1_21860	14600.m00098	3.04227	1.30677e-06	CAE67475.1| Hypothetical protein CBG12979	Hypothetical 86.5 kDa protein B0495.10 in chromosome II, putative	TIGR B. malayi genomic gene models
BMX2222	Bm1_14590	14091.m00044	2.31329	0.00102359	CAE67582.1| Hypothetical protein CBG13115	Probable U6 snRNA-associated Sm-like protein LSm4, putative	TIGR B. malayi genomic gene models
BMX12247	Bm1_14590	WB-contig_1431	3.37411	6.80953e-06	CAE67582.1| Hypothetical protein CBG13115 (U6 small nuclear RNA-associated Sm-like protein LSm4)	Probable U6 snRNA-associated Sm-like protein LSm4, putative	W. Bancrofti EST clusters
BMX12267	Bm1_23945	WB-contig_1458	2.40631	0.000694159	CAE67673.1| Hypothetical protein CBG13236	hypothetical protein	W. Bancrofti EST clusters
BMX1862	Bm1_12245	13827.m00013	2.20412	0.00361941	CAE67712.1| Hypothetical protein CBG13286	hypothetical protein	TIGR B. malayi genomic gene models
BMX5571	Bm1_35280	14968.m01448	2.51433	0.000438549	CAE67843.1| Hypothetical protein CBG13430 [Caenorhabditis briggsae]	proliferating cell nuclear antigen (PCNA), putative	TIGR B. malayi genomic gene models
BMX6290	Bm1_39650	14972.m07634	2.0563	2.35358e-05	CAE67924.1| Hypothetical protein CBG13522	CG13688-PA, putative	TIGR B. malayi genomic gene models
BMX5285	Bm1_33505	14961.m05195	2.14356	1.9563e-05	CAE67931.1| Hypothetical protein CBG13531	Chain A, Human Spliceosomal Protein U5-15kd., putative	TIGR B. malayi genomic gene models
BMX8150	Bm1_51020	14992.m10938	2.61498	6.23255e-05	CAE68127.1| Hypothetical protein CBG13772	LD35087p, putative	TIGR B. malayi genomic gene models
BMX6054	Bm1_38265	14972.m07351	5.72198	2.87602e-05	CAE68220.1| Hypothetical protein CBG13891	hypothetical protein	TIGR B. malayi genomic gene models
bm.02069	Bm1_46895	BMC05925	2.74361	1.45904e-05	CAE68280.1| Hypothetical protein CBG13964	Autophagocytosis associated protein, C-terminal domain containing protein	Brugia Chip V1
BMX2887	Bm1_18695	14379.m00151	2.58835	0.0021085	CAE68347.1| Hypothetical protein CBG14077 (cuticular collagen)	Nematode cuticle collagen N-terminal domain containing protein	TIGR B. malayi genomic gene models
BMX13374	no_match	TC3381	2.74722	0.00043047	CAE68383.1| Hypothetical protein CBG14139		TIGR gene indices O. volvulus EST clusters
BMX12428	Bm1_27855	WB-contig_1646	2.22077	0.00118921	CAE68383.1| Hypothetical protein CBG14139	Spectrin alpha chain, putative	W. Bancrofti EST clusters
BMX12612	Bm1_14140	WB-contig_386	2.27574	1.74218e-05	CAE68451.1| Hypothetical protein CBG14241	hypothetical protein	W. Bancrofti EST clusters
BMX2154	Bm1_14140	14052.m00196	2.24138	0.000677647	CAE68451.1| Hypothetical protein CBG14241	hypothetical protein	TIGR B. malayi genomic gene models
bm.00097	no_match	BMC00225	2.08912	2.7971e-05	CAE68482.1| Hypothetical protein CBG14284		Brugia Chip V1
BMX2783	Bm1_18060	14341.m00010	2.04656	0.00486406	CAE68509.1| Hypothetical protein CBG14320	hypothetical protein	TIGR B. malayi genomic gene models
BMX708	Bm1_04805	13066.m00237	3.68254	0.000702961	CAE68638.1| Hypothetical protein CBG14528 (Carboxylesterase)	Carboxylesterase family protein	TIGR B. malayi genomic gene models
bm.02227	Bm1_39790	BMC06045	2.19307	0.00172876	CAE68788.1| Hypothetical protein CBG14733	conserved hypothetical protein	Brugia Chip V1
BMX6314	Bm1_39790	14972.m07663	3.78726	8.42482e-05	CAE68788.1| Hypothetical protein CBG14733 (Protein predicted to be involved in spindle matrix formation)	conserved hypothetical protein	TIGR B. malayi genomic gene models
BMX5411	Bm1_34325	14961.m05360	2.13914	0.00319221	CAE68856.1| Hypothetical protein CBG14818	Protein kinase domain	TIGR B. malayi genomic gene models
BMX6372	Bm1_40145	14972.m07735	6.34799	0.000244306	CAE68896.1| Hypothetical protein CBG14867 (Rat insulin-like growth factor binding protien)	Leucine Rich Repeat family protein	TIGR B. malayi genomic gene models
BMX2387	Bm1_15590	14204.m00108	2.3183	1.15014e-05	CAE68941.1| Hypothetical protein CBG14921	MGC80099 protein, putative	TIGR B. malayi genomic gene models
BMX6642	Bm1_41765	14974.m00818	3.72669	0.000241173	CAE68951.1| Hypothetical protein CBG14931 (Polycystin cation channel )	hypothetical protein	TIGR B. malayi genomic gene models
BMX2622	Bm1_17065	14276.m00245	2.33808	8.07645e-05	CAE68974.1| Hypothetical protein CBG14956	conserved hypothetical protein	TIGR B. malayi genomic gene models
BMX7323	Bm1_45680	14979.m04657	2.28229	0.000839066	CAE69143.1| Hypothetical protein CBG15173	RhoGAP domain containing protein	TIGR B. malayi genomic gene models
bm.01099	no_match	BMC04773	2.37467	6.43682e-05	CAE69223.1| Hypothetical protein CBG15263		Brugia Chip V1
BMX6437	Bm1_40525	14972.m07816	2.68876	0.00011474	CAE69346.1| Hypothetical protein CBG15427 (Immunoglobulin/major histocompatibility complex)	hypothetical protein	TIGR B. malayi genomic gene models
BMX936	Bm1_06260	13247.m00692	2.58761	0.000128323	CAE69349.1| Hypothetical protein CBG15435 (Rhodopsin-like GPCR superfamily)	Hypothetical 36.5 kDa protein K01A12.3 in chromosome X	TIGR B. malayi genomic gene models
BMX1655	Bm1_10915	13652.m00092	2.31769	2.38521e-08	CAE69444.1| Hypothetical protein CBG15632	Cyclin-dependent kinases regulatory subunit, putative	TIGR B. malayi genomic gene models
bm.00660	no_match	BMC02630	2.35638	5.44009e-07	CAE69444.1| Hypothetical protein CBG15632		Brugia Chip V1
BMX1624	Bm1_10735	13637.m00284	2.18656	0.000480624	CAE69518.1| Hypothetical protein CBG15727	Helix-loop-helix DNA-binding domain containing protein	TIGR B. malayi genomic gene models
BMX4294	Bm1_27405	14907.m00579	3.29452	8.94543e-06	CAE69546.1| Hypothetical protein CBG15758 (Unnamed protein )	hypothetical protein	TIGR B. malayi genomic gene models
BMX12337	no_match	WB-contig_1543	6.02964	3.22003e-06	CAE69571.1| Hypothetical protein CBG15783 (Nematode cuticle collagen, N-terminal)		W. Bancrofti EST clusters
bm.01437	Bm1_19990	BMC06840	2.13763	0.000830683	CAE69571.1| Hypothetical protein CBG15783 [Caenorhabditis briggsae]	cuticle collagen 2 precursor, putative	Brugia Chip V1
BMX734	Bm1_05005	13087.m00011	2.07307	1.14813e-05	CAE69763.1| Hypothetical protein CBG16044	conserved hypothetical protein	TIGR B. malayi genomic gene models
BMX2061	Bm1_13545	14011.m00012	2.60766	0.00696519	CAE69770.1| Hypothetical protein CBG16051	conserved hypothetical protein	TIGR B. malayi genomic gene models
BMX5166	Bm1_32730_DRUG	14961.m05037	2.16057	0.0778477	CAE69954.1| Hypothetical protein CBG16343 [Caenorhabditis briggsae]	LBP / BPI / CETP family, C-terminal domain containing protein	TIGR B. malayi genomic gene models
bm.01067	Bm1_41015	BMC04368	2.70767	4.24171e-07	CAE70098.1| Hypothetical protein CBG16541	Smad1, putative	Brugia Chip V1
BMX1944	Bm1_12765	13919.m00035	2.13496	4.4812e-05	CAE70156.1| Hypothetical protein CBG16623	ribose-phosphate diphosphokinase, putative	TIGR B. malayi genomic gene models
BMX7142	Bm1_44645	14979.m04437	5.37412	0.00118663	CAE70159.1| Hypothetical protein CBG16626 (Uncharacterized conserved protein)	conserved hypothetical protein	TIGR B. malayi genomic gene models
BMX1667	Bm1_10980	13662.m00127	2.95945	0.000116546	CAE70288.1| Hypothetical protein CBG16808	CPSF A subunit region family protein	TIGR B. malayi genomic gene models
bm.02907	Bm1_35290	BMC06503	2.29222	0.000283808	CAE70290.1| Hypothetical protein CBG16810	DNA repair protein Rad4 containing protein	Brugia Chip V1
BMX2943	Bm1_19105	14405.m00024	3.74115	9.30778e-07	CAE70310.1| Hypothetical protein CBG16832 (Nematode-specific EB region)	hypothetical protein	TIGR B. malayi genomic gene models
BMX7150	Bm1_44690	14979.m04447	3.87139	0.00112476	CAE70353.1| Hypothetical protein CBG16905 (Transcription factor TWIST)	Twist related protein, putative	TIGR B. malayi genomic gene models
BMX5560	Bm1_35220	14967.m01571	2.24578	0.00130716	CAE70551.1| Hypothetical protein CBG17195	Conserved hypothetical protein, putative	TIGR B. malayi genomic gene models
BMX12171	Bm1_35220	WB-contig_1342	3.53573	4.34473e-06	CAE70551.1| Hypothetical protein CBG17195	Conserved hypothetical protein, putative	W. Bancrofti EST clusters
BMX5873	Bm1_37170	14972.m07127	2.03139	4.60908e-05	CAE70572.1| Hypothetical protein CBG17226 [Caenorhabditis briggsae]	family with sequence similarity 31, member B, putative	TIGR B. malayi genomic gene models
bm.02395	Bm1_38105_DRUG	BMC09533	5.91386	4.17385e-09	CAE70757.1| Hypothetical protein CBG17506 (Calycin) W04G3.3	hypothetical protein	Brugia Chip V1
BMX223	Bm1_01555	12584.m00063	2.405	0.000574385	CAE70793.1| Hypothetical protein CBG17551	hypothetical protein	TIGR B. malayi genomic gene models
BMX120	Bm1_00840	12498.m00044	8.17272	3.06335e-05	CAE70799.1| Hypothetical protein CBG17559 (succinate-CoA ligase)	succinyl-CoA ligase [ADP-forming] beta-chain	TIGR B. malayi genomic gene models
bm.00132	Bm1_10535	BMC00320	4.0886	4.35502e-06	CAE70833.1| Hypothetical protein CBG17613	hypothetical protein	Brugia Chip V1
BMX5179	Bm1_32815	14961.m05054	2.28419	1.23246e-05	CAE70858.1| Hypothetical protein CBG17646	Origin recognition complex subunit 5, putative	TIGR B. malayi genomic gene models
bm.00426	no_match	BMC01616	4.66888	5.37217e-06	CAE70912.1| Hypothetical protein CBG17709 (Ribosomal protein S5, N-terminal)		Brugia Chip V1
bm.00612	Bm1_38795	BMC02431	2.02811	2.41178e-06	CAE70927.1| Hypothetical protein CBG17727	ADP-ribosylation factor 4, putative	Brugia Chip V1
BMX1224	Bm1_08075	13358.m00040	2.18743	4.30543e-05	CAE70937.1| Hypothetical protein CBG17740	Paxneb protein, putative	TIGR B. malayi genomic gene models
BMX4152	Bm1_26540	14824.m00121	2.49965	0.00190557	CAE71097.1| Hypothetical protein CBG17948 (actin filament polymerization)	ARP2/3 complex 20 kDa subunit, putative	TIGR B. malayi genomic gene models
BMX2813	Bm1_16755	14355.m00222	2.2476	0.000256168	CAE71245.1| Hypothetical protein CBG18121	CHCH domain containing protein	TIGR B. malayi genomic gene models
BMX9447	Bm1_18235	AA228542	2.26279	9.92908e-10	CAE71245.1| Hypothetical protein CBG18121	CHCH domain containing protein	TIGR gene indices B. malayi EST singletons
bm.02260	Bm1_23190	BMC06327	2.30588	0.0025234	CAE71253.1| Hypothetical protein CBG18133	Hypothetical 86.9 kDa protein C30C11.4 in chromosome III, putative	Brugia Chip V1
bm.02077	no_match	BMC11806	2.29201	0.000473934	CAE71253.1| Hypothetical protein CBG18133		Brugia Chip V1
BMX4230	Bm1_26995	14873.m00236	2.31924	0.00736602	CAE71300.1| Hypothetical protein CBG18189	DNA-directed RNA polymerases I, II, and III 17.1 kDa polypeptide, putative	TIGR B. malayi genomic gene models
BMX13566	Bm1_45760	TC3584	2.50358	0.000177358	CAE71309.1| Hypothetical protein CBG18198	Cell differentiation protein rcd1, putative	TIGR gene indices O. volvulus EST clusters
BMX132	Bm1_00920	12506.m00098	2.59987	0.00117604	CAE71341.1| Hypothetical protein CBG18243	Hypothetical 30.5 kDa protein ZK1321.3 in chromosome II	TIGR B. malayi genomic gene models
bm.02855	Bm1_45370	BMC05354	2.31823	5.65954e-06	CAE71378.1| Hypothetical protein CBG18282	Cullin family protein	Brugia Chip V1
BMX16	Bm1_00130	12417.m00015	2.14266	0.000213547	CAE71379.1| Hypothetical protein CBG18286	Protein kinase domain containing protein	TIGR B. malayi genomic gene models
BMX7190	Bm1_44950	14979.m04499	2.50088	0.0388431	CAE71422.1| Hypothetical protein CBG18333	conserved hypothetical protein	TIGR B. malayi genomic gene models
BMX3562	Bm1_22935	14650.m00144	2.36715	0.000411391	CAE71476.1| Hypothetical protein CBG18394 [Caenorhabditis briggsae]	helicase, putative	TIGR B. malayi genomic gene models
BMX3830	Bm1_24555	14715.m01243	3.51744	0.000101583	CAE71634.1| Hypothetical protein CBG18601	hypothetical protein	TIGR B. malayi genomic gene models
bm.02396	Bm1_10400	BMC07369	2.28598	0.00113083	CAE71850.1| Hypothetical protein CBG18893	haloacid dehalogenase-like hydrolase domain containing 2, putative	Brugia Chip V1
BMX1523	Bm1_10040	13541.m00012	2.64185	8.98641e-05	CAE71854.1| Hypothetical protein CBG18898	Lipase family protein	TIGR B. malayi genomic gene models
BMX611	Bm1_04125	12935.m00013	3.88605	0.00268061	CAE71854.1| Hypothetical protein CBG18898 (Lipase, class 3)	Lipase family protein	TIGR B. malayi genomic gene models
BMX8531	Bm1_53075	14992.m11389	2.26217	0.000797656	CAE71923.1| Hypothetical protein CBG18986	Synaptobrevin, putative	TIGR B. malayi genomic gene models
bm.02066	Bm1_30955	BMC02660	2.10759	0.00504737	CAE71975.1| Hypothetical protein CBG19049	Patched family protein	Brugia Chip V1
BMX8408	Bm1_52640	14992.m11243	2.36985	3.72599e-06	CAE71995.1| Hypothetical protein CBG19071	hypothetical protein	TIGR B. malayi genomic gene models
BMX8069	Bm1_50370	14992.m10842	2.03629	0.000196723	CAE72017.1| Hypothetical protein CBG19099 (Predicted phospholipase D)	Conserved hypothetical protein, putative	TIGR B. malayi genomic gene models
bm.00211	Bm1_52295	BMC00634	2.20642	0.000307448	CAE72297.1| Hypothetical protein CBG19427	hypothetical protein	Brugia Chip V1
BMX5713	Bm1_36225	14971.m02887	4.40649	1.70174e-06	CAE72333.1| Hypothetical protein CBG19478 (EGF-like calcium-binding)	Calcium binding EGF domain containing protein	TIGR B. malayi genomic gene models
BMX361	Bm1_02445	12692.m00025	2.21768	0.00151655	CAE72446.1| Hypothetical protein CBG19616	Pin1-type peptidyl-prolyl cis-trans isomerase, BmPin1	TIGR B. malayi genomic gene models
BMX5483	Bm1_34745	14963.m01820	2.86571	5.52567e-05	CAE72480.1| Hypothetical protein CBG19656 (Zinc finger, U1-type)	U1 zinc finger	TIGR B. malayi genomic gene models
BMX348	Bm1_02370	12681.m00097	2.62022	0.00843222	CAE72565.1| Hypothetical protein CBG19749	dihydrouridine synthase domain containing protein	TIGR B. malayi genomic gene models
BMX13441	Bm1_55390	TC3450	2.30027	0.00287532	CAE72566.1| Hypothetical protein CBG19750	RIKEN cDNA 2610029G23, putative	TIGR gene indices O. volvulus EST clusters
BMX13663	no_match	TC3686	2.04688	0.000349417	CAE72597.1| Hypothetical protein CBG19786		TIGR gene indices O. volvulus EST clusters
BMX7947	Bm1_49615	14990.m08038	2.11411	0.0029571	CAE72605.1| Hypothetical protein CBG19796	hypothetical protein	TIGR B. malayi genomic gene models
BMX9083	Bm1_56855	15413.m00008	2.71346	2.30605e-05	CAE72616.1| Hypothetical protein CBG19808 (Basic region leucine zipper transcription factor)	Cell death specification protein 2, putative	TIGR B. malayi genomic gene models
bm.02184	Bm1_37895	BMC06994	5.86569	0.00162695	CAE72638.1| Hypothetical protein CBG19840	Hypothetical 18.4 kDa protein T05H10.3 in chromosome II precursor, putative	Brugia Chip V1
BMX884	Bm1_05910	13206.m00040	2.02581	0.000877751	CAE72653.1| Hypothetical protein CBG19860	hypothetical protein	TIGR B. malayi genomic gene models
BMX12066	Bm1_31555	WB-contig_1221	3.28833	0.000153065	CAE72701.1| Hypothetical protein CBG19929 (Netrin transmembrane receptor unc-5)	Immunoglobulin I-set domain containing protein	W. Bancrofti EST clusters
BMX1186	Bm1_07850	13346.m00183	2.00433	0.00461598	CAE72928.1| Hypothetical protein CBG20248 [Caenorhabditis briggsae]	ubiquitin-conjugating enzyme E2-binding protein 1,	TIGR B. malayi genomic gene models
bm.01908	Bm1_50175	BMC06950	5.41577	0.000838952	CAE73007.1| Hypothetical protein CBG20362 (3',5' cyclic phosphodieterase)	Probable 3',5'-cyclic phosphodiesterase T04D3.3, putative	Brugia Chip V1
BMX13033	no_match	TC3031	2.02899	0.0012025	CAE73012.1| Hypothetical protein CBG20368		TIGR gene indices O. volvulus EST clusters
BMX7340	Bm1_45785	14980.m02677	5.50888	5.41456e-05	CAE73044.1| Hypothetical protein CBG20414 (RNA-binding region RNP-1 (RNA recognition motif)) in situ: Embryo, also on the germline and oogenesis lists	SF2, putative	TIGR B. malayi genomic gene models
BMX741	Bm1_05045	13095.m00010	2.58299	0.116676	CAE73102.1| Hypothetical protein CBG20482	Carboxypeptidase A2 precursor, putative	TIGR B. malayi genomic gene models
BMX5605	Bm1_35515	14968.m01492	2.40477	1.97657e-05	CAE73449.1| Hypothetical protein CBG20898	Conserved hypothetical protein, putative	TIGR B. malayi genomic gene models
BMX2850	Bm1_18465	14364.m00214	2.67009	6.01624e-06	CAE73615.1| Hypothetical protein CBG21105 (Radixin, moesin and related proteins of the ERM family)	neurofibromatosis homolog protein 1, isoform b, putative	TIGR B. malayi genomic gene models
BMX1680	Bm1_11080	13668.m00015	3.75575	0.000184697	CAE73645.1| Hypothetical protein CBG21145 (HMG-I and HMG-Y, DNA-binding)	conserved hypothetical protein	TIGR B. malayi genomic gene models
BMX11268	Bm1_40980	BMW00110.470	2.66324	0.00101219	CAE73672.1| Hypothetical protein CBG21181 (Surface antigen)	CGI-51 protein, putative	Macpherson V2 oligos
bm.03273	Bm1_18515	BMC02923	2.72416	3.51829e-07	CAE73690.1| Hypothetical protein CBG21201	ADP,ATP carrier protein, heart/skeletal muscle isoform T1, putative	Brugia Chip V1
BMX12511	no_match	WB-contig_240	3.13243	3.31602e-05	CAE73690.1| Hypothetical protein CBG21201 (ADP/ATP carrier protein)		W. Bancrofti EST clusters
BMX410	Bm1_02725	12732.m00065	2.33808	0.000564921	CAE73772.1| Hypothetical protein CBG21316	T-box protein 2, putative	TIGR B. malayi genomic gene models
BMX6744	Bm1_42380	14975.m04413	3.16667	0.00171546	CAE73804.1| Hypothetical protein CBG21354 (Neurotransmitter-gated ion-channel)	Neurotransmitter-gated ion-channel ligand binding domain containing protein	TIGR B. malayi genomic gene models
bm.01438	Bm1_13325	BMC06846	2.37573	0.0241073	CAE73812.1| Hypothetical protein CBG21362	Cuticle collagen 7 precursor, putative	Brugia Chip V1
BMX1457	Bm1_09595	13486.m00112	2.05245	0.00039453	CAE73870.1| Hypothetical protein CBG21460 [Caenorhabditis briggsae]	T-complex protein 1, gamma subunit, putative	TIGR B. malayi genomic gene models
BMX4843	Bm1_30735	14954.m01611	2.12459	9.20172e-05	CAE73955.1| Hypothetical protein CBG21580	calpain 5, putative	TIGR B. malayi genomic gene models
BMX6021	Bm1_38060	14972.m07309	2.50475	0.000870136	CAE73992.1| Hypothetical protein CBG21625 [Caenorhabditis briggsae]	hypothetical protein	TIGR B. malayi genomic gene models
BMX3205	Bm1_20705	14529.m00214	2.04652	0.00921196	CAE74004.1| Hypothetical protein CBG21644 [Caenorhabditis briggsae]	conserved hypothetical protein	TIGR B. malayi genomic gene models
BMX3570	Bm1_22985	14652.m00401	2.93366	2.68235e-07	CAE74146.1| Hypothetical protein CBG21817 [Caenorhabditis briggsae]	T-complex protein 1, eta subunit, putative	TIGR B. malayi genomic gene models
BMX8279	Bm1_51865	14992.m11089	2.18639	1.75808e-05	CAE75137.1| Hypothetical protein CBG23066	Elongation factor 1 gamma, conserved domain containing protein	TIGR B. malayi genomic gene models
bm.02960	Bm1_42365	BMC07570	2.56959	0.000159091	CAE75250.1| Hypothetical protein CBG23208	ZIP Zinc transporter family protein	Brugia Chip V1
BMX114	Bm1_00805	12496.m00296	8.82784	0.0131432	CAE75292.1| Hypothetical protein CBG23260 (Acetyltransferase (GNAT) family)	MRG family protein	TIGR B. malayi genomic gene models
BMX9121	Bm1_56860	15449.m00008	10.0173	3.19765e-05	CAE75321.1| Hypothetical protein CBG23295 (Drosophila puff specific protein BX42 like)	Hypothetical 60.2 kDa protein T27F2.1 in chromosome V, putative	TIGR B. malayi genomic gene models
BMX912	Bm1_06090	13229.m00018	4.17636	1.37714e-09	CAE75459.1| Hypothetical protein CBG23457 (mitochondrial precursor receptor)	MAS20 protein import receptor containing protein	TIGR B. malayi genomic gene models
BMX8243	Bm1_51370	14992.m11046	4.06624	3.56449e-06	CAE75501.1| Hypothetical protein CBG23510	PWI domain containing protein	TIGR B. malayi genomic gene models
BMX1258	Bm1_08270	13372.m00042	2.85954	5.24632e-05	CAF90538.1| unnamed protein product [Tetraodon nigroviridis]	FLJ31455 protein, putative	TIGR B. malayi genomic gene models
BMX1801	Bm1_11835	13785.m00206	8.6738	7.26411e-08	CAF97685.1| unnamed protein product [Tetraodon nigroviridis]	Protein kinase domain containing protein	TIGR B. malayi genomic gene models
bm.01904	Bm1_41015	BMC08707	2.53088	8.62888e-06	CAG00431.1| unnamed protein product [Tetraodon nigroviridis]	Smad1, putative	Brugia Chip V1
BMX4520	Bm1_28830	14935.m00278	3.10105	1.99209e-05	CAG07257.1| unnamed protein product [Tetraodon nigroviridis]	cardiac lineage protein 1, putative	TIGR B. malayi genomic gene models
bm.00354	Bm1_45780	BMC01255	2.22443	0.000234649	CAG08959.1| unnamed protein product [Tetraodon nigroviridis]	SF2, putative	Brugia Chip V1
BMX1958	Bm1_12855	13920.m00451	2.42216	0.000288092	CAG28316.1| spindle assembly abnormal protein 5, SAS-5 [Ancylostoma ceylanicum]	hypothetical protein	TIGR B. malayi genomic gene models
bm.00812	no_match	BMC03280	2.50607	6.36331e-05	CAG32693.1| hypothetical protein [Gallus gallus]		Brugia Chip V1
bm.01925	Bm1_30980	BMC03228	2.31816	0.000427307	CAI13129.1| novel protein (FLJ10210) [Homo sapiens]	GRP1 binding protein, putative	Brugia Chip V1
BMX656	Bm1_19540	13000.m00011	2.11021	0.000618941	CAJ78430.1| hypothetical protein [Platynereis dumerilii]	Zinc finger, C2H2 type family protein	TIGR B. malayi genomic gene models
BMX6438	Bm1_40530	14972.m07817	4.67582	0.00180435	CAK04442.1| novel protein similar to vertebrate discs, large homolog 3	Glycosyl transferase family 8 protein	TIGR B. malayi genomic gene models
BMX1927	Bm1_12655	13902.m00088	2.01987	0.000910318	D88131 protein F10G7.10 [imported] - [Caenorhabditis elegans]	Zinc finger in N-recognin family protein	TIGR B. malayi genomic gene models
BMX6453	Bm1_40605	14972.m07835	2.36722	3.49523e-05	EAA03784.3| ENSANGP00000006225 [Anopheles gambiae str. PEST]	Hyaluronidase family protein	TIGR B. malayi genomic gene models
bm.02486	no_match	BMC05017	2.21256	0.000205949	EAA10342.3| ENSANGP00000011443 [Anopheles gambiae str. PEST]		Brugia Chip V1
BMX7146	Bm1_44660	14979.m04441	2.38091	1.14291e-05	EAL27832.1| GA22007-PA [Drosophila pseudoobscura]	Abl-interactor 1, putative	TIGR B. malayi genomic gene models
BMX5001	Bm1_31725	14956.m00526	2.68696	0.0106124	EAR87317.1| Viral A-type inclusion protein repeat containing protein [Tetrahymena thermophila SB210]	hypothetical protein	TIGR B. malayi genomic gene models
BMX7961	Bm1_49780	14990.m08057	2.46718	1.95445e-05	EAR89974.1| Viral A-type inclusion protein repeat containing protein [Tetrahymena thermophila SB210]	hypothetical protein	TIGR B. malayi genomic gene models
BMX2517	Bm1_16400	14242.m00095	2.04592	0.000750651	EAS30807.1| hypothetical protein CIMG_06286 [Coccidioides immitis RS]	DNA-directed RNA polymerase III subunit 127.6 kDa polypeptide, putative	TIGR B. malayi genomic gene models
BMX2826	Bm1_18320	14356.m00519	2.38252	0.00101171	EAT34283.1| ubiquitin protein ligase [Aedes aegypti]	conserved hypothetical protein	TIGR B. malayi genomic gene models
BMX11066	no_match	W00311	3.60401	1.17379e-07	EAT35775.1| conserved hypothetical protein [Aedes aegypti]		TIGR gene indices B. malayi EST singletons
bm.01836	Bm1_26800	BMC06073	2.56678	0.000453437	EAT36007.1| cytochrome C1 [Aedes aegypti]	Cytochrome C1 family protein	Brugia Chip V1
BMX3579	Bm1_23045	14652.m00413	2.48504	0.00105842	EAT36623.1| orotidine-5'-phosphate decarboxylase, putative [Aedes aegypti]	orotate phosphoribosyltransferase family protein	TIGR B. malayi genomic gene models
BMX6524	Bm1_41025	14973.m02603	3.97113	3.17633e-08	EAT38657.1| replication factor c / DNA polymerase iii gamma-tau subunit [Aedes aegypti]	Putative activator 1 36 kDa subunit, putative	TIGR B. malayi genomic gene models
BMX7088	Bm1_44340	14979.m04374	4.33266	0.000283541	EAT40117.1| ribosomal RNA methyltransferase [Aedes aegypti]	protein R74.7, putative	TIGR B. malayi genomic gene models
BMX2195	Bm1_14420	14062.m00073	2.10929	4.36513e-05	EAT40122.1| cytidylate kinase [Aedes aegypti]	UMP-CMP kinase family protein	TIGR B. malayi genomic gene models
bm.01552	no_match	BMC07903	2.30518	8.54274e-05	EAT40444.1| conserved hypothetical protein [Aedes aegypti]		Brugia Chip V1
BMX3258	Bm1_21030	14554.m00228	3.57104	2.24877e-05	EAT43183.1| inhibitor of kappab kinase epsilon [Aedes aegypti]	Protein kinase domain containing protein	TIGR B. malayi genomic gene models
BMX6842	Bm1_42945	14975.m04530	2.26697	0.00409906	EAT44593.1| diphosphomevalonate decarboxylase [Aedes aegypti]	diphosphomevalonate decarboxylase family protein	TIGR B. malayi genomic gene models
BMX2088	Bm1_13750	14036.m00110	3.71756	0.0001192	EAT44633.1| splicing factor, putative [Aedes aegypti]	RNA binding protein, putative	TIGR B. malayi genomic gene models
BMX6084	Bm1_38445	14972.m07387	2.48136	2.25179e-05	EAT45496.1| hypothetical protein AaeL_AAEL003277 [Aedes aegypti]	Homeobox protein ceh-9, putative	TIGR B. malayi genomic gene models
BMX4338	Bm1_27685	14917.m00332	2.37872	0.0100276	EAT79715.1| hypothetical protein SNOG_12915 [Phaeosphaeria nodorum SN15]	UTP--ammonia ligase, putative	TIGR B. malayi genomic gene models
BMX8972	Bm1_55960	15309.m00029	2.07465	1.10356e-06	GB|CAC35845.1|13548468|CEY111B2A Hypothetical protein Y111B2A.16 (Transcription initiation factor TFIID, subunit TAF7)	TAFII55 protein conserved region containing protein	TIGR B. malayi genomic gene models
BMX1291	Bm1_08530	13398.m00093	2.21685	0.000776223	NP_001003567.1| hypothetical protein LOC445173 [Danio rerio]	Surf2, putative	TIGR B. malayi genomic gene models
BMX11461	Bm1_08525	BMW00481.479	2.26555	7.08989e-05	NP_001003567.1| hypothetical protein LOC445173 [Danio rerio]	hypothetical protein	Macpherson V2 oligos
bm.02905	Bm1_37790	BMC03075	2.12593	0.000200006	NP_001005705.1| polymerase (DNA directed) kappa [Xenopus tropicalis]	polk-prov protein, putative	Brugia Chip V1
BMX7071	Bm1_44235	14977.m05096	3.20313	8.65001e-05	NP_001006556.1| guanine monphosphate synthetase [Gallus gallus]	GMP synthase, putative	TIGR B. malayi genomic gene models
BMX6714	Bm1_42200	14975.m04376	2.91649	0.0283872	NP_001011383.1| hypothetical protein LOC496851 [Xenopus tropicalis]	winged helix transcription factor, putative	TIGR B. malayi genomic gene models
BMX8241	no_match	14992.m11044	2.40806	0.00011039	NP_001012504.1| protocadherin 15b [Danio rerio]		TIGR B. malayi genomic gene models
BMX2832	Bm1_18365	14359.m00043	3.25467	7.43703e-05	NP_001013397.2| hypothetical protein LOC234358	Zinc finger, C2H2 type family protein	TIGR B. malayi genomic gene models
BMX6522	Bm1_41010	14973.m02600	2.1019	0.00029998	NP_001017244.1| programmed cell death 8 (apoptosis-inducing factor)	Pyridine nucleotide-disulphide oxidoreductase family protein	TIGR B. malayi genomic gene models
BMX3772	Bm1_24220	14705.m00193	2.09051	2.81759e-05	NP_001018322.1| exosome component 6 [Danio rerio]	3' exoribonuclease family, domain 1 containing protein	TIGR B. malayi genomic gene models
BMX12387	no_match	WB-contig_160	2.58549	5.70373e-05	NP_001019243.1| integrin, beta-like 1 [Danio rerio]		W. Bancrofti EST clusters
BMX2802	Bm1_18175	14353.m00161	3.36011	0.00023671	NP_001021109.1| 2RSSE.2 (Translation initiation factor) [Caenorhabditis elegans]	conserved hypothetical protein	TIGR B. malayi genomic gene models
BMX5286	Bm1_33510	14961.m05196	2.12453	0.00510376	NP_001021184.1| C24H11.9 (RNA polymerase II holoenzyme and mediator subcomplex, subunit SURB7/SRB7) [Caenorhabditis elegans]	SRB protein., putative	TIGR B. malayi genomic gene models
bm.02329	Bm1_40555	BMC10898	2.97535	5.19891e-08	NP_001021270.1| Jun N-terminal Kinase family member (jnk-1)	Stress-activated protein kinase jnk-1, putative	Brugia Chip V1
BMX6080	Bm1_38425	14972.m07383	2.29839	0.00203344	NP_001021324.1| C10G6.1b [Caenorhabditis elegans]	3'-5' exonuclease family protein	TIGR B. malayi genomic gene models
bm.02113	Bm1_35910	BMC03213	2.38377	0.000353079	NP_001021411.1| F25H5.3c [Caenorhabditis elegans]	Pyruvate kinase, M2 isozyme, putative	Brugia Chip V1
BMX5074	Bm1_32180	14961.m04928	2.49888	0.00863873	NP_001021494.1| F55A12.2c [Caenorhabditis elegans]	hypothetical protein	TIGR B. malayi genomic gene models
BMX12829	Bm1_57515	TC2823	3.70071	4.47695e-06	NP_001021697.1| LEVamisole resistant family member (lev-11)	'Cold-shock' DNA-binding domain containing protein	TIGR gene indices O. volvulus EST clusters
bm.01944	no_match	BMC06266	3.13379	4.39951e-06	NP_001021710.1| PolyA Binding protein family member (pab-1)		Brugia Chip V1
BMX6827	Bm1_42855	14975.m04512	2.02788	0.000449788	NP_001021908.1| CAN cell Migration defective family member (cam-1)	Protein kinase domain containing protein	TIGR B. malayi genomic gene models
BMX6439	Bm1_40535	14972.m07818	3.60858	0.000530587	NP_001021983.1| C25H3.15 [Caenorhabditis elegans]	hypothetical protein	TIGR B. malayi genomic gene models
BMX129	Bm1_00905	12506.m00095	2.24117	0.00848378	NP_001022089.1| F14F11.1h [Caenorhabditis elegans]	potassium voltage-gated channel protein Shaw, putative	TIGR B. malayi genomic gene models
BMX6484	Bm1_40775	14972.m07872	9.55527	0.000195916	NP_001022166.1| Temporarily Assigned Gene name family member (tag-169)	hypothetical protein	TIGR B. malayi genomic gene models
bm.00442	no_match	BMC01672	14.4274	0.000178159	NP_001022166.1| Temporarily Assigned Gene name family member (tag-169)		Brugia Chip V1
BMX2696	Bm1_17505	14298.m00108	2.2447	0.000403733	NP_001022166.1| Temporarily Assigned Gene name family member (tag-169) [Caenorhabditis elegans]	RNA recognition motif domain containing protein	TIGR B. malayi genomic gene models
bm.01703	no_match	BMC11830	9.5639	8.93606e-05	NP_001022167.1| Temporarily Assigned Gene name family member (tag-169)		Brugia Chip V1
BMX13666	no_match	TC3689	37.4363	1.65201e-06	NP_001022167.1| Temporarily Assigned Gene name family member (tag-169)		TIGR gene indices O. volvulus EST clusters
BMX3634	Bm1_23375	14668.m00162	2.80462	0.00105101	NP_001022275.1| abnormal cell MIGration family member (mig-14) [Caenorhabditis elegans]	conserved hypothetical protein	TIGR B. malayi genomic gene models
BMX6547	Bm1_41190	14973.m02631	2.70696	1.27967e-05	NP_001022622.1| proteasome Regulatory Particle, Non-ATPase-like family member (rpn-6)	Proteasome regulatory particle, non-atpase-like protein 6, putative	TIGR B. malayi genomic gene models
BMX3700	Bm1_23790	14687.m00368	2.04741	0.00242052	NP_001022721.1| Coelomocyte UPtake defective family member (cup-5)	Coelomocyte uptake defective protein 5, isoform c, putative	TIGR B. malayi genomic gene models
BMX2376	Bm1_15535	14200.m00063	2.04911	0.000261734	NP_001022777.1| Prolyl tRNA Synthetase family member (prs-1)	Bifunctional aminoacyl-tRNA synthetase , putative	TIGR B. malayi genomic gene models
BMX12111	Bm1_29060	WB-contig_1274	2.34168	0.00273383	NP_001022840.1| Y39A1A.21a [Caenorhabditis elegans]	RIKEN cDNA A930016P21, putative	W. Bancrofti EST clusters
BMX4554	Bm1_29060	14938.m00341	2.29664	0.00204853	NP_001022840.1| Y39A1A.21a [Caenorhabditis elegans]	RIKEN cDNA A930016P21, putative	TIGR B. malayi genomic gene models
bm.00530	Bm1_45370	BMC02074	3.14447	3.58251e-05	NP_001023007.1| CULlin family member (cul-2)	Cullin family protein	Brugia Chip V1
BMX7452	Bm1_46445	14980.m02814	3.33361	8.37726e-06	NP_001023017.1| UNCoordinated family member (unc-32)	vacuolar proton pump, putative	TIGR B. malayi genomic gene models
BMX6930	Bm1_43440	14977.m04933	3.04407	0.0188581	NP_001023109.1| Homolog Of ELAC2 (cancer susceptibility locus) family member (hoe-1)	metallo-beta-lactamase superfamily protein	TIGR B. malayi genomic gene models
BMX1407	Bm1_09270_DRUG	13464.m00238	2.19068	0.000572836	NP_001023231.1| SKp1 Related (ubiquitin ligase complex component) family member (skr-18) [Caenorhabditis elegans]	Skp1 related (ubiquitin ligase complex component)	TIGR B. malayi genomic gene models
BMX5998	Bm1_37930	14972.m07281	2.33351	0.000670223	NP_001023604.1| ZC477.3a [Caenorhabditis elegans]	hypothetical protein	TIGR B. malayi genomic gene models
BMX5479	Bm1_34720	14963.m01815	3.10414	0.0004251	NP_001023875.1| F32D8.14 (Rab GTPase interacting factor, Golgi membrane protein ) [Caenorhabditis elegans]	Yip1 domain containing protein	TIGR B. malayi genomic gene models
bm.01878	Bm1_20735	BMC06324	2.56867	0.000121622	NP_001024112.1| CYclin B family member (cyb-3)	Cyclin, N-terminal domain containing protein	Brugia Chip V1
BMX1105	Bm1_07295	13311.m00337	2.42787	0.00746963	NP_001024676.1| F46H5.2c [Caenorhabditis elegans]	MGC80520 protein, putative	TIGR B. malayi genomic gene models
BMX5965	Bm1_37700	14972.m07235	3.06156	0.00022095	NP_001024680.1| DiacylGlycerol Kinase family member (dgk-2)	Diacylglycerol kinase protein 2, isoform b, putative	TIGR B. malayi genomic gene models
BMX960	Bm1_06400	13247.m00720	2.69377	1.68609e-05	NP_001024684.1| F47A4.3b [Caenorhabditis elegans]	conserved hypothetical protein	TIGR B. malayi genomic gene models
BMX5145	Bm1_32620	14961.m05015	2.76557	5.0195e-06	NP_001024816.1| M60.4b [Caenorhabditis elegans]	hypothetical protein	TIGR B. malayi genomic gene models
bm.01255	no_match	BMC05803	2.73354	0.000149031	NP_001024816.1| M60.4b [Caenorhabditis elegans]		Brugia Chip V1
BMX1589	Bm1_10490	13614.m00048	2.1808	0.00121129	NP_001024823.1| Nematode Kynurenine AminoTransferase family member (nkat-3)	kynurenine-oxoglutarate transaminase, putative	TIGR B. malayi genomic gene models
BMX6175	Bm1_38960	14972.m07494	3.38307	0.00957243	NP_001024865.1| DumPY : shorter than wild-type family member (dpy-23)	Dumpy : shorter than wild-type protein 23, isoform b, putative	TIGR B. malayi genomic gene models
BMX3163	no_match	14518.m00083	2.75542	4.6139e-05	NP_001025544.1| wdr57 protein [Xenopus tropicalis]		TIGR B. malayi genomic gene models
BMX2209	Bm1_14510	14080.m00070	2.24878	1.37695e-05	NP_001025820.1| DEAD (Asp-Glu-Ala-Asp) box polypeptide 48 [Gallus gallus]	ATP-dependent helicase DDX48, putative	TIGR B. malayi genomic gene models
bm.02287	Bm1_44740	BMC00580	2.12588	3.99975e-05	NP_001027490.1| hypothetical protein LOC613082 [Xenopus tropicalis]	oxidoreductase, short chain dehydrogenase/reductase family protein	Brugia Chip V1
BMX4409	Bm1_28115	14923.m00295	3.54421	8.28071e-08	NP_001036957.1| Hsc70/Hsp90-organizing protein HOP [Bombyx mori]	conserved hypothetical protein	TIGR B. malayi genomic gene models
BMX4304	Bm1_27455	14912.m00013	2.65476	0.000610194	NP_001038606.1| hypothetical protein LOC567708 [Danio rerio]	Lectin C-type domain containing protein	TIGR B. malayi genomic gene models
bm.02839	Bm1_09760	BMC11678	2.21948	2.32255e-07	NP_001040494.1| U2 small nuclear ribonucleoprotein auxiliary factor 2 isoform 1 [Bombyx mori]	U2 auxiliary factor 65 kDa subunit, putative	Brugia Chip V1
BMX6961	Bm1_43610	14977.m04969	3.01305	0.000574097	NP_001040817.1| NHL (ring finger b-box coiled coil) domain containing family member (nhl-3)	Nhl domain containing protein 3, putative	TIGR B. malayi genomic gene models
bm.00732	Bm1_35400	BMC02948	2.8805	5.41974e-06	NP_001040821.1| Cell Division Cycle related family member (cdc-37)	Hsp90 co-chaperone Cdc37, putative	Brugia Chip V1
BMX2791	Bm1_18110	14348.m00099	2.09782	0.00136797	NP_001040911.1| C08F8.2a [Caenorhabditis elegans]	Helicase conserved C-terminal domain containing protein	TIGR B. malayi genomic gene models
BMX3940	Bm1_25250	14756.m00050	2.39398	0.00109928	NP_001040916.1| C27H2.2a [Caenorhabditis elegans]	hypothetical protein	TIGR B. malayi genomic gene models
BMX2362	Bm1_15440	14181.m00075	2.00982	0.000318476	NP_001041178.1| W08A12.1d [Caenorhabditis elegans]	hypothetical protein	TIGR B. malayi genomic gene models
BMX27	Bm1_00215	12422.m00027	2.50922	4.23794e-05	NP_001041286.1| SMAll family member (sma-9)	conserved hypothetical protein	TIGR B. malayi genomic gene models
bm.02379	Bm1_57050	BMC02724	2.05157	5.34696e-05	NP_001047520.1| Os02g0635700 [Oryza sativa ]	Conserved hypothetical protein, putative	Brugia Chip V1
BMX2492	Bm1_16230	14237.m00395	4.09063	0.000482436	NP_034105.1| casein kinase II, beta subunit	casein kinase II, putaitve	TIGR B. malayi genomic gene models
BMX8824	Bm1_54945	15204.m00020	2.05574	0.000102657	NP_036565.2| splicing factor 3b, subunit 1 isoform 1 [Homo sapiens]	Splicing factor 3B subunit 1, putative	TIGR B. malayi genomic gene models
BMX2378	Bm1_15550	14203.m00044	2.36515	7.73423e-05	NP_041262.1| envelope glycoprotein [Woolly monkey sarcoma virus]	hypothetical protein	TIGR B. malayi genomic gene models
BMX8506	Bm1_52990	14992.m11359	5.37043	0.000909726	NP_054736.1| mitogen-activated protein-binding protein-interacting protein [Homo sapiens]	Roadblock/LC7 domain containing protein	TIGR B. malayi genomic gene models
BMX5360	Bm1_33985	14961.m05294	3.10258	0.000807763	NP_071902.2| ring finger and WD repeat domain 2 isoform a [Homo sapiens]	conserved hypothetical protein	TIGR B. malayi genomic gene models
BMX3913	Bm1_25080	14744.m00190	2.38427	0.000382837	NP_080636.2| DEAD (Asp-Glu-Ala-Asp) box polypeptide 47 [Mus musculus]	ATP-dependent RNA helicase T26G10.1 in chromosome III, putative	TIGR B. malayi genomic gene models
BMX6247	Bm1_01100	14972.m07585	3.68817	0.00279524	NP_490700.1| Y48G1BM.4 [Caenorhabditis elegans]	hypothetical protein	TIGR B. malayi genomic gene models
BMX4214	Bm1_26895	14867.m00033	3.19676	0.00112698	NP_490700.1| Y48G1BM.4 [Caenorhabditis elegans]	conserved hypothetical protein	TIGR B. malayi genomic gene models
BMX7806	Bm1_48695	14990.m07862	2.91129	0.00145935	NP_490816.4| Y34D9A.10 [Caenorhabditis elegans]	vps4b-prov protein, putative	TIGR B. malayi genomic gene models
BMX8803	Bm1_54925	15190.m00019	2.52612	2.42426e-05	NP_490861.3| Y92H12A.5 [Caenorhabditis elegans]	hypothetical protein	TIGR B. malayi genomic gene models
BMX7741	Bm1_48235	14990.m07770	3.58263	9.97687e-05	NP_490875.1| Male ABnormal family member (mab-20)	Sema domain containing protein	TIGR B. malayi genomic gene models
BMX4542	Bm1_28975	14937.m00494	4.76527	1.68669e-08	NP_490905.1| Ribosomal Protein, Large subunit family member (rpl-27)	60S ribosomal protein L27, putative	TIGR B. malayi genomic gene models
bm.00795	no_match	BMC03199	5.07836	6.67885e-05	NP_490905.1| Ribosomal Protein, Large subunit family member (rpl-27)		Brugia Chip V1
BMX12298	no_match	WB-contig_1496	5.52203	2.40913e-06	NP_490905.1| Ribosomal Protein, Large subunit family member (rpl-27)		W. Bancrofti EST clusters
bm.00841	Bm1_40975	BMC03371	2.1513	0.000179545	NP_491011.1| Y23H5A.3 [Caenorhabditis elegans]	hypothetical protein	Brugia Chip V1
bm.02830	no_match	BMC08269	2.76529	3.68164e-06	NP_491085.1| Y54E10BL.5 [Caenorhabditis elegans]		Brugia Chip V1
BMX7927	Bm1_49560	14990.m08015	2.15808	0.000411354	NP_491134.1| W01B11.3 [Caenorhabditis elegans]	NOP5/NOP58, putative	TIGR B. malayi genomic gene models
bm.00191	Bm1_49560	BMC00568	2.29926	0.000503461	NP_491134.1| W01B11.3 [Caenorhabditis elegans]	NOP5/NOP58, putative	Brugia Chip V1
BMX6643	Bm1_41770	14974.m00819	2.23637	0.000751733	NP_491163.1| MSH (MutS Homolog) family member (msh-6)	MutS domain III family protein	TIGR B. malayi genomic gene models
BMX8883	Bm1_55425	15241.m00008	8.85334	0.00018773	NP_491359.2| LiPid Depleted family member (lpd-5) [Caenorhabditis elegans]	ETC complex I subunit conserved region family protein	TIGR B. malayi genomic gene models
BMX7735	Bm1_48215	14990.m07764	2.26394	0.000753398	NP_491515.2| Vacuolar H ATPase family member (vha-16) [Caenorhabditis elegans]	Vacuolar h atpase protein 16, putative	TIGR B. malayi genomic gene models
BMX2628	Bm1_17090	14276.m00251	2.38731	2.27248e-05	NP_491521.2| Y110A7A.11 [Caenorhabditis elegans]	conserved hypothetical protein	TIGR B. malayi genomic gene models
BMX324	Bm1_02225	12658.m00071	2.32955	0.150853	NP_491538.1| HoloCentric chromosome binding Protein family member (hcp-6)	conserved hypothetical protein	TIGR B. malayi genomic gene models
BMX2522	Bm1_16425	14243.m00191	2.37912	6.07836e-05	NP_491575.1| DeHydrogenases, Short chain family member (dhs-2)	oxidoreductase, short chain dehydrogenase/reductase family protein	TIGR B. malayi genomic gene models
BMX5136	Bm1_32565	14961.m05004	4.36857	0.00285056	NP_491604.3| T05E8.3 (DEAH-box RNA helicase) [Caenorhabditis elegans]	DEAH, putative	TIGR B. malayi genomic gene models
BMX1747	Bm1_11530	13736.m00395	2.60389	0.00159369	NP_491614.1| F59A3.4 [Caenorhabditis elegans]	ZIP Zinc transporter family protein	TIGR B. malayi genomic gene models
bm.00591	no_match	BMC02374	2.68623	3.20391e-05	NP_491765.2| T27A3.2 [Caenorhabditis elegans]		Brugia Chip V1
BMX11330	no_match	BMW00213.486	6.26656	5.72946e-08	NP_491783.1| T09B4.1 (Predicted Dolichyl-phosphate-mannose-protein mannosyltransferase) [Caenorhabditis elegans]		Macpherson V2 oligos
BMX9140	Bm1_57090	15464.m00013	3.10425	0.00019513	NP_491813.1| C10G11.7 [Caenorhabditis elegans]	Conserved hypothetical protein, putative	TIGR B. malayi genomic gene models
bm.00038	Bm1_57090	BMC00086	2.29977	2.20004e-05	NP_491813.1| C10G11.7 [Caenorhabditis elegans]	Conserved hypothetical protein, putative	Brugia Chip V1
BMX7561	Bm1_47120	14981.m02463	4.49138	0.000173205	NP_491824.1| IMportin Alpha family member (ima-2)	hypothetical protein	TIGR B. malayi genomic gene models
BMX581	Bm1_03935	12902.m00235	2.32374	0.0175024	NP_491972.1| C48B6.2 [Caenorhabditis elegans]	40S ribosomal protein S4-like, putative	TIGR B. malayi genomic gene models
BMX568	Bm1_03860	12902.m00220	4.49431	0.000800674	NP_491975.1| C48B6.9 (ATP-binding cassette) [Caenorhabditis elegans]	hypothetical protein	TIGR B. malayi genomic gene models
BMX5642	Bm1_35760	14971.m02792	2.14677	0.00258017	NP_491976.2| T10B11.3 [Caenorhabditis elegans]	hnrpc-prov protein, putative	TIGR B. malayi genomic gene models
BMX6648	Bm1_41795	14974.m00824	3.70138	0.00376865	NP_492097.1| ZK524.4 (Serine/threonine protein kinase) [Caenorhabditis elegans]	Protein kinase domain containing protein	TIGR B. malayi genomic gene models
BMX3210	Bm1_07255	14535.m00021	4.19093	0.00387964	NP_492156.1| D2005.1 (adenosine deaminase activity) [Caenorhabditis elegans]	hypothetical protein, conserved	TIGR B. malayi genomic gene models
BMX504	Bm1_03400	12828.m00021	5.09277	0.000245901	NP_492221.2| abnormal CHEmotaxis family member (che-3)	KIAA1997 protein, putative	TIGR B. malayi genomic gene models
bm.02028	Bm1_48360	BMC06384	2.19633	1.26552e-05	NP_492379.1| F36A2.2 [Caenorhabditis elegans]	PP3111 protein, putative	Brugia Chip V1
BMX1730	Bm1_11435	13717.m00175	2.68545	1.78704e-05	NP_492491.2| M04C9.3 [Caenorhabditis elegans]	hypothetical protein	TIGR B. malayi genomic gene models
BMX9981	no_match	AA842429	2.41654	0.00159036	NP_492624.1| F52F12.7 (MLN, STAR and related lipid-binding proteins) [Caenorhabditis elegans]		TIGR gene indices B. malayi EST singletons
BMX12202	no_match	WB-contig_1374	2.02338	0.00176602	NP_492638.1| Eukaryotic Initiation Factor family member (eif-3.C)		W. Bancrofti EST clusters
BMX5697	Bm1_36105	14971.m02861	2.96977	2.09929e-05	NP_492653.2| F10G8.6 [Caenorhabditis elegans]	Mrp-family putative nucleotide-binding protein F10G8.6, putative	TIGR B. malayi genomic gene models
BMX12196	Bm1_37390	WB-contig_1367	2.29569	0.000128926	NP_492765.1| Proteasome Alpha Subunit family member (pas-5) [Caenorhabditis elegans]	20S proteasome alpha5 subunit, putative	W. Bancrofti EST clusters
BMX441	Bm1_07220	12769.m00054	2.3525	0.00117769	NP_492777.1| C43H8.2 [Caenorhabditis elegans]	zgc:63803, putative	TIGR B. malayi genomic gene models
BMX4855	Bm1_30800	14954.m01624	2.77549	0.000105709	NP_492860.1| Y52B11A.9 (U1-type Zn-finger and implicated in RNA splicing or processing) [Caenorhabditis elegans]	Kin17, putative	TIGR B. malayi genomic gene models
bm.01156	Bm1_30800	BMC05124	2.79752	0.00606239	NP_492860.1| Y52B11A.9 (U1-type Zn-finger and implicated in RNA splicing or processing) [Caenorhabditis elegans]	Kin17, putative	Brugia Chip V1
BMX7959	Bm1_49650	14990.m08055	4.18735	8.17767e-06	NP_492896.1| F36D1.1 [Caenorhabditis elegans]	hypothetical protein	TIGR B. malayi genomic gene models
BMX11329	Bm1_47565	BMW00212.423	2.37614	4.00751e-05	NP_493049.2| human HnRNP A1 homolog family member (hrp-2)	hnRNP-R, Q splicing factor family protein	Macpherson V2 oligos
bm.01830	no_match	BMC05828	3.38064	8.00216e-07	NP_493258.1| Y18D10A.20 [Caenorhabditis elegans]		Brugia Chip V1
BMX6635	Bm1_41725	14974.m00810	9.66744	9.77264e-08	NP_493502.1| SRC oncogene related family member (src-2)	protein-tyrosine kinase, putative	TIGR B. malayi genomic gene models
bm.02813	Bm1_55660	BMC04054	2.38839	0.000153524	NP_493658.2| C50D2.8 [Caenorhabditis elegans]	putative salt tolerance protein	Brugia Chip V1
bm.00983	Bm1_22080	BMC03988	3.3425	0.000734283	NP_493672.1| T25D3.2 [Caenorhabditis elegans]	conserved hypothetical protein	Brugia Chip V1
BMX278	Bm1_01890	12613.m00116	14.0443	6.91418e-08	NP_493746.1| yeast PRP (splicing factor) related family member (prp-21)	Surp module family protein	TIGR B. malayi genomic gene models
BMX3763	Bm1_24165	14704.m00455	3.50993	6.92256e-06	NP_493917.2| T13B5.8 [Caenorhabditis elegans]	TolA protein, putative	TIGR B. malayi genomic gene models
BMX7712	Bm1_48075	14990.m07735	2.81624	0.000124591	NP_494349.1| F29A7.6 [Caenorhabditis elegans]	M-phase phosphoprotein 6, putative	TIGR B. malayi genomic gene models
BMX11571	no_match	BMW00762.523	2.01667	0.000664305	NP_494384.2| PaTChed family member (ptc-3) [Caenorhabditis elegans]		Macpherson V2 oligos
bm.00366	Bm1_17305	BMC01335	2.93602	5.00949e-05	NP_494772.1| NOT-Like (yeast CCR4/NOT complex component) family member (ntl-2)	hypothetical protein	Brugia Chip V1
bm.03006	Bm1_17300	BMC02001	4.06183	0.00366066	NP_494774.1| NOT-Like (yeast CCR4/NOT complex component) family member (ntl-2)	NOT2 / NOT3 / NOT5 family protein	Brugia Chip V1
BMX5574	Bm1_35310	14968.m01454	2.38165	0.000100578	NP_494789.1| W06B4.2 [Caenorhabditis elegans]	N-acetylglucosamine kinase, putative	TIGR B. malayi genomic gene models
bm.02308	Bm1_44285	BMC07338	2.34102	0.00133441	NP_494793.1| T05C1.3 [Caenorhabditis elegans]	hypothetical protein	Brugia Chip V1
BMX6981	Bm1_43710	14977.m04990	2.32495	0.000176931	NP_494812.2| F35D11.3 [Caenorhabditis elegans]	RIKEN cDNA 4632413C14, putative	TIGR B. malayi genomic gene models
BMX1637	Bm1_10805	13644.m00286	2.01027	0.000235812	NP_494840.1| Temporarily Assigned Gene name family member (tag-151) [Caenorhabditis elegans]	protein F10G7.1, putative	TIGR B. malayi genomic gene models
BMX11038	no_match	TC9150	2.16218	0.0690422	NP_494907.1| ZK546.14a (Uncharacterized conserved protein) [Caenorhabditis elegans]		TIGR gene indices B. malayi EST clusters
BMX3012	Bm1_19535	14431.m00023	6.99717	0.0002255	NP_494910.2| ZK546.15 (Trypsin ) [Caenorhabditis elegans]	Trypsin family protein	TIGR B. malayi genomic gene models
BMX4609	Bm1_29390	14944.m00544	2.83405	5.33668e-06	NP_494932.1| Ribosomal Protein, Large subunit family member (rpl-22)	60S ribosomal protein L22, putative	TIGR B. malayi genomic gene models
BMX11307	Bm1_54655	BMW00170.330	2.07565	2.49062e-05	NP_495003.2| Boca/MESD chaperone for YWTD beta-propeller-EGF family member (bmy-1)	Mesoderm development candidate, putative	Macpherson V2 oligos
BMX6832	Bm1_42890	14975.m04519	2.4769	0.00420582	NP_495016.1| EEED8.16 [Caenorhabditis elegans]	BRCA1-associated protein 2 containing protein	TIGR B. malayi genomic gene models
BMX3336	Bm1_21535	14589.m00208	2.14688	0.00010613	NP_495159.1| COLlagen family member (col-74)	Cuticle collagen sqt-1, putative	TIGR B. malayi genomic gene models
BMX6753	Bm1_42425	14975.m04422	2.0167	0.000142489	NP_495337.1| Temporarily Assigned Gene name family member (tag-309) [Caenorhabditis elegans]	Protein c20orf178 homolog, putative	TIGR B. malayi genomic gene models
BMX7496	Bm1_46730	14981.m02385	3.23838	0.00105405	NP_495339.1| C56C10.10 [Caenorhabditis elegans]	aryl-hydrocarbon receptor-interacting protein, putative	TIGR B. malayi genomic gene models
BMX6858	Bm1_43040	14975.m04549	3.50309	0.000103692	NP_495366.2| DumPY : shorter than wild-type family member (dpy-10)	Dumpy : shorter than wild-type protein 10, isoform b, putative	TIGR B. malayi genomic gene models
bm.01518	Bm1_27350	BMC07498	2.04825	0.000209752	NP_495374.1| T14B4.2 [Caenorhabditis elegans]	hypothetical protein	Brugia Chip V1
BMX6815	Bm1_42785	14975.m04498	2.6206	0.0764017	NP_495392.1| F31E8.3(Transcription factor BSH, contains HOX domain) [Caenorhabditis elegans]	Homeobox domain containing protein	TIGR B. malayi genomic gene models
BMX1674	Bm1_10245	13663.m00020	2.76777	4.12963e-06	NP_495413.1| C44B7.1 [Caenorhabditis elegans]	Probable 26S proteasome non-ATPase regulatory subunit 9, putative	TIGR B. malayi genomic gene models
BMX3788	Bm1_24320	14708.m00027	4.62683	0.000473439	NP_495580.1| WaRThog (hedgehog-like family) family member (wrt-10)	hypothetical protein	TIGR B. malayi genomic gene models
BMX6804	Bm1_42710	14975.m04484	2.05388	0.000145423	NP_495599.1| R07G3.8 [Caenorhabditis elegans]	hypothetical protein	TIGR B. malayi genomic gene models
BMX3146	Bm1_20335	14506.m00152	2.00438	3.54915e-05	NP_495641.1| CKI family (Cyclin-dependent Kinase Inhibitor) family member (cki-1)	conserved hypothetical protein	TIGR B. malayi genomic gene models
bm.00409	Bm1_57565	BMC01550	2.11578	0.000684921	NP_495807.1| Initiation Factor Five (eIF-5A) homologs family member (iff-2)	Eukaryotic translation initiation factor 5A-2, putative	Brugia Chip V1
BMX11472	no_match	BMW00502.502	2.88077	5.15657e-05	NP_495928.1| F37B12.3 (Predicted undecaprenyl diphosphate synthase) [Caenorhabditis elegans]		Macpherson V2 oligos
BMX55	Bm1_00440	12444.m00009	2.6221	0.0022734	NP_495969.1| T26C5.3a [Caenorhabditis elegans]	C21B10.09 in chromosome II	TIGR B. malayi genomic gene models
BMX6983	Bm1_43720	14977.m04992	2.1893	0.000854291	NP_495988.1| Eukaryotic Initiation Factor family member (eif-3.F) [Caenorhabditis elegans]	conserved hypothetical protein	TIGR B. malayi genomic gene models
bm.02847	Bm1_01590	BMC08142	2.13277	5.50629e-05	NP_496066.2| Nuclear Hormone Receptor family member (nhr-19) [Caenorhabditis elegans] in situ spm and embryo:	Nuclear hormone receptor family member nhr-19, putative	Brugia Chip V1
bm.02382	Bm1_28160	BMC09458	2.39952	0.00117092	NP_496194.1| F33H1.4 (HMG-I and HMG-Y, DNA-binding) [Caenorhabditis elegans]	hypothetical protein	Brugia Chip V1
bm.00850	Bm1_31870	BMC03399	2.8993	5.83699e-09	NP_496216.1| MeDiaTor family member (mdt-22) [Caenorhabditis elegans]	Surfeit locus protein 5 containing protein	Brugia Chip V1
bm.01813	Bm1_47000	BMC07860	2.4327	0.000767236	NP_496336.1| CAP-z protein family member (cap-2)	F-actin capping protein beta subunit, putative	Brugia Chip V1
BMX6096	Bm1_38500	14972.m07399	4.75819	0.000529294	NP_496392.2| PaTched Related family member (ptr-13)	conserved hypothetical protein	TIGR B. malayi genomic gene models
BMX6894	Bm1_43245	14977.m04893	2.01922	0.016252	NP_496487.1| ZK20.4 [Caenorhabditis elegans]	Conserved hypothetical protein, putative	TIGR B. malayi genomic gene models
BMX6895	Bm1_43250	14977.m04894	2.32604	0.00012238	NP_496488.1| ZK20.3 [Caenorhabditis elegans]	UV excision repair protein Rad23 containing protein	TIGR B. malayi genomic gene models
BMX2447	Bm1_15970	14225.m00073	2.17591	2.12562e-07	NP_496549.1| RAB family member (rab-7)	ras-related protein Rab-7, putative	TIGR B. malayi genomic gene models
bm.01321	no_match	BMC06172	2.04323	0.0006033	NP_496560.1| Y17G7B.12 [Caenorhabditis elegans]		Brugia Chip V1
BMX4326	Bm1_27605	14916.m00495	5.37047	1.34089e-05	NP_496604.1| Y57A10A.26 (Failed axon connections (fax) protein/glutathione S-transferase-like protein) [Caenorhabditis elegans]	failed axon connections protein, putative	TIGR B. malayi genomic gene models
BMX8988	Bm1_56040	15322.m00020	2.85195	0.00775294	NP_496604.1| Y57A10A.26 (Failed axon connections (fax) protein/glutathione S-transferase-like protein) [Caenorhabditis elegans]	failed axon connections protein, putative	TIGR B. malayi genomic gene models
BMX4043	Bm1_25845	14773.m00933	2.94725	0.00443586	NP_496652.1| F15A4.11 (Uncharacterized conserved protein) [Caenorhabditis elegans]	hypothetical protein	TIGR B. malayi genomic gene models
BMX6876	Bm1_43145	14977.m04872	2.89548	0.00869795	NP_496710.1| Y46G5A.4 (Uncharacterized conserved protein) [Caenorhabditis elegans]	U5 small nuclear ribonucleoprotein 200 kDa helicase, putative	TIGR B. malayi genomic gene models
BMX5761	Bm1_36525	14972.m06994	5.25775	1.02873e-06	NP_496782.1| Y81G3A.4 (Unnamed protein) [Caenorhabditis elegans]	hypothetical protein	TIGR B. malayi genomic gene models
BMX49	deleted	12438.m00121	2.41917	0.000123337	NP_496787.1| F29C12.4 [Caenorhabditis elegans]		TIGR B. malayi genomic gene models
BMX2541	Bm1_16540	14248.m00664	2.01088	0.000108524	NP_496878.1| Y54G9A.7 [Caenorhabditis elegans]	hypothetical protein	TIGR B. malayi genomic gene models
BMX6755	Bm1_42435	14975.m04424	2.2596	0.00195852	NP_496905.1| Y51H1A.1a [Caenorhabditis elegans]	RIKEN cDNA 9430067K14 gene, putative	TIGR B. malayi genomic gene models
bm.02606	no_match	BMC01850	2.29507	2.13848e-07	NP_496961.2| Y48B6A.6a [Caenorhabditis elegans]		Brugia Chip V1
BMX7532	Bm1_46965	14981.m02430	2.00117	0.00097115	NP_497068.2| Y54E2A.12 [Caenorhabditis elegans]	TBC1 domain family protein C20orf140 homolog, putative	TIGR B. malayi genomic gene models
BMX2836	Bm1_18385	14361.m00187	2.0339	0.000357688	NP_497202.2| F10C5.2 [Caenorhabditis elegans]	Protein KIAA0286, putative	TIGR B. malayi genomic gene models
BMX2320	Bm1_15170	14152.m00013	2.10627	0.000598382	NP_497205.1| UNCoordinated family member (unc-45) [Caenorhabditis elegans]	unc-45 protein, putative	TIGR B. malayi genomic gene models
BMX28	Bm1_00225	12423.m00020	2.3325	0.00143292	NP_497206.1| F30H5.3 [Caenorhabditis elegans]	ZC84.6	TIGR B. malayi genomic gene models
BMX4546	Bm1_20095	14938.m00331	2.53771	0.00208604	NP_497280.1| T24C4.2 [Caenorhabditis elegans]	hypothetical protein	TIGR B. malayi genomic gene models
BMX3104	Bm1_14450	14488.m00098	2.99935	0.00354258	NP_497280.1| T24C4.2 [Caenorhabditis elegans]	hypothetical protein	TIGR B. malayi genomic gene models
BMX2874	Bm1_18625	14375.m00018	2.95763	1.00215e-07	NP_497311.2| TRP (transient receptor potential) channel family member (trp-2)	Transient-receptor-potential like protein, putative	TIGR B. malayi genomic gene models
BMX8113	Bm1_50625	14992.m10892	3.21967	3.18969e-06	NP_497345.1| Y119D3B.14 (Elongation factor G) [Caenorhabditis elegans]	Elongation factor G C-terminus family protein	TIGR B. malayi genomic gene models
BMX8119	Bm1_50625	14992.m10898	2.98158	0.0111586	NP_497345.1| Y119D3B.14 (Elongation factor G) [Caenorhabditis elegans]	Elongation factor G C-terminus family protein	TIGR B. malayi genomic gene models
BMX4700	Bm1_29880	14950.m01792	2.79422	8.51945e-05	NP_497422.3| Y67D2.2 [Caenorhabditis elegans]	Ubiquitin carboxyl-terminal hydrolase family protein	TIGR B. malayi genomic gene models
BMX6563	Bm1_41280	14973.m02649	2.35619	0.000187058	NP_497567.1| Y54F10AL.1a [Caenorhabditis elegans]	uncharacterized hypothalamus protein HTMP, putative	TIGR B. malayi genomic gene models
BMX5429	Bm1_34415	14962.m00667	2.03695	0.00271737	NP_497667.1| R148.3a [Caenorhabditis elegans]	hypothetical protein	TIGR B. malayi genomic gene models
BMX7433	Bm1_46330	14980.m02791	3.55504	0.00155872	NP_497694.2| GEX Interacting protein family member (gei-1)	RhoGAP domain containing protein	TIGR B. malayi genomic gene models
BMX3595	Bm1_23140	14656.m00218	2.11795	0.00438534	NP_497765.2| Adenylyl CYclase family member (acy-3) [Caenorhabditis elegans]	hypothetical protein	TIGR B. malayi genomic gene models
BMX6594	Bm1_41485	14973.m02690	2.07488	0.00141331	NP_497833.1| C16C10.4 [Caenorhabditis elegans]	Probable Sin3 associated polypeptide p18, putative	TIGR B. malayi genomic gene models
BMX7074	Bm1_44255	14977.m05100	3.96041	0.00111407	NP_497834.1| C16C10.3 [Caenorhabditis elegans]	Piwi domain containing protein	TIGR B. malayi genomic gene models
BMX6558	Bm1_41255	14973.m02644	2.06605	0.0250619	NP_497949.1| T23F11.1 (Serine/threonine protein phosphatase) [Caenorhabditis elegans]	probable protein phosphatase 2C, putative	TIGR B. malayi genomic gene models
BMX7295	Bm1_45540	14979.m04627	2.30198	0.000526167	NP_498101.1| K10D2.1a [Caenorhabditis elegans]	HIRA protein., putative	TIGR B. malayi genomic gene models
BMX1972	Bm1_05385	13927.m00015	2.17411	0.000878281	NP_498105.1| SYNtaxin family member (syn-16) [Caenorhabditis elegans]	SNARE domain containing protein	TIGR B. malayi genomic gene models
bm.02564	Bm1_40980	BMC02042	2.61064	0.00025748	NP_498119.1| Gro-1 OPeron gene family member (gop-3) [Caenorhabditis elegans]	CGI-51 protein, putative	Brugia Chip V1
BMX4758	Bm1_30230	14950.m01863	5.64039	2.91371e-06	NP_498126.1| ZC395.10(HSP90 co-chaperone p23) [Caenorhabditis elegans]	Hypothetical 19.4 kDa protein ZC395.10 in chromosome III, putative	TIGR B. malayi genomic gene models
BMX2410	Bm1_15730	14208.m00922	2.00644	0.00262738	NP_498138.2| F52C9.3 [Caenorhabditis elegans]	hypothetical protein	TIGR B. malayi genomic gene models
BMX2394	Bm1_15640	14206.m00120	2.1681	1.37102e-05	NP_498283.1| C28H8.3 [Caenorhabditis elegans]	DEAD/DEAH box helicase family protein	TIGR B. malayi genomic gene models
BMX7232	Bm1_45205	14979.m04550	2.98418	0.00100243	NP_498374.1| C18F10.7a [Caenorhabditis elegans]	Ubiquitin interaction motif family protein	TIGR B. malayi genomic gene models
BMX8577	Bm1_53580	15015.m00016	23.1736	0.000181954	NP_498404.1| C05D11.5 [Caenorhabditis elegans	Hypothetical 29.7 kDa protein C05D11.5 in chromosome III, putative	TIGR B. malayi genomic gene models
bm.03030	Bm1_46465	BMC12065	2.57355	0.00337257	NP_498457.1| Malate DeHydrogenase family member (mdh-1) [Caenorhabditis elegans]	Probable malate dehydrogenase, mitochondrial precursor , putative	Brugia Chip V1
BMX2509	Bm1_16340	14239.m00342	2.80703	1.86343e-05	NP_498567.1| K04G7.1 [Caenorhabditis elegans]	hypothetical protein	TIGR B. malayi genomic gene models
BMX1537	Bm1_10125	13555.m00076	2.56276	0.00183242	NP_498671.2| ZK783.2 [Caenorhabditis elegans]	uridine phosphorylase family protein	TIGR B. malayi genomic gene models
BMX3984	Bm1_25500	14765.m00809	2.73409	0.00151471	NP_498717.1| ZK688.2 (Bestrophin ) [Caenorhabditis elegans]	Bestrophin 1, putative	TIGR B. malayi genomic gene models
bm.01837	Bm1_45265	BMC09190	2.93477	0.000288628	NP_498916.1| B0303.4 [Caenorhabditis elegans]	Ubiquitin family protein	Brugia Chip V1
BMX332	Bm1_02260	12665.m00133	2.26567	5.92332e-05	NP_498950.1| F44E2.3 (Proline-rich region)[Caenorhabditis elegans]	LD06138p, putative	TIGR B. malayi genomic gene models
BMX4752	Bm1_30190	14950.m01854	2.60118	0.00243623	NP_498961.2| ZK637.2 [Caenorhabditis elegans]	RIKEN cDNA 2010309E21, putative	TIGR B. malayi genomic gene models
BMX7184	Bm1_44905	14979.m04490	2.22919	8.04969e-05	NP_499056.1| fatty acid ELOngation family member (elo-4) [Caenorhabditis elegans]	GNS1/SUR4 family protein	TIGR B. malayi genomic gene models
BMX3666	Bm1_23570	14677.m00171	2.32953	0.000236529	NP_499275.2| K10G9.2 [Caenorhabditis elegans]	conserved hypothetical protein	TIGR B. malayi genomic gene models
BMX2457	Bm1_16020	14230.m00218	2.38962	0.000180395	NP_499391.1| Y39A1C.1 [Caenorhabditis elegans]	conserved hypothetical protein	TIGR B. malayi genomic gene models
BMX365	Bm1_02460	12696.m00104	2.18124	1.75519e-05	NP_499535.2| NOT-Like (yeast CCR4/NOT complex component) family member (ntl-3)	Not1 N-terminal domain, CCR4-Not complex component	TIGR B. malayi genomic gene models
BMX7290	Bm1_45505	14979.m04620	2.3205	0.000139109	NP_499560.1| Uracil DNA N-Glycosylase family member (ung-1)	Uracil-DNA glycosylase, putative	TIGR B. malayi genomic gene models
bm.02048	Bm1_45575	BMC06544	2.17876	3.94581e-07	NP_499579.1| Y75B8A.6 [Caenorhabditis elegans]	CXXC zinc finger family protein	Brugia Chip V1
BMX6064	Bm1_38325	14972.m07363	2.95539	3.25553e-05	NP_499649.2| SR Protein (splicing factor) family member (rsp-3)	SF2, putative	TIGR B. malayi genomic gene models
BMX3218	Bm1_20790	14538.m00476	2.28189	0.00886618	NP_499654.3| yeast Swi2/Snf2-Like family member (ssl-1) [Caenorhabditis elegans]	SNF2 family N-terminal domain containing protein	TIGR B. malayi genomic gene models
BMX1740	Bm1_11490	13731.m00025	2.12911	2.23904e-06	NP_499681.1| Cytochrome C Oxidase family member (cco-2) [Caenorhabditis elegans]	Cytochrome c oxidase polypeptide Va, mitochondrial precursor, putative	TIGR B. malayi genomic gene models
BMX3186	Bm1_20600	14527.m00112	3.17911	6.37146e-05	NP_499724.1| Y39E4B.4 [Caenorhabditis elegans]	conserved hypothetical protein	TIGR B. malayi genomic gene models
BMX3002	Bm1_19480	14424.m00390	2.44853	1.18945e-05	NP_499881.1| R02D3.4 [Caenorhabditis elegans]	conserved hypothetical protein	TIGR B. malayi genomic gene models
BMX4984	Bm1_31605	14956.m00502	3.31102	0.00401834	NP_500030.1| mRNA DeCAPping enzyme family member (dcap-1)	Dcp1-like decapping family protein	TIGR B. malayi genomic gene models
BMX13459	Bm1_10980	TC3469	3.82885	2.43485e-06	NP_500157.2| Y76B12C.7 (mRNA cleavage and polyadenylation factor II complex) [Caenorhabditis elegans]	CPSF A subunit region family protein	TIGR gene indices O. volvulus EST clusters
BMX5354	Bm1_33945	14961.m05286	2.53183	0.000586111	NP_500326.2| human HnRNP A1 homolog family member (hrp-1) [Caenorhabditis elegans]	heterogeneous ribonuclear particle protein, putative	TIGR B. malayi genomic gene models
BMX1592	Bm1_10505	13617.m00050	6.35374	0.000297041	NP_500520.1| COLlagen family member (col-34)	cuticle collagen 34, putative	TIGR B. malayi genomic gene models
BMX12780	no_match	TC2764	6.86946	0.000570673	NP_500520.1| COLlagen family member (col-34)		TIGR gene indices O. volvulus EST clusters
BMX12781	no_match	TC2765	9.23865	9.88473e-05	NP_500520.1| COLlagen family member (col-34)		TIGR gene indices O. volvulus EST clusters
BMX955	Bm1_06365	13247.m00713	2.14797	0.00963298	NP_500567.1| R08C7.10a [Caenorhabditis elegans]	conserved hypothetical protein	TIGR B. malayi genomic gene models
BMX6124	Bm1_38685	14972.m07436	5.67596	6.58914e-05	NP_500569.1| HisTone variant H2AZ homolog family member (htz-1)	Histone H2A variant, putative	TIGR B. malayi genomic gene models
BMX4979	Bm1_31580	14956.m00497	2.05693	4.14157e-05	NP_500631.1| Y17G9B.5 [Caenorhabditis elegans]	CG10610-PA, putative	TIGR B. malayi genomic gene models
BMX2490	Bm1_16220	14237.m00393	2.42519	0.00068921	NP_500688.2| Y9C9A.16 [Caenorhabditis elegans]	hypothetical protein	TIGR B. malayi genomic gene models
BMX227	Bm1_01580	12584.m00068	2.18495	0.00563096	NP_500797.1| fatty acid ELOngation family member (elo-6) [Caenorhabditis elegans]	fatty acid elongation protein 3, putative	TIGR B. malayi genomic gene models
bm.02352	Bm1_31555	BMC01938	3.16822	0.000773345	NP_500823.1| UNCoordinated family member (unc-5) [Caenorhabditis elegans]	Immunoglobulin I-set domain containing protein	Brugia Chip V1
BMX4928	Bm1_31260	14954.m01719	2.9226	0.000128089	NP_500964.1| LSM Sm-like protein family member (lsm-8) [Caenorhabditis elegans]	U6 snRNA-associated Sm-like protein LSm8, putative	TIGR B. malayi genomic gene models
BMX6142	Bm1_38785	14972.m07457	2.42103	0.000121313	NP_500974.2| Suppressor with Morphological effect on Genitalia family member (smg-3)	MIF4G domain containing protein	TIGR B. malayi genomic gene models
BMX1342	Bm1_08835	13415.m00446	2.23541	0.000580052	NP_501147.2| fatty acid ELOngation family member (elo-3) [Caenorhabditis elegans]	Fatty acid elongation protein 3, putative	TIGR B. malayi genomic gene models
BMX4638	Bm1_29555	14946.m00533	2.08409	0.000822838	NP_501166.2| GRound-Like (grd related) family member (grl-4)	Ground-like domain containing protein	TIGR B. malayi genomic gene models
bm.01701	Bm1_31685	BMC11821	2.19814	9.63382e-06	NP_501211.1| R05G6.7 (Porin/voltage-dependent anion-selective channel protein) [Caenorhabditis elegans]	Probable voltage-dependent anion-selective channel, putative	Brugia Chip V1
BMX5386	Bm1_34145	14961.m05325	2.00702	0.00271174	NP_501258.1| F33D4.7 [Caenorhabditis elegans]	RE35789p, putative	TIGR B. malayi genomic gene models
BMX994	Bm1_06590	13259.m00011	2.6962	0.00457389	NP_501272.1| C46A5.4 (Peroxidase/oxygenase) [Caenorhabditis elegans]	Animal haem peroxidase family protein	TIGR B. malayi genomic gene models
BMX5012	Bm1_31785	14956.m00538	3.52918	0.000172578	NP_501365.1| P38 Map Kinase family member (pmk-1) [Caenorhabditis elegans]	P38 map kinase family protein 2, isoform b, putative	TIGR B. malayi genomic gene models
BMX6252	Bm1_39445	14972.m07591	2.3726	0.0347939	NP_501549.1| RAP homolog (vertebrate Rap GTPase family) family member (rap-1)	RAP1B, member of RAS oncogene family, putative	TIGR B. malayi genomic gene models
bm.00595	Bm1_36280	BMC02383	12.041	1.70824e-06	NP_501743.1| T13F2.8 (Caveolin) [Caenorhabditis elegans]	Caveolin-1, putative	Brugia Chip V1
BMX8242	Bm1_51360	14992.m11045	5.62206	2.86736e-05	NP_501860.1| K04D7.2a (AAA+-type ATPase) [Caenorhabditis elegans]	AAA ATPase, putative	TIGR B. malayi genomic gene models
BMX12607	no_match	WB-contig_381	2.10954	9.05244e-06	NP_501917.1| LiPid Depleted family member (lpd-8) [Caenorhabditis elegans]		W. Bancrofti EST clusters
bm.01624	Bm1_32235	BMC09229	2.19246	0.000295536	NP_501972.1| Flavin-containing MonoOxygenase family member (fmo-2) [Caenorhabditis elegans]	Flavin-binding monooxygenase-like family protein	Brugia Chip V1
BMX1596	Bm1_10530	13618.m00050	2.39099	0.00037775	NP_502016.2| F13E9.1 [Caenorhabditis elegans]	PX domain containing protein	TIGR B. malayi genomic gene models
BMX1339	Bm1_08820	13415.m00443	2.20337	0.000499862	NP_502124.1| B0035.1b [Caenorhabditis elegans]	Zinc finger protein 207, putative	TIGR B. malayi genomic gene models
BMX3292	Bm1_21255	14569.m00224	3.50688	0.000649929	NP_502145.2| H02I12.1 (Chitin binding Peritrophin-A) [Caenorhabditis elegans]	Chitin binding Peritrophin-A domain containing protein	TIGR B. malayi genomic gene models
BMX2823	Bm1_18305	14356.m00516	2.17963	0.00103996	NP_502161.2| protein KINase family member (kin-4)	microtubule-associated serine/threonine protein kinase 2 (MAST2), putative	TIGR B. malayi genomic gene models
bm.02661	Bm1_18305	BMC08575	2.71088	0.00431307	NP_502161.2| protein KINase family member (kin-4)	microtubule-associated serine/threonine protein kinase 2 (MAST2), putative	Brugia Chip V1
BMX6334	Bm1_39920	14972.m07689	2.06955	0.000275094	NP_502166.1| H21P03.1 [Caenorhabditis elegans]	homologous to Bombyx mori multiprotein bridging factor, putative	TIGR B. malayi genomic gene models
BMX3428	Bm1_22105	14610.m00102	2.2846	0.00150373	NP_502255.1| FATty acid desaturase family member (fat-6) [Caenorhabditis elegans]	acyl-CoA desaturase, putative	TIGR B. malayi genomic gene models
BMX2070	Bm1_13615	14015.m00093	2.30443	0.00011219	NP_502267.1| ZK829.4 [Caenorhabditis elegans]	glutamate dehydrogenase, mitochondrial precursor, putative	TIGR B. malayi genomic gene models
BMX6432	Bm1_40495	14972.m07809	2.15462	0.00144903	NP_502333.1| C42C1.5 [Caenorhabditis elegans]	GDP-mannose pyrophosphorylase B, isoform 2, putative	TIGR B. malayi genomic gene models
bm.00618	Bm1_27595	BMC02455	3.39406	0.000765411	NP_502372.1| F08G5.4 (Collagens (type IV and type XIII), ) [Caenorhabditis elegans]	Nematode cuticle collagen N-terminal domain containing protein	Brugia Chip V1
BMX6440	Bm1_40540	14972.m07819	4.91545	0.000212051	NP_502515.1| C39E9.11 (Mitotic checkpoint protein PRCC ) [Caenorhabditis elegans]	conserved hypothetical protein	TIGR B. malayi genomic gene models
BMX3001	Bm1_19475	14424.m00389	2.08566	0.000122022	NP_502516.2| C39E9.12 [Caenorhabditis elegans]	hypothetical protein	TIGR B. malayi genomic gene models
BMX6270	Bm1_39525	14972.m07609	3.02939	0.000927315	NP_502539.1| CHOline transporter family member (cho-1)	GH02984p, putative	TIGR B. malayi genomic gene models
BMX3565	Bm1_22955	14651.m00256	2.0788	1.35097e-06	NP_502545.1| JC8.6b [Caenorhabditis elegans]	Tesmin/TSO1-like CXC domain containing protein	TIGR B. malayi genomic gene models
BMX5720	Bm1_36275	14972.m06944	10.0655	2.16383e-06	NP_502690.1| Y37A1B.7 [Caenorhabditis elegans]	PAN domain containing protein	TIGR B. malayi genomic gene models
BMX6248	Bm1_39420	14972.m07586	2.28259	0.000146795	NP_502791.1| Y57G11C.13 [Caenorhabditis elegans]	small GTP-binding protein domain containing protein	TIGR B. malayi genomic gene models
BMX6341	Bm1_39965	14972.m07698	2.20739	0.00015143	NP_502815.1| Y41E3.8 [Caenorhabditis elegans]	Conserved hypothetical protein, putative	TIGR B. malayi genomic gene models
BMX813	Bm1_05485	13156.m00094	2.07123	2.52024e-05	NP_502883.2| Y105C5A.15 [Caenorhabditis	hypothetical protein	TIGR B. malayi genomic gene models
BMX12625	Bm1_37925	WB-contig_407	3.01172	1.47353e-05	NP_502997.1| Methionine AminoPeptidase family member (map-2)	initiation factor 2-associated protein., putative	W. Bancrofti EST clusters
BMX5997	Bm1_37925	14972.m07280	2.86443	9.7734e-05	NP_502997.1| Methionine AminoPeptidase family member (map-2)	initiation factor 2-associated protein., putative	TIGR B. malayi genomic gene models
bm.01565	Bm1_37925	BMC07946	2.587	1.37737e-05	NP_502997.1| Methionine AminoPeptidase family member (map-2)	initiation factor 2-associated protein., putative	Brugia Chip V1
bm.02154	Bm1_05810	BMC01924	2.44226	0.000145184	NP_503027.1| Small Nuclear Ribonucleoprotein family member (snr-1) [Caenorhabditis elegans]	small nuclear ribonucleoprotein Sm D3, putative	Brugia Chip V1
BMX1959	Bm1_12860	13920.m00452	2.43643	0.0115018	NP_503446.1| Cell Division Cycle related family member (cdc-25.2) [Caenorhabditis elegans]	Rhodanese-like domain containing protein	TIGR B. malayi genomic gene models
BMX8024	Bm1_50235	14990.m08140	4.27547	3.23973e-05	NP_503965.2| Caenorhabditis FriZzled homolog family member (cfz-2) [Caenorhabditis elegans]	Frizzled/Smoothened family membrane region containing protein	TIGR B. malayi genomic gene models
BMX3576	Bm1_23015	14652.m00407	2.88834	1.28601e-06	NP_504474.1| CD4.4 (Modifier of rudimentary (Mod(r)) protein) [Caenorhabditis elegans]	conserved hypothetical protein	TIGR B. malayi genomic gene models
BMX3947	Bm1_25285	14758.m00155	2.14982	0.00445589	NP_504494.2| Prion-like-(Q/N-rich)-domain-bearing protein family member (pqn-13) [Caenorhabditis elegans]	Prion-like-, putative	TIGR B. malayi genomic gene models
BMX8065	Bm1_50355	14992.m10835	4.43365	0.000507522	NP_504826.2| F09G2.2 [Caenorhabditis elegans]	Cyclin, N-terminal domain containing protein	TIGR B. malayi genomic gene models
BMX8338	Bm1_51980	14992.m11157	2.29059	0.00328117	NP_504838.1| C05C8.5 [Caenorhabditis elegans]	exonuclease family protein	TIGR B. malayi genomic gene models
BMX11480	Bm1_51980	BMW00525.551	2.03743	6.16375e-05	NP_504838.1| C05C8.5 [Caenorhabditis elegans]	exonuclease family protein	Macpherson V2 oligos
BMX8479	no_match	14992.m11325	2.52232	1.31033e-05	NP_505099.2| D1014.3 [Caenorhabditis elegans]		TIGR B. malayi genomic gene models
BMX1670	Bm1_10995	13662.m00130	2.02892	0.000120304	NP_505118.1| Conserved Oligomeric Golgi (COG) Component family member (cogc-6)	Conserved oligomeric Golgi complex component 6, putative	TIGR B. malayi genomic gene models
BMX8073	Bm1_50380	14992.m10846	3.6101	5.37585e-06	NP_505213.2| C10B5.1 [Caenorhabditis elegans	conserved hypothetical protein	TIGR B. malayi genomic gene models
bm.00218	no_match	BMC00667	3.83319	5.43969e-06	NP_505417.1| K07B1.6a [Caenorhabditis elegans]		Brugia Chip V1
BMX1802	Bm1_11840	13785.m00207	4.34075	2.34415e-07	NP_505417.1| K07B1.6a [Caenorhabditis elegans]	hypothetical protein	TIGR B. malayi genomic gene models
BMX372	Bm1_02505	12698.m00328	2.99675	0.00182547	NP_505463.1| HIStone family member (his-35)	histone H2A, putative	TIGR B. malayi genomic gene models
bm.01782	no_match	BMC12337	3.94687	9.81382e-05	NP_505463.1| HIStone family member (his-35)		Brugia Chip V1
bm.01783	no_match	BMC12338	3.36687	0.000130711	NP_505463.1| HIStone family member (his-35)		Brugia Chip V1
BMX3137	Bm1_20285	14500.m00158	2.22869	3.97415e-07	NP_505463.1| HIStone family member (his-35) [Caenorhabditis elegans]	histone H2A, putative	TIGR B. malayi genomic gene models
BMX8394	Bm1_52295	14992.m11226	2.09007	0.000389279	NP_505571.1| K08H10.9 [Caenorhabditis elegans]	hypothetical protein	TIGR B. malayi genomic gene models
BMX6009	Bm1_38000	14972.m07296	5.64475	0.000572307	NP_505638.1| RO (Ro) ribonucleoProtein family member (rop-1)	60-kDa SS-A/Ro ribonucleoprotein homolog, putative	TIGR B. malayi genomic gene models
BMX6217	Bm1_39220	14972.m07546	2.8148	0.0107841	NP_505864.1| GLYcosylation related family member (gly-20) [Caenorhabditis elegans]	UDP-GlcNAc:a-6-D-mannoside b1,2-N-acetylglucosaminyltransferase II, putative	TIGR B. malayi genomic gene models
BMX5468	Bm1_34665	14963.m01803	3.30844	0.000443896	NP_506063.2| Variable ABnormal morphology family member (vab-8)	Kinesin motor domain containing protein	TIGR B. malayi genomic gene models
BMX3637	Bm1_08005	14670.m00179	2.38019	7.2054e-05	NP_506146.1| GRound-Like (grd related) family member (grl-23)	conserved hypothetical protein	TIGR B. malayi genomic gene models
BMX8053	Bm1_50310	14992.m10818	2.75651	4.08084e-05	NP_506187.2| C15C8.4 [Caenorhabditis elegans]	LD29322p, putative	TIGR B. malayi genomic gene models
BMX8184	Bm1_51090	14992.m10978	2.57552	9.35318e-05	NP_506193.1| yeast SCC (mitotic condensin subunit) homolog family member (scc-3)	Cohesin subunit SA-1, putative	TIGR B. malayi genomic gene models
BMX899	Bm1_05995	13214.m00023	2.38826	0.000394216	NP_506563.2| UNCoordinated family member (unc-39) [Caenorhabditis elegans]	Homeobox domain containing protein	TIGR B. malayi genomic gene models
bm.00608	Bm1_00550	BMC02420	3.89388	0.00138296	NP_506688.1| T01C3.4 (Triacylglycerol lipase) [Caenorhabditis elegans]	Lipase family protein	Brugia Chip V1
bm.00204	no_match	BMC00617	2.00821	0.00156016	NP_506691.1| T01C3.7 [Caenorhabditis elegans]		Brugia Chip V1
BMX8833	Bm1_55055	15210.m00026	2.05631	0.00192282	NP_507507.1| COP-9 SigNalosome subunit family member (csn-1) [Caenorhabditis elegans]	G protein pathway suppressor 1, putative	TIGR B. malayi genomic gene models
bm.01935	Bm1_50325	BMC07009	2.52211	0.000256499	NP_507972.1| F26F2.7 [Caenorhabditis elegans]	FLJ90013 protein, putative	Brugia Chip V1
BMX5377	Bm1_34085	14961.m05314	6.98292	2.35322e-05	NP_508084.2| R57.2 (Unnamed protein) [Caenorhabditis elegans]	DB module family protein	TIGR B. malayi genomic gene models
BMX4859	Bm1_30830	14954.m01630	3.22139	0.000312909	NP_508184.2| AdaPtin, Mu/medium chain (clathrin associated complex) family member (apm-3)	Adaptin or adaptin-related protein protein 7, putative	TIGR B. malayi genomic gene models
BMX917	Bm1_06135	13237.m00009	2.07265	0.00973212	NP_508324.1| Y75D11A.5 [Caenorhabditis elegans]	Zinc knuckle family protein	TIGR B. malayi genomic gene models
BMX2880	Bm1_18655	14378.m00174	2.77554	1.41928e-05	NP_508324.1| Y75D11A.5 [Caenorhabditis elegans]	Pao retrotransposon peptidase family protein	TIGR B. malayi genomic gene models
BMX4879	Bm1_30930	14954.m01653	3.08249	2.75132e-06	NP_508420.1| T10H10.1 (Myosin VII, myosin IXB and related myosins) [Caenorhabditis elegans]	MyTH4 domain containing protein	TIGR B. malayi genomic gene models
BMX5562	Bm1_35230	14967.m01573	2.58397	0.00269642	NP_508435.1| C43H6.7 (DHHC-type Zn-finger proteins) [Caenorhabditis elegans]	DHHC zinc finger domain containing protein	TIGR B. malayi genomic gene models
BMX6053	Bm1_38260	14972.m07350	6.54557	0.000138705	NP_508469.2| T03G6.1 (Keratin) [Caenorhabditis elegans]	hypothetical protein	TIGR B. malayi genomic gene models
bm.02264	Bm1_55855	BMC00091	2.12732	0.00221865	NP_508494.1| F53B3.1 [Caenorhabditis elegans]	Zinc finger, C2H2 type family protein	Brugia Chip V1
bm.02896	Bm1_27830	BMC01868	2.12433	0.000772119	NP_508572.1| F11D5.3a [Caenorhabditis elegans]	Protein kinase domain containing protein	Brugia Chip V1
BMX1	Bm1_00010	12392.m00015	2.79811	0.00237973	NP_508610.3| Regulator of G protein Signaling family member (rgs-7) [Caenorhabditis elegans]	C2 domain containing protein	TIGR B. malayi genomic gene models
BMX2948	Bm1_19150	14408.m00072	2.99861	2.46077e-05	NP_508619.1| C18B2.3 (binding protein ) [Caenorhabditis elegans]	hypothetical protein	TIGR B. malayi genomic gene models
BMX8908	Bm1_55435	15260.m00044	2.20503	7.08306e-06	NP_508800.2| K02G10.3 (Uncharacterized conserved protein) [Caenorhabditis elegans]	RIKEN cDNA 2810439K08, putative	TIGR B. malayi genomic gene models
BMX2736	Bm1_17755	14317.m00271	4.32968	0.000131718	NP_508873.1| DumPY : shorter than wild-type family member (dpy-8)	Cuticle collagen dpy-7 precursor, putative	TIGR B. malayi genomic gene models
BMX5067	Bm1_32145	14961.m04921	2.04747	0.000626324	NP_508873.1| DumPY : shorter than wild-type family member (dpy-8)	Cuticle collagen dpy-7 precursor, putative	TIGR B. malayi genomic gene models
BMX7170	Bm1_44810	14979.m04471	2.3155	0.000256205	NP_509029.1| C15H9.9 [Caenorhabditis elegans]	RH58203p, putative	TIGR B. malayi genomic gene models
bm.03348	Bm1_31490	BMC09779	10.3103	5.70301e-05	NP_509242.1| C07D8.6 (Aldo/keto reductase family proteins) [Caenorhabditis elegans]	oxidoreductase, aldo/keto reductase family protein	Brugia Chip V1
bm.00965	Bm1_33320	BMC03906	2.04256	0.00127414	NP_509273.1| C.Elegans Homeobox family member (ceh-14) [Caenorhabditis elegans]	Homeobox protein ceh-14, putative	Brugia Chip V1
BMX12344	Bm1_14585	WB-contig_155	8.34591	0.00256318	NP_509393.3| M60.6 [Caenorhabditis elegans]	hypothetical protein	W. Bancrofti EST clusters
BMX12348	Bm1_34360	WB-contig_1553	2.84038	0.00398997	NP_509393.3| M60.6 [Caenorhabditis elegans]	hypothetical protein	W. Bancrofti EST clusters
BMX3600	Bm1_23165	14656.m00223	2.02521	0.00734283	NP_509395.2| F13B9.6 [Caenorhabditis elegans]	cuticlin 1 precursor, putative	TIGR B. malayi genomic gene models
BMX6057	Bm1_38285	14972.m07355	2.06905	0.000400878	NP_509417.2| F40B5.2a [Caenorhabditis elegans]	Ser/Thr protein phosphatase family protein	TIGR B. malayi genomic gene models
BMX11641	no_match	BMW00974.549	2.03443	0.000145989	NP_509417.2| F40B5.2a [Caenorhabditis elegans]		Macpherson V2 oligos
BMX3502	Bm1_22580	14634.m00540	2.09719	0.000170586	NP_509645.1| DumPY : shorter than wild-type family member (dpy-22)	hypothetical protein	TIGR B. malayi genomic gene models
BMX12131	Bm1_34295	WB-contig_1297	2.51247	0.00257533	NP_509745.2| AcetylCholine Receptor family member (acr-8) [Caenorhabditis elegans]	Neurotransmitter-gated ion-channel ligand binding domain containing protein	W. Bancrofti EST clusters
BMX5309	Bm1_33640	14961.m05224	2.43445	0.00117456	NP_509890.2| F08G12.5 (Zinc finger, RING-type) [Caenorhabditis elegans]	Conserved hypothetical protein, putative	TIGR B. malayi genomic gene models
bm.02747	Bm1_40090	BMC08270	2.12725	2.09962e-06	NP_510433.1| F54E4.3 [Caenorhabditis elegans]	hypothetical protein	Brugia Chip V1
BMX6362	Bm1_40095	14972.m07724	2.11797	7.66664e-05	NP_510486.2| F20D1.3 [Caenorhabditis elegans]	conserved hypothetical protein	TIGR B. malayi genomic gene models
bm.02793	Bm1_37260	BMC11563	2.5889	1.17003e-05	NP_510521.1| T10B10.2 [Caenorhabditis elegans]	Peptidase M16 inactive domain containing protein	Brugia Chip V1
BMX12022	Bm1_37260	WB-contig_1168	2.30587	0.000632843	NP_510521.1| T10B10.2 [Caenorhabditis elegans]	Peptidase M16 inactive domain containing protein	W. Bancrofti EST clusters
BMX11345	no_match	BMW00244.484	4.36235	0.000273715	NP_510542.2| C33A11.4 (Transcription factor NERF) [Caenorhabditis elegans]		Macpherson V2 oligos
BMX13198	Bm1_27305	TC3201	2.93296	0.000489402	NP_510542.2| C33A11.4 [Caenorhabditis elegans]	Ets-domain containing protein	TIGR gene indices O. volvulus EST clusters
BMX12147	Bm1_33775	WB-contig_1317	3.12513	1.4757e-06	NP_510788.1| T08G2.3 (Medium-chain acyl-CoA dehydrogenase) [Caenorhabditis elegans]	2-methyl branched-chain enoyl CoA reductase isoform I, putative	W. Bancrofti EST clusters
BMX4387	Bm1_28000	14920.m00429	2.22959	0.000156991	NP_524984.1| will die slowly CG17437-PA [Drosophila melanogaster]	Will die slowly protein, putative	TIGR B. malayi genomic gene models
bm.02948	Bm1_56615	BMC08629	2.27025	5.44257e-05	NP_573076.1| CG8974-PC, isoform C [Drosophila melanogaster]	Hypothetical RING finger protein C16C10.7 in chromosome III, putative	Brugia Chip V1
BMX6291	Bm1_39655	14972.m07635	2.57858	0.00128908	NP_608535.1| Ipk2 CG13688-PA [Drosophila melanogaster]	inositol polyphosphate 6-/3-/5-kinase 2b, putative	TIGR B. malayi genomic gene models
BMX2895	Bm1_18760	14386.m00052	3.0439	8.86222e-05	NP_610050.1| CG2617-PA [Drosophila melanogaster]	conserved hypothetical protein	TIGR B. malayi genomic gene models
BMX6436	Bm1_40520	14972.m07815	8.63731	0.00141217	NP_648504.2| CG6004-PB [Drosophila melanogaster]	Lectin C-type domain containing protein	TIGR B. malayi genomic gene models
BMX546	Bm1_03690	12878.m00013	3.72181	0.00013758	NP_671483.1| hippyragranin [Rattus norvegicus]	E3 ubiquitin-protein ligase Nedd-4, putative	TIGR B. malayi genomic gene models
bm.03206	no_match	BMC00340	5.18898	8.42857e-06	NP_694905.1| cytochrome c oxidase subunit I [Brugia malayi]		Brugia Chip V1
BMX11204	no_match	BMC01751.290	4.11251	0.000227861	NP_701837.1| hypothetical protein PFL2385c [Plasmodium falciparum 3D7]		Macpherson V2 oligos
BMX6123	Bm1_38675	14972.m07434	8.89874	0.000433541	NP_726579.1| Purine-rich binding protein-alpha CG1507-PA, isoform A	PurA ssDNA and RNA-binding protein	TIGR B. malayi genomic gene models
BMX2838	Bm1_18395	14361.m00189	10.3073	5.41679e-05	NP_729303.1| PAR-domain protein 1 CG17888-PC, isoform C [Drosophila melanogaster]	Hepatic leukemia factor, putative	TIGR B. malayi genomic gene models
BMX740	Bm1_05035	13093.m00036	7.7024	8.81245e-05	NP_733106.2| CG31439-PA [Drosophila melanogaster]	excretory/secretory protein Juv-p120 precursor, putative	TIGR B. malayi genomic gene models
BMX3367	Bm1_21750	14597.m00048	3.32809	0.000688018	NP_733106.2| CG31439-PA [Drosophila melanogaster]	excretory/secretory protein Juv-p120 precursor, putative	TIGR B. malayi genomic gene models
BMX620	Bm1_04185	12947.m00021	6.21826	0.000246227	NP_733106.2| CG31439-PA [Drosophila melanogaster]	excretory/secretory protein Juv-p120 precursor, putative	TIGR B. malayi genomic gene models
BMX3998	Bm1_25565	14768.m00179	2.48886	2.68322e-05	NP_740827.1| Y44E3A.6a [Caenorhabditis elegans]	hypothetical protein	TIGR B. malayi genomic gene models
BMX12186	Bm1_36170	WB-contig_1357	2.04192	0.000613807	NP_740858.1| NOmpA Homolog (Drosophila nompA: no mechanoreceptor potential A) family member (noah-1)	PAN domain containing protein	W. Bancrofti EST clusters
bm.03000	Bm1_36170_DRUG	BMC02488	3.07983	2.25168e-05	NP_740859.1| NOmpA Homolog (Drosophila nompA: no mechanoreceptor potential A) family member (noah-1)	PAN domain containing protein	Brugia Chip V1
BMX11749	Bm1_33080	BMW01243.558	2.07033	0.000976693	NP_740869.1| F26B1.2a [Caenorhabditis elegans]	KH domain containing protein	Macpherson V2 oligos
BMX1003	Bm1_06645	13261.m00252	2.14738	0.000803734	NP_740965.1| B0432.13 [Caenorhabditis elegans]	conserved hypothetical protein	TIGR B. malayi genomic gene models
BMX3426	Bm1_22095	14609.m00096	2.23943	0.000966167	NP_740984.1| T27F7.2c [Caenorhabditis elegans]	hypothetical protein	TIGR B. malayi genomic gene models
BMX5600	Bm1_35485	14968.m01486	2.00585	0.00029848	NP_741028.1| C06A8.1b [Caenorhabditis elegans]	Probable methylenetetrahydrofolate reductase, putative	TIGR B. malayi genomic gene models
BMX2925	Bm1_18970	14389.m00203	2.19762	0.00141473	NP_741253.1| ZK370.3a [Caenorhabditis elegans]	ANTH domain containing protein	TIGR B. malayi genomic gene models
BMX1828	Bm1_12005	13801.m00220	2.34723	0.00144656	NP_741422.1| Y73B6BL.33 [Caenorhabditis elegans]	RNA binding protein, putative	TIGR B. malayi genomic gene models
BMX2767	Bm1_17955	14330.m00200	2.21774	2.90307e-05	NP_741523.1| H43I07.3 [Caenorhabditis elegans]	dolichyl-phosphate beta-glucosyltransferase, putative	TIGR B. malayi genomic gene models
BMX316	Bm1_02185	12651.m00030	2.16272	1.80452e-05	NP_741623.1| T21C9.3a [Caenorhabditis elegans]	hypothetical protein	TIGR B. malayi genomic gene models
BMX2044	Bm1_13445	13998.m00008	2.0271	0.00415568	NP_741812.1| T07H6.1a [Caenorhabditis elegans]	hypothetical protein	TIGR B. malayi genomic gene models
BMX4380	Bm1_27950	14920.m00419	4.93099	7.83248e-06	NP_741836.1| SOX (mammalian SRY box) family member (sox-2)	HMG box family protein	TIGR B. malayi genomic gene models
BMX12526	Bm1_47275	WB-contig_266	4.10326	9.69528e-05	NP_871666.1| F25B5.7d (RNA-binding protein p54nrb (RRM superfamily)) [Caenorhabditis elegans]	Splicing factor, proline-and glutamine-rich, putative	W. Bancrofti EST clusters
BMX6834	Bm1_42905	14975.m04522	2.10184	1.07434e-06	NP_871994.1| F43E2.7b [Caenorhabditis elegans]	mitochondrial carrier homolog 2, putative	TIGR B. malayi genomic gene models
bm.00726	no_match	BMC02909	5.17368	0.000148388	NP_872065.1| F35C11.7 (Thrombospondin, type I) [Caenorhabditis elegans]		Brugia Chip V1
BMX1931	Bm1_12680	13906.m00034	2.93985	4.43463e-05	NP_957483.1| ER degradation enhancer, mannosidase alpha-like 1 [Danio rerio]	ER degradation-enhancing alpha-mannosidase-like, putative	TIGR B. malayi genomic gene models
BMX6031	Bm1_38125	14972.m07322	2.71103	0.000608367	NP_989802.1| ubiquitin specific protease 7 (herpes virus-associated)	Ubiquitin carboxyl-terminal hydrolase family protein	TIGR B. malayi genomic gene models
BMX8486	Bm1_52770	14992.m11332	2.56809	2.02316e-05	NP_995984.1| CG12734-PB, isoform B [Drosophila melanogaster]	hypothetical protein	TIGR B. malayi genomic gene models
BMX202	Bm1_01430	12575.m00210	2.18579	0.000183955	NP_997729.1| cell division cycle 2 [Danio rerio]	Protein kinase domain containing protein	TIGR B. malayi genomic gene models
BMX12178	Bm1_14145	WB-contig_1349	2.00766	0.000114923	NP_998541.1| protein phosphatase 2 (formerly 2A), regulatory subunit A (PR 65), alpha isoform [Danio rerio]	protein phosphatase PP2A regulatory subunit, putative	W. Bancrofti EST clusters
BMX1092	Bm1_07195	13294.m00110	2.6845	0.000278854	NP_998643.1| potassium channel tetramerisation domain containing 10 [Danio rerio]	K+ channel tetramerisation domain containing protein	TIGR B. malayi genomic gene models
BMX1689	Bm1_10075	13681.m00010	2.593	0.000231856	O01704|EXT1_CAEEL Multiple exostoses homolog 1 (Related to mammalian RIB protein 1)	conserved hypothetical protein	TIGR B. malayi genomic gene models
BMX6169	Bm1_38925	14972.m07487	2.97786	7.40951e-05	O75197|LRP5_HUMAN Low-density lipoprotein receptor-related protein 5 precursor	Low-density lipoprotein receptor repeat class B containing protein	TIGR B. malayi genomic gene models
BMX2808	Bm1_18205	14355.m00216	2.08873	0.000136434	O96650|TYSY_ASCSU Thymidylate synthase (TS) (TSase)	hypothetical protein	TIGR B. malayi genomic gene models
BMX8858	Bm1_55235	15223.m00023	2.67511	9.37774e-05	P_01219981.1| hypothetical protein P3TCK_02064	C hordein, putative	TIGR B. malayi genomic gene models
bm.02856	Bm1_57630	BMC11307	2.37022	6.52627e-05	P_973479.1| PREDICTED: similar to CG4236-PA [Tribolium castaneum]	retinoblastoma-binding protein., putative	Brugia Chip V1
bm.01952	Bm1_55220	BMC07744	2.69342	9.75259e-05	P05434|CATR_CHLRE Caltractin (Centrin) (20 kDa calcium-binding protein)	EF hand family protein	Brugia Chip V1
BMX11176	Bm1_36235	BMB_gene_5.350	2.203	7.51331e-05	P10723|SYNC_BRUMA Asparaginyl-tRNA synthetase, cytoplasmic (Asparagine--tRNA ligase)	Asparaginyl-tRNA synthetase, cytoplasmic, putative	Macpherson V2 oligos
bm.00387	Bm1_36235	BMC01461	2.36784	0.000344848	P10723|SYNC_BRUMA Asparaginyl-tRNA synthetase, cytoplasmic (Asparagine--tRNA ligase)	Asparaginyl-tRNA synthetase, cytoplasmic, putative	Brugia Chip V1
bm.00408	Bm1_36235	BMC01549	2.19931	1.54514e-07	P10723|SYNC_BRUMA Asparaginyl-tRNA synthetase, cytoplasmic (Asparagine--tRNA ligase)	Asparaginyl-tRNA synthetase, cytoplasmic, putative	Brugia Chip V1
BMX11347	Bm1_36235	BMW00248.43	2.41558	1.51007e-05	P10723|SYNC_BRUMA Asparaginyl-tRNA synthetase, cytoplasmic (Asparagine--tRNA ligase)	Asparaginyl-tRNA synthetase, cytoplasmic, putative	Macpherson V2 oligos
bm.00225	Bm1_36235	BMC00697	2.18097	3.07418e-05	P10723|SYNC_BRUMA Asparaginyl-tRNA synthetase, cytoplasmic (Asparagine--tRNA ligase)	Asparaginyl-tRNA synthetase, cytoplasmic, putative	Brugia Chip V1
BMX2679	Bm1_17400	14293.m00075	3.60651	0.00380497	P19398|ITR1_ASCSU Trypsin inhibitor (ATI)	trypsin inhibitor, putative	TIGR B. malayi genomic gene models
BMX4257	Bm1_27170	14894.m00090	4.02986	2.19746e-05	P27592|EF1A_ONCVO Elongation factor 1-alpha (EF-1-alpha)	elongation factor 1-alpha (EF-1-alpha), putative	TIGR B. malayi genomic gene models
bm.00174	no_match	BMC00511	3.58345	5.00118e-07	P27592|EF1A_ONCVO Elongation factor 1-alpha (EF-1-alpha)		Brugia Chip V1
BMX4489	Bm1_06755	14932.m00514	3.02687	0.000244471	P29030|CHIT_BRUMA Endochitinase precursor (MF1 antigen)	endochitinase, putative	TIGR B. malayi genomic gene models
BMX1307	Bm1_08620	13401.m00088	2.13161	3.30586e-05	P36404|ARL2_HUMAN ADP-ribosylation factor-like protein 2	ADP-ribosylation factor-like protein 2, putative	TIGR B. malayi genomic gene models
bm.00767	Bm1_57515	BMC03100	2.58491	5.57679e-05	P41824|YBOXH_APLCA Y-box factor homolog (APY1)	'Cold-shock' DNA-binding domain containing protein	Brugia Chip V1
bm.00901	Bm1_08420	BMC03573	4.22415	0.000100706	P46825|KLC_LOLPE Kinesin light chain (KLC)	kinesin light chain protein 2, isoform a, putative	Brugia Chip V1
BMX13600	no_match	TC3620	2.06431	3.36708e-07	P54213|CATR_DUNSA Caltractin (Centrin)		TIGR gene indices O. volvulus EST clusters
bm.00049	no_match	BMC00112	2.11221	0.000562276	Q05893|PPCK_ASCSU Phosphoenolpyruvate carboxykinase [GTP]		Brugia Chip V1
BMX7091	Bm1_44375	14979.m04381	2.86696	0.00201055	Q17046|VATL_ASCSU Vacuolar ATP synthase 16 kDa proteolipid subunit	Vacuolar ATP synthase 16 kDa proteolipid subunit, putative	TIGR B. malayi genomic gene models
BMX736	Bm1_05015	13089.m00015	2.13638	0.015417	Q25604|NHR1_ONCVO Nuclear hormone receptor-like	Nuclear hormone receptor-like 1, putative	TIGR B. malayi genomic gene models
BMX2197	Bm1_05015	14065.m00027	2.16632	7.64548e-06	Q25604|NHR1_ONCVO Nuclear hormone receptor-like 1	Nuclear hormone receptor-like 1, putative	TIGR B. malayi genomic gene models
BMX8196	Bm1_51245	14992.m10991	3.73968	4.91766e-05	Q3MSQ8|DDX4_RANLE Probable ATP-dependent RNA helicase DDX4 (DEAD box protein 4)	DEAD/DEAH box helicase family protein	TIGR B. malayi genomic gene models
BMX1912	Bm1_51245	13883.m00025	2.10511	8.55658e-05	Q3MSQ8|DDX4_RANLE Probable ATP-dependent RNA helicase DDX4 (DEAD box protein 4) (VASA homolog)	DEAD/DEAH box helicase family protein	TIGR B. malayi genomic gene models
bm.02086	Bm1_52975	BMC01107	2.24638	0.0209334	Q611C8|ERD2_CAEBR ER lumen protein retaining receptor	ER lumen protein retaining receptor, putative	Brugia Chip V1
bm.01792	Bm1_39105	BMC12448	2.02863	0.00489471	Q61B10|NOLA1_CAEBR Putative H/ACA ribonucleoprotein complex subunit 1-like protein	snoRNP protein GAR1, putative	Brugia Chip V1
bm.00793	no_match	BMC03187	2.81551	6.68974e-05	Q61B10|NOLA1_CAEBR Putative H/ACA ribonucleoprotein complex subunit 1-like protein in situ: spm and oocyte and embryo		Brugia Chip V1
bm.00515	no_match	BMC01980	2.77356	0.00224358	Q623T0|ODO1_CAEBR 2-oxoglutarate dehydrogenase E1 component, mitochondrial precursor		Brugia Chip V1
bm.00326	Bm1_24070	BMC01082	2.36215	1.77357e-05	Q6PFR5|TRA2A_MOUSE Transformer-2 protein homolog (TRA-2 alpha)	RNA recognition motif domain containing protein	Brugia Chip V1
BMX5644	Bm1_35770	14971.m02794	2.4997	0.000657031	Q9NHZ5|OAZ_ONCVO Ornithine decarboxylase antizyme (ODC-Az)	Ornithine decarboxylase antizyme, putative	TIGR B. malayi genomic gene models
BMX9229	Bm1_57575	15549.m00018	3.28134	0.000239332	T16953 hypothetical protein T28D9.2 -(Alternative splicing factor SRp55/B52/SRp75 (RRM superfamily)	Hypothetical RNA-binding protein T28D9.2 in chromosome II, putative	TIGR B. malayi genomic gene models
BMX882	Bm1_05895	13204.m00046	2.89009	0.000296689	T28897 hypothetical protein T17H7.5 - [Caenorhabditis elegans ]	Gex interacting protein protein 16, isoform d, putative	TIGR B. malayi genomic gene models
bm.00236	Bm1_39190	BMC00749	2.0132	0.000715569	T29230 hypothetical protein F55G1.11 - [Caenorhabditis elegans]	conserved hypothetical protein	Brugia Chip V1
BMX1039	Bm1_06870	13275.m00188	3.56735	0.000137146	T31583 hypothetical protein Y48C3A.a -	Pao retrotransposon peptidase family protein	TIGR B. malayi genomic gene models
bm.02262	no_match	BMC02663	2.7372	0.0134219	T33079 hypothetical protein F56A6.2 - [Caenorhabditis elegans]		Brugia Chip V1
BMX6868	Bm1_43100	14977.m04862	2.69509	9.53635e-06	T33751 hypothetical protein R11E3.8 - [Caenorhabditis elegans]	prolyl oligopeptidase family protein	TIGR B. malayi genomic gene models
BMX6	Bm1_00055	12404.m00015	2.14382	0.000244775	UNKNOWN	hypothetical protein	TIGR B. malayi genomic gene models
BMX26	Bm1_00210	12422.m00026	2.35354	6.28728e-07	UNKNOWN	hypothetical protein	TIGR B. malayi genomic gene models
BMX102	Bm1_00740	12485.m00052	4.64541	1.18618e-05	UNKNOWN	hypothetical protein	TIGR B. malayi genomic gene models
BMX123	Bm1_00865	12501.m00019	6.29704	0.00059481	UNKNOWN	excretory/secretory protein Juv-p120 precursor, putative	TIGR B. malayi genomic gene models
BMX138	Bm1_00970	12513.m00012	10.8079	3.26868e-07	UNKNOWN	hypothetical protein	TIGR B. malayi genomic gene models
BMX149	Bm1_01025	12522.m00013	2.74206	2.15901e-05	UNKNOWN	ICHIT, putative	TIGR B. malayi genomic gene models
BMX173	Bm1_01185	12546.m00064	2.21931	0.000971311	UNKNOWN	hypothetical protein	TIGR B. malayi genomic gene models
BMX175	Bm1_01200	12548.m00023	2.36254	0.00144001	UNKNOWN	hypothetical protein	TIGR B. malayi genomic gene models
BMX192	Bm1_01350	12565.m00052	7.97548	0.000143678	UNKNOWN	RE33889p, putative	TIGR B. malayi genomic gene models
BMX198	Bm1_01390	12570.m00034	8.15353	0.000345252	UNKNOWN	hypothetical protein	TIGR B. malayi genomic gene models
BMX352	Bm1_02390	12683.m00018	2.20207	1.34953e-05	UNKNOWN	hypothetical protein	TIGR B. malayi genomic gene models
BMX401	Bm1_02670	12719.m00015	8.57078	0.000137588	UNKNOWN	collagen, putative	TIGR B. malayi genomic gene models
BMX434	Bm1_02920	12759.m00009	8.76597	2.99424e-05	UNKNOWN	hypothetical protein	TIGR B. malayi genomic gene models
BMX495	Bm1_01100	12821.m00150	2.41568	6.63381e-06	UNKNOWN	hypothetical protein	TIGR B. malayi genomic gene models
BMX498	not found	12821.m00153	4.47251	1.67757e-08	UNKNOWN		TIGR B. malayi genomic gene models
BMX522	deleted	12851.m00009	4.03339	3.23146e-05	UNKNOWN		TIGR B. malayi genomic gene models
BMX528	Bm1_03590	12861.m00055	4.05546	1.16536e-06	UNKNOWN	Regulator of nonsense transcripts 1 homolog, putative	TIGR B. malayi genomic gene models
BMX559	Bm1_03790	12895.m00007	3.82649	0.000382504	UNKNOWN	hypothetical protein	TIGR B. malayi genomic gene models
BMX570	Bm1_03870	12902.m00222	3.57154	6.896e-08	UNKNOWN	hypothetical protein	TIGR B. malayi genomic gene models
BMX634	Bm1_04280	12962.m00049	6.03429	0.000536811	UNKNOWN	hypothetical protein	TIGR B. malayi genomic gene models
BMX662	Bm1_04510	13014.m00009	4.07692	0.00010105	UNKNOWN	hypothetical protein	TIGR B. malayi genomic gene models
BMX663	Bm1_04515	13016.m00022	3.77145	8.65554e-05	UNKNOWN	hypothetical protein	TIGR B. malayi genomic gene models
BMX756	Bm1_05130	13113.m00030	2.23152	0.000166829	UNKNOWN	hypothetical protein	TIGR B. malayi genomic gene models
BMX759	Bm1_47240	13119.m00019	2.27889	0.00825707	UNKNOWN	bZIP transcription factor family protein	TIGR B. malayi genomic gene models
BMX791	Bm1_05350	13144.m00042	5.24235	0.00202285	UNKNOWN	MGC81364 protein, putative	TIGR B. malayi genomic gene models
BMX825	Bm1_05570	13165.m00016	4.77725	0.000661618	UNKNOWN	hypothetical protein	TIGR B. malayi genomic gene models
BMX861	Bm1_05755	13186.m00014	3.33239	0.000199534	UNKNOWN	hypothetical protein	TIGR B. malayi genomic gene models
BMX920	Bm1_06150	13238.m00069	2.19105	0.000152601	UNKNOWN	conserved hypothetical protein	TIGR B. malayi genomic gene models
BMX933	Bm1_06235	13247.m00687	2.2836	0.00109843	UNKNOWN	hypothetical protein	TIGR B. malayi genomic gene models
BMX981	Bm1_06520	13253.m00073	2.23679	8.71063e-05	UNKNOWN	EF hand family protein	TIGR B. malayi genomic gene models
BMX1010	Bm1_06690	13261.m00261	3.13034	0.000324651	UNKNOWN	hypothetical protein	TIGR B. malayi genomic gene models
BMX1042	Bm1_06885	13275.m00191	2.04397	0.00392025	UNKNOWN	hypothetical protein	TIGR B. malayi genomic gene models
BMX1071	Bm1_07055	13283.m00038	3.54966	0.000151734	UNKNOWN	CDP-alcohol phosphatidyltransferase family protein	TIGR B. malayi genomic gene models
BMX1075	Bm1_07090	13289.m00064	4.47726	0.000108386	UNKNOWN	hypothetical protein	TIGR B. malayi genomic gene models
BMX1089	Bm1_07175	13293.m00128	2.06751	1.76926e-06	UNKNOWN	hypothetical protein	TIGR B. malayi genomic gene models
BMX1169	Bm1_07725	13329.m00009	2.5435	0.00048533	UNKNOWN	hypothetical protein	TIGR B. malayi genomic gene models
BMX1172	Bm1_07745	13332.m00192	2.28538	0.00106393	UNKNOWN	Helix-loop-helix DNA-binding domain containing protein	TIGR B. malayi genomic gene models
BMX1205	Bm1_07975	13355.m00156	4.22248	0.00377231	UNKNOWN	gene cp2.2, putative	TIGR B. malayi genomic gene models
BMX1213	Bm1_08020	13356.m00232	2.0507	8.68556e-05	UNKNOWN	hypothetical protein	TIGR B. malayi genomic gene models
BMX1236	Bm1_08130	13360.m00076	3.70559	0.00180195	UNKNOWN	Myotubularin-related family protein	TIGR B. malayi genomic gene models
BMX1272	Bm1_08400	13383.m00091	4.43508	3.01781e-05	UNKNOWN	hypothetical protein	TIGR B. malayi genomic gene models
BMX1290	Bm1_08525	13398.m00092	3.80098	0.000186167	UNKNOWN	hypothetical protein	TIGR B. malayi genomic gene models
BMX1302	Bm1_08595	13400.m00317	2.11362	0.00486228	UNKNOWN	hypothetical protein	TIGR B. malayi genomic gene models
BMX1314	Bm1_08645	13404.m00015	8.63886	1.82672e-05	UNKNOWN	hypothetical protein	TIGR B. malayi genomic gene models
BMX1329	Bm1_08750	13411.m00125	2.30894	0.000311796	UNKNOWN	hypothetical protein	TIGR B. malayi genomic gene models
BMX1356	Bm1_08910	13415.m00461	2.32373	0.00051646	UNKNOWN	hypothetical protein	TIGR B. malayi genomic gene models
BMX1394	Bm1_09180	13454.m00037	2.08729	0.000650922	UNKNOWN	hypothetical protein	TIGR B. malayi genomic gene models
BMX1398	Bm1_09200	13457.m00030	6.61798	7.90463e-05	UNKNOWN	hypothetical protein	TIGR B. malayi genomic gene models
BMX1500	Bm1_09870	13517.m00023	3.36366	2.84466e-05	UNKNOWN	hypothetical protein	TIGR B. malayi genomic gene models
BMX1547	Bm1_10185	13562.m00093	2.61978	4.58525e-05	UNKNOWN	hypothetical protein	TIGR B. malayi genomic gene models
BMX1553	Bm1_10220	13573.m00018	8.39092	0.000633519	UNKNOWN	hypothetical protein	TIGR B. malayi genomic gene models
BMX1567	Bm1_10330	13591.m00021	2.23262	0.00168091	UNKNOWN	hypothetical protein	TIGR B. malayi genomic gene models
BMX1570	Bm1_10350	13594.m00043	2.19726	0.000846091	UNKNOWN	hypothetical protein	TIGR B. malayi genomic gene models
BMX1577	Bm1_10415	13603.m00018	3.15527	0.00102272	UNKNOWN	hypothetical protein	TIGR B. malayi genomic gene models
BMX1602	Bm1_10575	13620.m00250	2.17962	4.23894e-06	UNKNOWN	hypothetical protein	TIGR B. malayi genomic gene models
BMX1616	Bm1_10675	13632.m00186	2.22044	0.00066243	UNKNOWN	hypothetical protein	TIGR B. malayi genomic gene models
BMX1634	Bm1_10790	13644.m00283	2.08537	0.0130533	UNKNOWN	hypothetical protein	TIGR B. malayi genomic gene models
BMX1653	Bm1_00735	13651.m00036	2.88247	1.77191e-07	UNKNOWN	hypothetical protein	TIGR B. malayi genomic gene models
BMX1683	Bm1_11110	13673.m00036	3.8117	5.75511e-06	UNKNOWN	mucin, putative	TIGR B. malayi genomic gene models
BMX1704	Bm1_11275	13695.m00211	4.6788	1.28937e-05	UNKNOWN	hypothetical protein	TIGR B. malayi genomic gene models
BMX1722	Bm1_11395	13715.m00020	3.07474	4.95763e-05	UNKNOWN	UBA/TS-N domain containing protein	TIGR B. malayi genomic gene models
BMX1728	Bm1_11425	13717.m00173	3.41454	0.000311895	UNKNOWN	hypothetical protein	TIGR B. malayi genomic gene models
BMX1863	Bm1_12250	13828.m00098	7.58641	0.000408869	UNKNOWN	conserved hypothetical protein	TIGR B. malayi genomic gene models
BMX1916	Bm1_12555	13891.m00014	3.77361	0.000312776	UNKNOWN	hypothetical protein	TIGR B. malayi genomic gene models
BMX1929	Bm1_06870	13905.m00036	3.13532	0.00185395	UNKNOWN	Pao retrotransposon peptidase family protein	TIGR B. malayi genomic gene models
BMX1946	Bm1_12780	13920.m00436	2.80882	2.25887e-05	UNKNOWN	hypothetical protein	TIGR B. malayi genomic gene models
BMX1983	Bm1_12995	13935.m00012	2.33592	0.00230917	UNKNOWN	hypothetical protein	TIGR B. malayi genomic gene models
BMX2148	Bm1_14110	14052.m00190	2.86182	4.48585e-06	UNKNOWN	hypothetical protein	TIGR B. malayi genomic gene models
BMX2174	Bm1_14290	14058.m00568	2.24477	0.000610549	UNKNOWN	hypothetical protein	TIGR B. malayi genomic gene models
BMX2191	Bm1_14395	14061.m00055	5.89945	1.58451e-05	UNKNOWN	hypothetical protein	TIGR B. malayi genomic gene models
BMX2199	Bm1_14450	14070.m00012	3.73919	0.000257809	UNKNOWN	Fasciclin domain containing protein	TIGR B. malayi genomic gene models
BMX2221	Bm1_14585	14091.m00043	5.6011	0.000803937	UNKNOWN	hypothetical protein	TIGR B. malayi genomic gene models
BMX2292	Bm1_15015	14126.m00022	2.10218	9.31979e-05	UNKNOWN	hypothetical protein	TIGR B. malayi genomic gene models
BMX2309	Bm1_15115	14142.m00020	2.26255	0.00134585	UNKNOWN	hypothetical protein	TIGR B. malayi genomic gene models
BMX2328	Bm1_15205	14158.m00115	3.45024	0.000157037	UNKNOWN	hypothetical protein	TIGR B. malayi genomic gene models
BMX2344	Bm1_15315	14174.m00062	2.11982	3.24153e-06	UNKNOWN	hypothetical protein	TIGR B. malayi genomic gene models
BMX2392	Bm1_00735	14205.m00044	2.03158	7.29243e-06	UNKNOWN	hypothetical protein	TIGR B. malayi genomic gene models
BMX2445	Bm1_15960	14224.m00315	2.45332	5.42191e-07	UNKNOWN	hypothetical protein	TIGR B. malayi genomic gene models
BMX2448	Bm1_15975	14225.m00074	2.63871	0.00158468	UNKNOWN	hypothetical protein	TIGR B. malayi genomic gene models
BMX2466	Bm1_16085	14232.m00260	3.28469	2.06824e-05	UNKNOWN	hypothetical protein	TIGR B. malayi genomic gene models
BMX2496	Bm1_16255	14237.m00400	3.16051	7.26671e-08	UNKNOWN	hypothetical protein	TIGR B. malayi genomic gene models
BMX2565	Bm1_16710	14250.m00300	2.2967	0.00210147	UNKNOWN	hypothetical protein	TIGR B. malayi genomic gene models
BMX2569	Bm1_16735	14253.m00150	3.36784	0.000176565	UNKNOWN	BTB/POZ domain containing protein	TIGR B. malayi genomic gene models
BMX2658	Bm1_17270	14284.m00379	3.35657	1.3766e-05	UNKNOWN	Fasciclin domain containing protein	TIGR B. malayi genomic gene models
BMX2662	Bm1_17305	14284.m00387	3.23447	6.01478e-07	UNKNOWN	hypothetical protein	TIGR B. malayi genomic gene models
BMX2693	Bm1_17475	14296.m00064	4.35486	0.00131721	UNKNOWN	collagen, putative	TIGR B. malayi genomic gene models
BMX2816	Bm1_16740	14355.m00227	2.08905	0.00185859	UNKNOWN	Homeobox domain containing protein	TIGR B. malayi genomic gene models
BMX2856	Bm1_18500	14367.m00299	3.64084	3.93473e-05	UNKNOWN	TAZ zinc finger family protein	TIGR B. malayi genomic gene models
BMX2947	Bm1_19145	14408.m00071	2.33165	3.61003e-06	UNKNOWN	hypothetical protein	TIGR B. malayi genomic gene models
BMX3088	Bm1_00735	14481.m00157	2.56229	2.70532e-05	UNKNOWN	hypothetical protein	TIGR B. malayi genomic gene models
BMX3089	Bm1_00735	14481.m00158	2.84039	0.000309428	UNKNOWN	hypothetical protein	TIGR B. malayi genomic gene models
BMX3090	Bm1_00735	14481.m00159	2.67441	0.00100099	UNKNOWN	hypothetical protein	TIGR B. malayi genomic gene models
BMX3131	Bm1_20245	14498.m00065	2.06497	0.000443003	UNKNOWN	hypothetical protein	TIGR B. malayi genomic gene models
BMX3155	Bm1_20400	14516.m00053	2.4229	0.000529898	UNKNOWN	hypothetical protein	TIGR B. malayi genomic gene models
BMX3159	no_match	14517.m00088	2.11746	0.00207554	UNKNOWN		TIGR B. malayi genomic gene models
BMX3234	Bm1_20890	14541.m00147	3.37816	0.000360663	UNKNOWN	hypothetical protein	TIGR B. malayi genomic gene models
BMX3264	Bm1_21070	14554.m00236	4.55177	1.20519e-07	UNKNOWN	hypothetical protein	TIGR B. malayi genomic gene models
BMX3421	Bm1_22055	14608.m00260	4.3771	0.000211602	UNKNOWN	tonB protein, putative	TIGR B. malayi genomic gene models
BMX3457	Bm1_22300	14616.m00143	2.02971	3.33534e-05	UNKNOWN	hypothetical protein	TIGR B. malayi genomic gene models
BMX3503	Bm1_22570	14634.m00541	10.2804	0.000143185	UNKNOWN	hypothetical protein	TIGR B. malayi genomic gene models
BMX3533	Bm1_22765	14640.m00210	2.05739	0.00393336	UNKNOWN	hypothetical protein	TIGR B. malayi genomic gene models
BMX3610	Bm1_23240	14659.m00192	2.09841	0.00304649	UNKNOWN	glycine-rich protein Tfm5, putative	TIGR B. malayi genomic gene models
BMX3671	Bm1_23595	14679.m00160	4.6296	0.000584105	UNKNOWN	hypothetical protein	TIGR B. malayi genomic gene models
BMX3751	Bm1_24090	14702.m00401	2.07789	0.000866368	UNKNOWN	conserved hypothetical protein	TIGR B. malayi genomic gene models
BMX3839	Bm1_24600	14715.m01252	3.67103	0.000945958	UNKNOWN	hypothetical protein	TIGR B. malayi genomic gene models
BMX3898	Bm1_24970	14733.m00009	2.11704	0.00292738	UNKNOWN	hypothetical protein	TIGR B. malayi genomic gene models
BMX3924	Bm1_25140	14747.m00205	2.78885	0.00446236	UNKNOWN	PX domain containing protein	TIGR B. malayi genomic gene models
BMX3953	Bm1_25315	14761.m00191	4.21322	0.00172781	UNKNOWN	hypothetical protein	TIGR B. malayi genomic gene models
BMX3978	Bm1_25470	14765.m00803	2.47855	0.000141168	UNKNOWN	hypothetical protein	TIGR B. malayi genomic gene models
BMX4008	Bm1_25630	14769.m00017	2.28992	0.000492731	UNKNOWN	hypothetical protein	TIGR B. malayi genomic gene models
BMX4148	Bm1_26520	14824.m00117	4.24113	1.72534e-07	UNKNOWN	hypothetical protein	TIGR B. malayi genomic gene models
BMX4150	Bm1_26530	14824.m00119	20.5604	0.000738398	UNKNOWN	hypothetical protein	TIGR B. malayi genomic gene models
BMX4171	Bm1_26645	14838.m00015	6.72205	0.000443531	UNKNOWN	hypothetical protein	TIGR B. malayi genomic gene models
BMX4185	Bm1_26720	14850.m00039	3.46015	3.02636e-06	UNKNOWN	hypothetical protein	TIGR B. malayi genomic gene models
BMX4222	Bm1_26940	14871.m00017	2.67759	1.13324e-08	UNKNOWN	hypothetical protein	TIGR B. malayi genomic gene models
BMX4224	Bm1_01100	14873.m00229	2.65236	3.97239e-05	UNKNOWN	hypothetical protein	TIGR B. malayi genomic gene models
BMX4433	Bm1_28290	14928.m00205	4.8869	6.41687e-06	UNKNOWN	hypothetical protein	TIGR B. malayi genomic gene models
BMX4457	Bm1_28440	14930.m00338	2.34438	0.000460899	UNKNOWN	hypothetical protein	TIGR B. malayi genomic gene models
BMX4463	Bm1_28480	14930.m00346	2.07681	0.00323869	UNKNOWN	translation elongation factor aEF-2, putative	TIGR B. malayi genomic gene models
BMX4469	Bm1_28510	14931.m00315	5.18085	1.41043e-06	UNKNOWN	hypothetical protein	TIGR B. malayi genomic gene models
BMX4525	Bm1_28855	14936.m00262	2.59715	5.0472e-05	UNKNOWN	Eukaryotic initiation factor 3, gamma subunit family protein	TIGR B. malayi genomic gene models
BMX4545	Bm1_14450	14938.m00330	4.30955	0.000109413	UNKNOWN	hypothetical protein	TIGR B. malayi genomic gene models
BMX4589	Bm1_29270	14942.m00201	5.51256	0.0020746	UNKNOWN	hypothetical protein	TIGR B. malayi genomic gene models
BMX4603	Bm1_29345	14944.m00536	3.32406	0.000168703	UNKNOWN	hypothetical protein	TIGR B. malayi genomic gene models
BMX4681	Bm1_21750	14948.m00288	9.56507	0.00039345	UNKNOWN	excretory/secretory protein Juv-p120 precursor, putative	TIGR B. malayi genomic gene models
BMX4690	Bm1_29815	14949.m00216	4.78965	8.22422e-05	UNKNOWN	hypothetical protein	TIGR B. malayi genomic gene models
BMX4726	Bm1_30045	14950.m01825	3.19825	0.000411424	UNKNOWN	hypothetical protein	TIGR B. malayi genomic gene models
BMX4753	Bm1_30195	14950.m01855	5.35954	0.000450489	UNKNOWN	hypothetical protein	TIGR B. malayi genomic gene models
BMX4794	Bm1_30430	14952.m01387	2.27774	6.3461e-05	UNKNOWN	hypothetical protein	TIGR B. malayi genomic gene models
BMX4885	no_match	14954.m01660	2.23892	0.000387126	UNKNOWN		TIGR B. malayi genomic gene models
BMX4897	Bm1_31050	14954.m01677	2.16197	7.18642e-05	UNKNOWN	hypothetical protein	TIGR B. malayi genomic gene models
BMX4898	Bm1_31060	14954.m01679	3.30106	0.00183537	UNKNOWN	hypothetical protein	TIGR B. malayi genomic gene models
BMX4914	Bm1_31170	14954.m01701	4.80437	0.00256983	UNKNOWN	Protein kinase domain containing protein	TIGR B. malayi genomic gene models
BMX4930	Bm1_31270	14954.m01721	2.50737	6.62031e-06	UNKNOWN	hypothetical protein	TIGR B. malayi genomic gene models
BMX4939	Bm1_31325	14954.m01732	2.4485	0.0198551	UNKNOWN	hypothetical protein	TIGR B. malayi genomic gene models
BMX5015	Bm1_31815	14958.m00339	14.2475	1.81597e-05	UNKNOWN	hypothetical protein	TIGR B. malayi genomic gene models
BMX5036	Bm1_31935	14959.m00543	2.26478	0.000279597	UNKNOWN	hypothetical protein	TIGR B. malayi genomic gene models
BMX5037	Bm1_31940	14959.m00544	3.0747	0.00042452	UNKNOWN	hypothetical protein	TIGR B. malayi genomic gene models
BMX5065	Bm1_32135	14961.m04919	2.03234	3.5608e-05	UNKNOWN	hypothetical protein	TIGR B. malayi genomic gene models
BMX5140	Bm1_32585	14961.m05008	2.60962	8.9611e-05	UNKNOWN	hypothetical protein	TIGR B. malayi genomic gene models
BMX5154	Bm1_32665	14961.m05024	2.83388	0.000378656	UNKNOWN	hypothetical protein	TIGR B. malayi genomic gene models
BMX5155	Bm1_32670	14961.m05025	2.76121	8.38102e-06	UNKNOWN	hypothetical protein	TIGR B. malayi genomic gene models
BMX5170	Bm1_32750	14961.m05041	2.06397	0.000344988	UNKNOWN	hypothetical protein	TIGR B. malayi genomic gene models
BMX5178	Bm1_32810	14961.m05053	3.44309	3.08516e-05	UNKNOWN	BAT2 N-terminus family protein	TIGR B. malayi genomic gene models
BMX5180	Bm1_32820	14961.m05055	7.20087	1.33166e-07	UNKNOWN	hypothetical protein	TIGR B. malayi genomic gene models
BMX5186	Bm1_32860	14961.m05063	3.42304	5.01323e-05	UNKNOWN	Valyl-tRNA synthetase, putative	TIGR B. malayi genomic gene models
BMX5257	Bm1_33330	14961.m05159	2.41918	0.000387744	UNKNOWN	tumor suppressor., putative	TIGR B. malayi genomic gene models
BMX5316	Bm1_33680	14961.m05232	2.01939	0.00356698	UNKNOWN	hypothetical protein	TIGR B. malayi genomic gene models
BMX5334	Bm1_33820	14961.m05260	4.27699	0.000257072	UNKNOWN	hypothetical protein	TIGR B. malayi genomic gene models
BMX5389	Bm1_34160	14961.m05328	2.80056	2.59839e-07	UNKNOWN	hypothetical protein	TIGR B. malayi genomic gene models
BMX5406	Bm1_34280	14961.m05351	2.79101	0.000471195	UNKNOWN	hypothetical protein	TIGR B. malayi genomic gene models
BMX5418	Bm1_34360	14961.m05367	2.91322	0.00029789	UNKNOWN	hypothetical protein	TIGR B. malayi genomic gene models
BMX5498	Bm1_01100	14965.m00414	2.1231	0.000495229	UNKNOWN	hypothetical protein	TIGR B. malayi genomic gene models
BMX5609	Bm1_35545	14968.m01498	2.33615	0.00357532	UNKNOWN	hypothetical protein	TIGR B. malayi genomic gene models
BMX5627	Bm1_35690	14968.m01525	2.36801	0.00215195	UNKNOWN	hypothetical protein	TIGR B. malayi genomic gene models
BMX5630	Bm1_35705	14971.m02779	2.72298	3.65237e-06	UNKNOWN	Ras association	TIGR B. malayi genomic gene models
BMX5637	Bm1_35740	14971.m02786	2.66266	0.00328131	UNKNOWN	Golgi autoantigen, golgin subfamily A member 5, putative	TIGR B. malayi genomic gene models
BMX5647	Bm1_35785	14971.m02797	2.08845	0.0122538	UNKNOWN	hypothetical protein	TIGR B. malayi genomic gene models
BMX5836	Bm1_36965	14972.m07083	4.02683	0.00863189	UNKNOWN	Conserved hypothetical protein, putative	TIGR B. malayi genomic gene models
BMX5883	Bm1_37235	14972.m07140	9.39773	0.000216619	UNKNOWN	hypothetical protein	TIGR B. malayi genomic gene models
BMX5944	Bm1_37580	14972.m07212	2.76491	0.000799157	UNKNOWN	Bromodomain containing protein	TIGR B. malayi genomic gene models
BMX5946	Bm1_37590	14972.m07214	2.8986	0.000481181	UNKNOWN	hypothetical protein	TIGR B. malayi genomic gene models
BMX6101	Bm1_38530	14972.m07405	3.14566	0.0017997	UNKNOWN	PET Domain	TIGR B. malayi genomic gene models
BMX6103	Bm1_38540	14972.m07407	7.44	0.000799585	UNKNOWN	hypothetical protein	TIGR B. malayi genomic gene models
BMX6119	Bm1_38640	14972.m07427	3.06816	0.00124509	UNKNOWN	Pctaire class cell cycle kinase protein 1, isoform b, putative	TIGR B. malayi genomic gene models
BMX6121	Bm1_38655	14972.m07430	4.9092	0.000138027	UNKNOWN	SWIM zinc finger family protein	TIGR B. malayi genomic gene models
BMX6127	Bm1_38700	14972.m07439	2.69443	0.000142221	UNKNOWN	conserved hypothetical protein	TIGR B. malayi genomic gene models
BMX6151	Bm1_38840	14972.m07468	3.19372	1.4815e-05	UNKNOWN	phosphoprotein phosphatase inhibitor 2 - rabbit, putative	TIGR B. malayi genomic gene models
BMX6192	Bm1_39060	14972.m07514	2.58856	0.00075818	UNKNOWN	hypothetical protein	TIGR B. malayi genomic gene models
BMX6242	Bm1_39385	14972.m07579	2.82324	0.000675923	UNKNOWN	FYVE zinc finger family protein	TIGR B. malayi genomic gene models
BMX6250	Bm1_39435	14972.m07589	2.33367	0.0007524	UNKNOWN	hypothetical protein	TIGR B. malayi genomic gene models
BMX6347	Bm1_40015	14972.m07708	2.28213	1.14717e-05	UNKNOWN	MGC83479 protein, putative	TIGR B. malayi genomic gene models
BMX6404	Bm1_40350	14972.m07777	6.29196	0.00014955	UNKNOWN	hypothetical protein	TIGR B. malayi genomic gene models
BMX6412	Bm1_40380	14972.m07786	2.67202	1.98564e-05	UNKNOWN	RNA recognition motif.	TIGR B. malayi genomic gene models
BMX6434	Bm1_40515	14972.m07813	8.29395	2.17821e-06	UNKNOWN	acetylcholine receptor protein, alpha-like chain, putative	TIGR B. malayi genomic gene models
BMX6462	Bm1_40655	14972.m07846	2.21038	0.00966259	UNKNOWN	conserved hypothetical protein	TIGR B. malayi genomic gene models
BMX6500	Bm1_40870	14972.m07891	2.68862	6.44413e-06	UNKNOWN	hypothetical protein	TIGR B. malayi genomic gene models
BMX6537	Bm1_41115	14973.m02618	5.24733	0.00391929	UNKNOWN	hypothetical protein	TIGR B. malayi genomic gene models
BMX6637	Bm1_41740	14974.m00813	3.02728	1.29212e-06	UNKNOWN	hypothetical protein	TIGR B. malayi genomic gene models
BMX6708	Bm1_42160	14975.m04368	5.04606	0.00293472	UNKNOWN	hypothetical protein	TIGR B. malayi genomic gene models
BMX6746	Bm1_42390	14975.m04415	2.02016	1.77053e-05	UNKNOWN	hypothetical protein	TIGR B. malayi genomic gene models
BMX6823	Bm1_42835	14975.m04508	2.02258	0.0401473	UNKNOWN	hypothetical protein	TIGR B. malayi genomic gene models
BMX6867	Bm1_43095	14977.m04861	2.06407	0.000193111	UNKNOWN	hypothetical protein	TIGR B. malayi genomic gene models
BMX6940	Bm1_43500	14977.m04946	4.4566	0.00904929	UNKNOWN	hypothetical protein	TIGR B. malayi genomic gene models
BMX6970	Bm1_43650	14977.m04978	3.03305	0.00182238	UNKNOWN	hypothetical protein	TIGR B. malayi genomic gene models
BMX7068	Bm1_44210	14977.m05091	2.37725	0.0112972	UNKNOWN	conserved hypothetical protein	TIGR B. malayi genomic gene models
BMX7081	Bm1_44295	14977.m05109	2.10003	0.000714681	UNKNOWN	Helix-loop-helix DNA-binding domain containing protein	TIGR B. malayi genomic gene models
BMX7100	Bm1_44435	14979.m04393	2.30317	0.000292357	UNKNOWN	Zinc finger, C2H2 type family protein	TIGR B. malayi genomic gene models
BMX7109	Bm1_44475	14979.m04402	2.05415	3.65723e-05	UNKNOWN	hypothetical protein	TIGR B. malayi genomic gene models
BMX7171	Bm1_44815	14979.m04472	2.7723	0.00409425	UNKNOWN	hypothetical protein	TIGR B. malayi genomic gene models
BMX7183	Bm1_44900	14979.m04489	2.36816	0.000248043	UNKNOWN	bone morphogenetic protein type 1 receptor, putative	TIGR B. malayi genomic gene models
BMX7240	Bm1_45260	14979.m04561	2.21161	9.20392e-05	UNKNOWN	hypothetical protein	TIGR B. malayi genomic gene models
BMX7281	Bm1_45470	14979.m04611	2.03518	0.00558267	UNKNOWN	Bromodomain containing protein	TIGR B. malayi genomic gene models
BMX7286	Bm1_45490	14979.m04616	3.33498	0.000508449	UNKNOWN	hypothetical protein	TIGR B. malayi genomic gene models
BMX7310	Bm1_45620	14979.m04643	5.64069	2.05468e-06	UNKNOWN	Trypsin family protein	TIGR B. malayi genomic gene models
BMX7341	no_match	14980.m02678	6.18409	0.00238301	UNKNOWN		TIGR B. malayi genomic gene models
BMX7359	Bm1_45880	14980.m02697	2.1354	0.0340571	UNKNOWN	jmjC domain containing protein	TIGR B. malayi genomic gene models
BMX7460	Bm1_46490	14980.m02823	2.06059	0.000895221	UNKNOWN	hypothetical protein	TIGR B. malayi genomic gene models
BMX7464	Bm1_46515	14980.m02828	4.04822	9.97043e-06	UNKNOWN	hypothetical protein	TIGR B. malayi genomic gene models
BMX7486	Bm1_46670	14981.m02373	13.2768	0.000251932	UNKNOWN	hypothetical protein	TIGR B. malayi genomic gene models
BMX7522	Bm1_46890	14981.m02415	3.58018	0.000430408	UNKNOWN	hypothetical protein	TIGR B. malayi genomic gene models
BMX7663	Bm1_47785	14990.m07676	2.23954	0.003089	UNKNOWN	hypothetical protein	TIGR B. malayi genomic gene models
BMX7757	Bm1_48345	14990.m07792	2.21591	0.00235659	UNKNOWN	hypothetical protein	TIGR B. malayi genomic gene models
BMX7788	Bm1_48575	14990.m07838	3.34418	0.00126892	UNKNOWN	BTB/POZ domain containing protein	TIGR B. malayi genomic gene models
BMX7818	Bm1_48775	14990.m07878	2.62367	0.00151559	UNKNOWN	hypothetical protein	TIGR B. malayi genomic gene models
BMX7834	Bm1_48870	14990.m07898	3.11116	4.64596e-05	UNKNOWN	hypothetical protein	TIGR B. malayi genomic gene models
BMX7841	Bm1_48925	14990.m07909	2.13532	0.000280187	UNKNOWN	hypothetical protein	TIGR B. malayi genomic gene models
BMX7853	Bm1_49005	14990.m07925	2.55634	0.00520025	UNKNOWN	KH domain containing protein	TIGR B. malayi genomic gene models
BMX7855	Bm1_49045	14990.m07927	3.02391	8.82761e-06	UNKNOWN	hypothetical protein	TIGR B. malayi genomic gene models
BMX7860	Bm1_49165	14990.m07933	3.67783	0.000284678	UNKNOWN	hypothetical protein	TIGR B. malayi genomic gene models
BMX7915	Bm1_49445	14990.m07999	4.42983	0.000246568	UNKNOWN	translocon-associated protein alpha, putative	TIGR B. malayi genomic gene models
BMX7955	Bm1_49640	14990.m08050	2.27906	0.00122904	UNKNOWN	hypothetical protein	TIGR B. malayi genomic gene models
BMX7980	Bm1_49785	14990.m08082	2.09866	0.00321147	UNKNOWN	hypothetical protein	TIGR B. malayi genomic gene models
BMX7981	Bm1_49935	14990.m08083	2.16024	4.00315e-05	UNKNOWN	Zn-finger in Ran binding protein and others containing protein	TIGR B. malayi genomic gene models
BMX8006	Bm1_50055	14990.m08120	2.21479	0.00100311	UNKNOWN	hypothetical protein	TIGR B. malayi genomic gene models
BMX8023	Bm1_50060	14990.m08139	5.65308	8.55059e-05	UNKNOWN	conserved hypothetical protein	TIGR B. malayi genomic gene models
BMX8063	Bm1_50320	14992.m10833	2.46097	8.22521e-06	UNKNOWN	hypothetical protein	TIGR B. malayi genomic gene models
BMX8076	Bm1_50395	14992.m10849	2.01427	5.79937e-06	UNKNOWN	hypothetical protein	TIGR B. malayi genomic gene models
BMX8130	Bm1_50715	14992.m10910	2.03034	0.00209468	UNKNOWN	hypothetical protein	TIGR B. malayi genomic gene models
BMX8135	Bm1_50815	14992.m10917	2.16357	0.00193596	UNKNOWN	hypothetical protein	TIGR B. malayi genomic gene models
BMX8246	Bm1_51535	14992.m11049	2.11884	0.00408403	UNKNOWN	hypothetical protein	TIGR B. malayi genomic gene models
BMX8468	no_match	14992.m11311	2.25617	5.14155e-05	UNKNOWN		TIGR B. malayi genomic gene models
BMX8497	Bm1_52840	14992.m11347	2.48831	0.000894514	UNKNOWN	hypothetical protein	TIGR B. malayi genomic gene models
BMX8552	Bm1_53235	15002.m00035	2.84496	0.000292478	UNKNOWN	hypothetical protein	TIGR B. malayi genomic gene models
BMX8571	Bm1_53240	15010.m00010	4.01959	9.19855e-06	UNKNOWN	hypothetical protein	TIGR B. malayi genomic gene models
BMX8616	Bm1_53630	15068.m00079	2.41343	0.000806314	UNKNOWN	hypothetical protein	TIGR B. malayi genomic gene models
BMX8623	Bm1_53690	15076.m00116	2.24704	0.000863956	UNKNOWN	hypothetical protein	TIGR B. malayi genomic gene models
BMX8676	Bm1_31805	15106.m00016	2.55523	0.000808675	UNKNOWN	MGC64283 protein, putative	TIGR B. malayi genomic gene models
BMX8768	Bm1_54810	15169.m00086	6.16966	0.00108873	UNKNOWN	hypothetical protein	TIGR B. malayi genomic gene models
BMX8857	Bm1_55120	15222.m00010	2.87253	0.000819834	UNKNOWN	BAG domain containing protein	TIGR B. malayi genomic gene models
BMX8877	Bm1_55270	15238.m00008	7.70727	0.00116157	UNKNOWN	hypothetical protein	TIGR B. malayi genomic gene models
BMX9051	Bm1_56430	15377.m00007	21.0928	0.000203549	UNKNOWN	hypothetical protein	TIGR B. malayi genomic gene models
BMX9122	Bm1_28440	15450.m00008	5.41913	1.00162e-05	UNKNOWN	hypothetical protein	TIGR B. malayi genomic gene models
BMX9156	Bm1_29360	15479.m00019	2.39229	0.00661999	UNKNOWN	hypothetical protein	TIGR B. malayi genomic gene models
BMX9171	Bm1_57405	15498.m00011	6.12759	0.000188925	UNKNOWN	hydrolase, NUDIX family protein	TIGR B. malayi genomic gene models
BMX9202	Bm1_57460	15524.m00008	2.5543	0.000466896	UNKNOWN	nuclear protein, putative	TIGR B. malayi genomic gene models
BMX9212	Bm1_57465	15533.m00022	5.06044	1.63683e-07	UNKNOWN	hypothetical protein	TIGR B. malayi genomic gene models
BMX9230	no_match	15550.m00011	3.77798	0.00147178	UNKNOWN		TIGR B. malayi genomic gene models
BMX9250	Bm1_31135	AA022355	2.12882	1.91698e-07	UNKNOWN	hypothetical protein	TIGR gene indices B. malayi EST singletons
BMX9260	no_match	AA032128	2.8682	6.64212e-06	UNKNOWN		TIGR gene indices B. malayi EST singletons
BMX9272	no_match	AA051979	4.66774	3.32406e-06	UNKNOWN		TIGR gene indices B. malayi EST singletons
BMX9274	Bm1_28295	AA052016	2.01534	0.000316652	UNKNOWN	hypothetical protein	TIGR gene indices B. malayi EST singletons
BMX9277	no_match	AA052059	4.01428	1.38766e-05	UNKNOWN		TIGR gene indices B. malayi EST singletons
BMX9286	no_match	AA056859	3.52252	1.6234e-05	UNKNOWN		TIGR gene indices B. malayi EST singletons
BMX9291	no_match	AA057903	2.05561	1.36619e-05	UNKNOWN		TIGR gene indices B. malayi EST singletons
BMX9311	no_match	AA074012	2.44686	3.35914e-07	UNKNOWN		TIGR gene indices B. malayi EST singletons
BMX9328	no_match	AA109319	2.26408	3.37491e-08	UNKNOWN		TIGR gene indices B. malayi EST singletons
BMX9331	no_match	AA109392	3.00683	0.000248263	UNKNOWN		TIGR gene indices B. malayi EST singletons
BMX9341	no_match	AA110590	2.16412	0.00328692	UNKNOWN		TIGR gene indices B. malayi EST singletons
BMX9352	no_match	AA114382	2.28996	2.40192e-05	UNKNOWN		TIGR gene indices B. malayi EST singletons
BMX9360	no_match	AA118192	4.74357	1.76847e-07	UNKNOWN		TIGR gene indices B. malayi EST singletons
BMX9370	no_match	AA123605	2.82369	0.00589151	UNKNOWN		TIGR gene indices B. malayi EST singletons
BMX9373	no_match	AA123633	5.33436	0.000302308	UNKNOWN		TIGR gene indices B. malayi EST singletons
BMX9376	no_match	AA123658	2.88273	0.000301164	UNKNOWN		TIGR gene indices B. malayi EST singletons
BMX9379	no_match	AA123683	2.23165	0.00287156	UNKNOWN		TIGR gene indices B. malayi EST singletons
BMX9383	no_match	AA161527	3.76035	0.000107677	UNKNOWN		TIGR gene indices B. malayi EST singletons
BMX9387	no_match	AA161569	2.37173	4.74159e-05	UNKNOWN		TIGR gene indices B. malayi EST singletons
BMX9393	no_match	AA161631	10.7575	0.000985337	UNKNOWN		TIGR gene indices B. malayi EST singletons
BMX9396	no_match	AA161724	2.52075	9.64935e-05	UNKNOWN		TIGR gene indices B. malayi EST singletons
BMX9398	no_match	AA180549	4.57789	1.50366e-07	UNKNOWN		TIGR gene indices B. malayi EST singletons
BMX9400	no_match	AA180561	2.32194	1.05316e-05	UNKNOWN		TIGR gene indices B. malayi EST singletons
BMX9404	no_match	AA180597	5.94433	0.00178195	UNKNOWN		TIGR gene indices B. malayi EST singletons
BMX9435	no_match	AA228176	3.20915	0.000185504	UNKNOWN		TIGR gene indices B. malayi EST singletons
BMX9437	no_match	AA228182	2.49055	0.00923608	UNKNOWN		TIGR gene indices B. malayi EST singletons
BMX9442	no_match	AA228250	4.69459	1.85193e-07	UNKNOWN		TIGR gene indices B. malayi EST singletons
BMX9463	no_match	AA232005	2.21559	1.21281e-05	UNKNOWN		TIGR gene indices B. malayi EST singletons
BMX9484	no_match	AA246196	3.44096	4.12688e-06	UNKNOWN		TIGR gene indices B. malayi EST singletons
BMX9500	no_match	AA257271	3.71766	2.65679e-05	UNKNOWN		TIGR gene indices B. malayi EST singletons
BMX9501	no_match	AA257272	3.24709	7.93646e-08	UNKNOWN		TIGR gene indices B. malayi EST singletons
BMX9503	no_match	AA257483	4.75437	8.76113e-05	UNKNOWN		TIGR gene indices B. malayi EST singletons
BMX9515	Bm1_04050	AA257603	2.62616	3.3663e-07	UNKNOWN	excretory/secretory protein Juv-p120 precursor, putative	TIGR gene indices B. malayi EST singletons
BMX9517	no_match	AA257645	5.45394	0.00460744	UNKNOWN		TIGR gene indices B. malayi EST singletons
BMX9518	no_match	AA257745	4.49724	3.16983e-05	UNKNOWN		TIGR gene indices B. malayi EST singletons
BMX9529	no_match	AA269026	4.75342	1.85715e-07	UNKNOWN		TIGR gene indices B. malayi EST singletons
BMX9534	no_match	AA272949	3.79587	0.00322659	UNKNOWN		TIGR gene indices B. malayi EST singletons
BMX9539	no_match	AA273101	2.41958	1.02837e-07	UNKNOWN		TIGR gene indices B. malayi EST singletons
BMX9543	no_match	AA280466	3.63316	3.05989e-11	UNKNOWN		TIGR gene indices B. malayi EST singletons
BMX9566	no_match	AA406778	2.12187	6.77865e-05	UNKNOWN		TIGR gene indices B. malayi EST singletons
BMX9570	no_match	AA406900	3.21804	0.000162037	UNKNOWN		TIGR gene indices B. malayi EST singletons
BMX9573	no_match	AA406926	3.44293	0.000147523	UNKNOWN		TIGR gene indices B. malayi EST singletons
BMX9577	no_match	AA430799	2.12794	7.5885e-07	UNKNOWN		TIGR gene indices B. malayi EST singletons
BMX9608	no_match	AA454373	3.57904	2.38321e-05	UNKNOWN		TIGR gene indices B. malayi EST singletons
BMX9617	no_match	AA454445	2.19915	6.60318e-05	UNKNOWN		TIGR gene indices B. malayi EST singletons
BMX9618	no_match	AA465054	2.35982	8.68021e-07	UNKNOWN		TIGR gene indices B. malayi EST singletons
BMX9624	no_match	AA471522	2.69315	3.66145e-09	UNKNOWN		TIGR gene indices B. malayi EST singletons
BMX9632	no_match	AA471598	2.6605	4.45441e-05	UNKNOWN		TIGR gene indices B. malayi EST singletons
BMX9634	no_match	AA471605	2.43447	0.00454964	UNKNOWN		TIGR gene indices B. malayi EST singletons
BMX9635	no_match	AA471638	2.63353	0.000217637	UNKNOWN		TIGR gene indices B. malayi EST singletons
BMX9638	no_match	AA471670	3.35428	7.00232e-05	UNKNOWN		TIGR gene indices B. malayi EST singletons
BMX9643	no_match	AA480700	2.75717	1.59513e-06	UNKNOWN		TIGR gene indices B. malayi EST singletons
BMX9648	no_match	AA480724	2.54789	0.000860811	UNKNOWN		TIGR gene indices B. malayi EST singletons
BMX9654	no_match	AA508950	2.37229	0.000209164	UNKNOWN		TIGR gene indices B. malayi EST singletons
BMX9659	no_match	AA509018	3.56248	1.14505e-05	UNKNOWN		TIGR gene indices B. malayi EST singletons
BMX9662	no_match	AA509063	2.60185	7.25711e-05	UNKNOWN		TIGR gene indices B. malayi EST singletons
BMX9667	no_match	AA509108	2.17368	9.36931e-06	UNKNOWN		TIGR gene indices B. malayi EST singletons
BMX9668	Bm1_09870	AA509165	2.08893	0.000265947	UNKNOWN	hypothetical protein	TIGR gene indices B. malayi EST singletons
BMX9670	no_match	AA509194	9.21808	0.000337523	UNKNOWN		TIGR gene indices B. malayi EST singletons
BMX9671	no_match	AA509201	2.09529	0.000183026	UNKNOWN		TIGR gene indices B. malayi EST singletons
BMX9676	no_match	AA509307	3.60185	1.52113e-05	UNKNOWN		TIGR gene indices B. malayi EST singletons
BMX9696	no_match	AA547829	2.4333	0.000140788	UNKNOWN		TIGR gene indices B. malayi EST singletons
BMX9714	no_match	AA563558	3.39531	0.000846934	UNKNOWN		TIGR gene indices B. malayi EST singletons
BMX9721	no_match	AA570903	2.9886	5.37409e-07	UNKNOWN		TIGR gene indices B. malayi EST singletons
BMX9727	no_match	AA584969	2.31685	8.57504e-06	UNKNOWN		TIGR gene indices B. malayi EST singletons
BMX9755	no_match	AA627033	3.31412	0.00136748	UNKNOWN		TIGR gene indices B. malayi EST singletons
BMX9757	Bm1_42570	AA627050	4.96774	3.38886e-08	UNKNOWN	G-patch domain containing protein	TIGR gene indices B. malayi EST singletons
BMX9768	no_match	AA661234	2.35131	0.00317702	UNKNOWN		TIGR gene indices B. malayi EST singletons
BMX9781	no_match	AA661383	2.1236	0.000906477	UNKNOWN		TIGR gene indices B. malayi EST singletons
BMX9785	no_match	AA661420	2.71445	8.62756e-08	UNKNOWN		TIGR gene indices B. malayi EST singletons
BMX9788	no_match	AA675760	15.7394	2.40611e-05	UNKNOWN		TIGR gene indices B. malayi EST singletons
BMX9790	no_match	AA675852	2.04028	9.00985e-05	UNKNOWN		TIGR gene indices B. malayi EST singletons
BMX9791	no_match	AA675869	5.99839	0.000121526	UNKNOWN		TIGR gene indices B. malayi EST singletons
BMX9840	no_match	AA841112	2.23597	2.00907e-05	UNKNOWN		TIGR gene indices B. malayi EST singletons
BMX9872	no_match	AA841386	2.17207	0.000422349	UNKNOWN		TIGR gene indices B. malayi EST singletons
BMX9874	no_match	AA841405	4.11707	4.40821e-05	UNKNOWN		TIGR gene indices B. malayi EST singletons
BMX9876	Bm1_14590	AA841414	3.20367	3.61188e-07	UNKNOWN	Probable U6 snRNA-associated Sm-like protein LSm4, putative	TIGR gene indices B. malayi EST singletons
BMX9886	Bm1_43500	AA841464	2.36453	0.000149497	UNKNOWN	hypothetical protein	TIGR gene indices B. malayi EST singletons
BMX9922	no_match	AA841778	5.69972	8.35592e-06	UNKNOWN		TIGR gene indices B. malayi EST singletons
BMX9933	no_match	AA841913	2.08506	1.87156e-05	UNKNOWN		TIGR gene indices B. malayi EST singletons
BMX9941	no_match	AA841952	6.86935	7.30611e-06	UNKNOWN		TIGR gene indices B. malayi EST singletons
BMX9944	no_match	AA841981	3.8886	5.23442e-05	UNKNOWN		TIGR gene indices B. malayi EST singletons
BMX9948	no_match	AA842070	4.67899	4.21279e-05	UNKNOWN		TIGR gene indices B. malayi EST singletons
BMX9954	no_match	AA842150	3.54003	0.00534561	UNKNOWN		TIGR gene indices B. malayi EST singletons
BMX9957	no_match	AA842176	2.10805	1.25494e-05	UNKNOWN		TIGR gene indices B. malayi EST singletons
BMX9961	no_match	AA842206	2.05795	9.3908e-05	UNKNOWN		TIGR gene indices B. malayi EST singletons
BMX9964	no_match	AA842250	2.88617	0.00186264	UNKNOWN		TIGR gene indices B. malayi EST singletons
BMX9965	no_match	AA842254	2.27257	0.000447573	UNKNOWN		TIGR gene indices B. malayi EST singletons
BMX9967	no_match	AA842285	8.21369	5.24591e-05	UNKNOWN		TIGR gene indices B. malayi EST singletons
BMX9972	no_match	AA842324	2.22149	0.000172703	UNKNOWN		TIGR gene indices B. malayi EST singletons
BMX9974	no_match	AA842342	2.38754	0.000100564	UNKNOWN		TIGR gene indices B. malayi EST singletons
BMX9979	Bm1_25140	AA842387	3.71375	1.77604e-07	UNKNOWN	PX domain containing protein	TIGR gene indices B. malayi EST singletons
BMX9984	no_match	AA842438	3.53885	0.000158115	UNKNOWN		TIGR gene indices B. malayi EST singletons
BMX9986	no_match	AA842482	3.12656	0.00102191	UNKNOWN		TIGR gene indices B. malayi EST singletons
BMX9995	no_match	AA842596	4.15478	0.112155	UNKNOWN		TIGR gene indices B. malayi EST singletons
BMX9996	no_match	AA842602	8.33625	0.000123579	UNKNOWN		TIGR gene indices B. malayi EST singletons
BMX9998	no_match	AA842640	6.1467	0.000566365	UNKNOWN		TIGR gene indices B. malayi EST singletons
BMX10004	no_match	AA842715	2.3121	1.2185e-06	UNKNOWN		TIGR gene indices B. malayi EST singletons
BMX10018	no_match	AA990925	5.11701	0.0001219	UNKNOWN		TIGR gene indices B. malayi EST singletons
BMX10021	no_match	AA990951	2.22992	9.77018e-05	UNKNOWN		TIGR gene indices B. malayi EST singletons
BMX10031	no_match	AA991055	4.14692	0.00108886	UNKNOWN		TIGR gene indices B. malayi EST singletons
BMX10034	no_match	AA991075	6.53841	0.000344184	UNKNOWN		TIGR gene indices B. malayi EST singletons
BMX10071	no_match	AI058085	2.45902	0.00100087	UNKNOWN		TIGR gene indices B. malayi EST singletons
BMX10108	no_match	AI069525	2.81821	0.00162735	UNKNOWN		TIGR gene indices B. malayi EST singletons
BMX10121	no_match	AI080953	3.46563	0.000256923	UNKNOWN		TIGR gene indices B. malayi EST singletons
BMX10166	no_match	AI096276	2.15126	5.03591e-05	UNKNOWN		TIGR gene indices B. malayi EST singletons
BMX10167	no_match	AI096284	2.23271	9.64914e-05	UNKNOWN		TIGR gene indices B. malayi EST singletons
BMX10176	no_match	AI105555	2.01691	0.00028093	UNKNOWN		TIGR gene indices B. malayi EST singletons
BMX10233	no_match	AI723632	2.33641	0.00102409	UNKNOWN		TIGR gene indices B. malayi EST singletons
BMX10235	no_match	AI723635	2.71128	6.71226e-06	UNKNOWN		TIGR gene indices B. malayi EST singletons
BMX10248	no_match	AI738056	2.6525	0.00200237	UNKNOWN		TIGR gene indices B. malayi EST singletons
BMX10258	no_match	AI783163	2.19035	0.00096701	UNKNOWN		TIGR gene indices B. malayi EST singletons
BMX10267	no_match	AI784742	2.57014	1.41671e-07	UNKNOWN		TIGR gene indices B. malayi EST singletons
BMX10308	no_match	AI919630	2.37573	3.97808e-06	UNKNOWN		TIGR gene indices B. malayi EST singletons
BMX10313	no_match	AI919695	2.09489	0.00107732	UNKNOWN		TIGR gene indices B. malayi EST singletons
BMX10353	no_match	AW013747	8.03703	4.2534e-05	UNKNOWN		TIGR gene indices B. malayi EST singletons
BMX10357	no_match	AW041950	2.75428	1.40621e-05	UNKNOWN		TIGR gene indices B. malayi EST singletons
BMX10363	no_match	AW042110	21.9068	0.000618079	UNKNOWN		TIGR gene indices B. malayi EST singletons
BMX10371	no_match	AW043486	3.98281	0.000186609	UNKNOWN		TIGR gene indices B. malayi EST singletons
BMX10374	no_match	AW055794	3.91217	5.8822e-05	UNKNOWN		TIGR gene indices B. malayi EST singletons
BMX10381	no_match	AW061486	2.80337	0.000570226	UNKNOWN		TIGR gene indices B. malayi EST singletons
BMX10382	no_match	AW061507	2.12752	3.46443e-08	UNKNOWN		TIGR gene indices B. malayi EST singletons
BMX10403	no_match	AW067683	2.65037	0.000215801	UNKNOWN		TIGR gene indices B. malayi EST singletons
BMX10414	no_match	AW140277	2.75628	2.36667e-05	UNKNOWN		TIGR gene indices B. malayi EST singletons
BMX10427	no_match	AW179573	2.00625	0.00350549	UNKNOWN		TIGR gene indices B. malayi EST singletons
BMX10436	Bm1_47765	AW179696	2.46679	1.13263e-05	UNKNOWN	FHA domain containing protein	TIGR gene indices B. malayi EST singletons
BMX10437	no_match	AW179722	2.12546	0.00217811	UNKNOWN		TIGR gene indices B. malayi EST singletons
BMX10439	no_match	AW179751	3.49202	1.19732e-05	UNKNOWN		TIGR gene indices B. malayi EST singletons
BMX10448	no_match	AW191520	2.39536	0.00655824	UNKNOWN		TIGR gene indices B. malayi EST singletons
BMX10450	no_match	AW191545	2.78167	0.00202866	UNKNOWN		TIGR gene indices B. malayi EST singletons
BMX10476	no_match	AW466299	6.33367	3.75484e-05	UNKNOWN		TIGR gene indices B. malayi EST singletons
BMX10490	no_match	AW561840	2.05873	5.00224e-06	UNKNOWN		TIGR gene indices B. malayi EST singletons
BMX10506	no_match	AW874716	3.38106	0.000112021	UNKNOWN		TIGR gene indices B. malayi EST singletons
BMX10515	no_match	BE132435	2.02571	0.00261745	UNKNOWN		TIGR gene indices B. malayi EST singletons
BMX10519	no_match	BE352795	5.92693	1.78176e-05	UNKNOWN		TIGR gene indices B. malayi EST singletons
BMX10520	no_match	BE352801	2.722	0.000405861	UNKNOWN		TIGR gene indices B. malayi EST singletons
BMX10530	no_match	BG354701	5.29774	1.68698e-05	UNKNOWN		TIGR gene indices B. malayi EST singletons
BMX11132	no_match	BMB_gene_50.122	7.07619	0.000598813	UNKNOWN		Macpherson V2 oligos
BMX11178	Bm1_08910	BMB_gene_52.109	2.55749	0.000712938	UNKNOWN	hypothetical protein	Macpherson V2 oligos
BMX11192	no_match	BMBC_gene_62.458	115.149	1.7909e-08	UNKNOWN		Macpherson V2 oligos
BMX11193	no_match	BMBC_gene_63.1068	2.25888	0.000509883	UNKNOWN		Macpherson V2 oligos
BMX11194	no_match	BMBC_gene_64.1319	5.50441	2.22968e-05	UNKNOWN		Macpherson V2 oligos
BMX11337	no_match	BMW00229.168	2.26427	4.82107e-05	UNKNOWN		Macpherson V2 oligos
BMX11393	no_match	BMW00323.19	2.33273	3.8779e-05	UNKNOWN		Macpherson V2 oligos
BMX11410	no_match	BMW00369.11	2.44066	1.92206e-05	UNKNOWN		Macpherson V2 oligos
BMX11430	no_match	BMW00410.18	2.5157	0.000204855	UNKNOWN		Macpherson V2 oligos
BMX11581	no_match	BMW00813.513	3.77629	0.000591268	UNKNOWN		Macpherson V2 oligos
BMX11666	no_match	BMW01040.237	2.85916	1.26386e-05	UNKNOWN		Macpherson V2 oligos
BMX11703	no_match	BMW01137.36	2.21807	3.74222e-05	UNKNOWN		Macpherson V2 oligos
BMX11751	Bm1_08910	BMW01251.527	2.74364	6.93783e-06	UNKNOWN	hypothetical protein	Macpherson V2 oligos
BMX11757	no_match	BMW01267.350	2.25401	0.00164955	UNKNOWN		Macpherson V2 oligos
BMX10554	no_match	BU781405	2.71223	0.00684659	UNKNOWN		TIGR gene indices B. malayi EST singletons
BMX10593	no_match	BU917869	2.85536	0.00247034	UNKNOWN		TIGR gene indices B. malayi EST singletons
BMX10614	no_match	CB328822	2.80891	1.86596e-05	UNKNOWN		TIGR gene indices B. malayi EST singletons
BMX10675	no_match	CB338537	2.71223	0.0025246	UNKNOWN		TIGR gene indices B. malayi EST singletons
BMX10797	no_match	H49000	2.89193	4.83636e-07	UNKNOWN		TIGR gene indices B. malayi EST singletons
BMX10831	no_match	H98425	2.02464	0.000389042	UNKNOWN		TIGR gene indices B. malayi EST singletons
BMX10891	no_match	N43657	2.01774	2.50312e-07	UNKNOWN		TIGR gene indices B. malayi EST singletons
BMX10925	no_match	N94655	2.88234	0.0015894	UNKNOWN		TIGR gene indices B. malayi EST singletons
BMX10928	no_match	N94660	3.41106	0.000234219	UNKNOWN		TIGR gene indices B. malayi EST singletons
BMX10934	no_match	N99330	2.18468	4.12819e-05	UNKNOWN		TIGR gene indices B. malayi EST singletons
BMX10950	no_match	R47547	2.24675	0.000191444	UNKNOWN		TIGR gene indices B. malayi EST singletons
BMX13116	no_match	TC3117	8.46372	0.000102552	UNKNOWN		TIGR gene indices O. volvulus EST clusters
BMX13625	no_match	TC3647	3.32632	0.00243254	UNKNOWN		TIGR gene indices O. volvulus EST clusters
BMX11013	no_match	TC8688	2.23636	1.90912e-05	UNKNOWN		TIGR gene indices B. malayi EST clusters
BMX11014	no_match	TC8723	4.94689	4.36307e-06	UNKNOWN		TIGR gene indices B. malayi EST clusters
BMX11019	no_match	TC8833	2.29664	2.92673e-06	UNKNOWN		TIGR gene indices B. malayi EST clusters
BMX11023	no_match	TC8909	2.99599	1.12269e-05	UNKNOWN		TIGR gene indices B. malayi EST clusters
BMX11027	no_match	TC8938	6.44248	1.71894e-10	UNKNOWN		TIGR gene indices B. malayi EST clusters
BMX11029	no_match	TC8958	2.29242	4.64745e-07	UNKNOWN		TIGR gene indices B. malayi EST clusters
BMX11032	no_match	TC9024	2.5352	1.1948e-06	UNKNOWN		TIGR gene indices B. malayi EST clusters
BMX11034	no_match	TC9077	3.66358	1.26683e-07	UNKNOWN		TIGR gene indices B. malayi EST clusters
BMX11036	no_match	TC9081	2.03913	3.28755e-05	UNKNOWN		TIGR gene indices B. malayi EST clusters
BMX11037	no_match	TC9103	3.62851	1.39139e-08	UNKNOWN		TIGR gene indices B. malayi EST clusters
BMX11041	no_match	TC9184	5.94123	0.0014614	UNKNOWN		TIGR gene indices B. malayi EST clusters
BMX11043	no_match	TC9304	2.20747	0.000263307	UNKNOWN		TIGR gene indices B. malayi EST clusters
BMX11076	no_match	W15135	2.06881	2.0276e-06	UNKNOWN		TIGR gene indices B. malayi EST singletons
BMX11082	no_match	W23403	11.9499	1.38879e-05	UNKNOWN		TIGR gene indices B. malayi EST singletons
BMX11084	Bm1_54915	W29143	6.78352	0.000335612	UNKNOWN	hypothetical protein	TIGR gene indices B. malayi EST singletons
BMX11089	no_match	W32849	2.9493	1.87689e-05	UNKNOWN		TIGR gene indices B. malayi EST singletons
BMX11885	no_match	WB-contig_1000	2.27568	1.21593e-05	UNKNOWN		W. Bancrofti EST clusters
BMX11996	no_match	WB-contig_1135	2.57605	0.000173143	UNKNOWN		W. Bancrofti EST clusters
BMX12006	Bm1_22360	WB-contig_1149	6.87798	1.30737e-06	UNKNOWN	DB module family protein	W. Bancrofti EST clusters
BMX12060	no_match	WB-contig_1213	4.66274	2.20649e-07	UNKNOWN		W. Bancrofti EST clusters
BMX12075	no_match	WB-contig_1230	2.76721	5.47471e-05	UNKNOWN		W. Bancrofti EST clusters
BMX12120	no_match	WB-contig_1284	2.06057	0.000129252	UNKNOWN		W. Bancrofti EST clusters
BMX12140	no_match	WB-contig_1308	2.42151	0.000605159	UNKNOWN		W. Bancrofti EST clusters
BMX12151	no_match	WB-contig_1321	2.39186	0.00258317	UNKNOWN		W. Bancrofti EST clusters
BMX12229	Bm1_30045	WB-contig_1411	2.23913	0.0100524	UNKNOWN	hypothetical protein	W. Bancrofti EST clusters
BMX12356	no_match	WB-contig_1561	3.4053	0.000674662	UNKNOWN		W. Bancrofti EST clusters
BMX12374	Bm1_12550	WB-contig_1582	2.2674	0.00082298	UNKNOWN	hypothetical protein	W. Bancrofti EST clusters
BMX12419	Bm1_49935	WB-contig_1635	4.31298	1.47064e-08	UNKNOWN	Zn-finger in Ran binding protein and others containing protein	W. Bancrofti EST clusters
BMX12441	no_match	WB-contig_1660	3.91218	1.4027e-05	UNKNOWN		W. Bancrofti EST clusters
BMX12454	no_match	WB-contig_1678	3.02243	2.94895e-05	UNKNOWN		W. Bancrofti EST clusters
BMX12521	Bm1_04280	WB-contig_256	6.88324	4.45487e-05	UNKNOWN	hypothetical protein	W. Bancrofti EST clusters
BMX12535	no_match	WB-contig_278	4.4326	1.6246e-05	UNKNOWN		W. Bancrofti EST clusters
BMX12606	no_match	WB-contig_380	4.53304	8.03946e-07	UNKNOWN		W. Bancrofti EST clusters
BMX12613	no_match	WB-contig_387	13.486	3.08261e-05	UNKNOWN		W. Bancrofti EST clusters
BMX12666	Bm1_47255	WB-contig_465	3.03009	0.00489054	UNKNOWN	DAZ protein 1., putative	W. Bancrofti EST clusters
BMX12673	no_match	WB-contig_482	2.22579	8.18677e-07	UNKNOWN		W. Bancrofti EST clusters
BMX12696	no_match	WB-contig_513	3.83256	0.000681073	UNKNOWN		W. Bancrofti EST clusters
BMX12720	no_match	WB-contig_546	3.30576	3.2997e-07	UNKNOWN		W. Bancrofti EST clusters
BMX12737	no_match	WB-contig_975	3.89307	0.00033092	UNKNOWN		W. Bancrofti EST clusters
bm.00010	no_match	BMC00018	3.19744	3.01365e-05	UNKNOWN (no hits found)		Brugia Chip V1
bm.00150	no_match	BMC00409	2.15848	1.68551e-06	UNKNOWN (no hits found)		Brugia Chip V1
bm.00180	no_match	BMC00534	2.07006	0.00260127	UNKNOWN (no hits found)		Brugia Chip V1
bm.00349	no_match	BMC01202	2.22594	0.00426177	UNKNOWN (no hits found)		Brugia Chip V1
bm.03234	no_match	BMC01548	2.74982	3.03253e-06	UNKNOWN (no hits found)		Brugia Chip V1
bm.03237	no_match	BMC01612	14.6835	0.000196272	UNKNOWN (no hits found)		Brugia Chip V1
bm.00427	no_match	BMC01618	14.0503	2.70052e-07	UNKNOWN (no hits found)		Brugia Chip V1
bm.03238	no_match	BMC01622	18.849	0.000622271	UNKNOWN (no hits found)		Brugia Chip V1
bm.00441	no_match	BMC01671	2.28085	1.50822e-06	UNKNOWN (no hits found)		Brugia Chip V1
bm.00450	no_match	BMC01712	18.2388	0.00027776	UNKNOWN (no hits found)		Brugia Chip V1
bm.03248	no_match	BMC01746	16.5977	1.2278e-09	UNKNOWN (no hits found)		Brugia Chip V1
bm.03249	no_match	BMC01777	19.7042	0.000599343	UNKNOWN (no hits found)		Brugia Chip V1
bm.03251	no_match	BMC01852	17.7711	0.000604572	UNKNOWN (no hits found)		Brugia Chip V1
bm.00506	no_match	BMC01939	2.07598	0.000116508	UNKNOWN (no hits found)		Brugia Chip V1
bm.03252	no_match	BMC01963	19.2818	0.000529585	UNKNOWN (no hits found)		Brugia Chip V1
bm.03257	no_match	BMC02126	19.8414	0.000917425	UNKNOWN (no hits found)		Brugia Chip V1
bm.03259	no_match	BMC02166	27.4936	0.00137769	UNKNOWN (no hits found)		Brugia Chip V1
bm.00571	no_match	BMC02310	2.64779	0.000180167	UNKNOWN (no hits found)		Brugia Chip V1
bm.00677	no_match	BMC02708	2.52176	1.7533e-07	UNKNOWN (no hits found)		Brugia Chip V1
bm.00710	no_match	BMC02836	3.74212	2.94346e-06	UNKNOWN (no hits found)		Brugia Chip V1
bm.00801	Bm1_12205	BMC03225	6.42154	3.26344e-05	UNKNOWN (no hits found)	hypothetical protein	Brugia Chip V1
bm.03145	no_match	BMC04148	2.27943	0.00263583	UNKNOWN (no hits found)		Brugia Chip V1
bm.01038	no_match	BMC04253	2.33306	0.00148052	UNKNOWN (no hits found)		Brugia Chip V1
bm.01130	no_match	BMC05014	2.06981	0.00046206	UNKNOWN (no hits found)		Brugia Chip V1
bm.01279	no_match	BMC05910	3.07874	2.29255e-07	UNKNOWN (no hits found)		Brugia Chip V1
bm.03320	no_match	BMC05924	17.1382	0.000699537	UNKNOWN (no hits found)		Brugia Chip V1
bm.03323	no_match	BMC06098	16.8011	0.000327904	UNKNOWN (no hits found)		Brugia Chip V1
bm.01327	no_match	BMC06210	12.959	9.29645e-05	UNKNOWN (no hits found)		Brugia Chip V1
bm.03342	no_match	BMC07222	20.1011	0.000743605	UNKNOWN (no hits found)		Brugia Chip V1
bm.03343	no_match	BMC07326	14.2447	0.000453197	UNKNOWN (no hits found)		Brugia Chip V1
bm.03101	no_match	BMC07931	2.35771	1.50217e-05	UNKNOWN (no hits found)		Brugia Chip V1
bm.01637	no_match	BMC10180	2.5526	0.00798865	UNKNOWN (no hits found)		Brugia Chip V1
bm.03111	no_match	BMC10663	2.10954	0.00033229	UNKNOWN (no hits found)		Brugia Chip V1
bm.03357	no_match	BMC11003	19.6973	0.000458182	UNKNOWN (no hits found)		Brugia Chip V1
bm.01705	no_match	BMC11836	6.06236	0.000480795	UNKNOWN (no hits found)		Brugia Chip V1
bm.03515	no_match	BMC12401	19.0313	0.000717455	UNKNOWN (no hits found)		Brugia Chip V1
bm.00126	Bm1_51535	BMC00296	2.66698	1.30134e-05	UNKNOWN (score 70)	hypothetical protein	Brugia Chip V1
bm.00208	Bm1_28290	BMC00627	3.71939	0.00135575	UNKNOWN (score 70)	hypothetical protein	Brugia Chip V1
bm.00258	no_match	BMC00839	2.88725	4.05872e-06	UNKNOWN (score 70)		Brugia Chip V1
bm.00262	no_match	BMC00863	2.4398	2.35188e-05	UNKNOWN (score 70)		Brugia Chip V1
bm.00273	no_match	BMC00891	2.01558	7.62557e-07	UNKNOWN (score 70)		Brugia Chip V1
bm.00280	no_match	BMC00917	3.17966	0.000568089	UNKNOWN (score 70)		Brugia Chip V1
bm.00306	Bm1_30425	BMC01023	2.33423	0.0017252	UNKNOWN (score 70)	hypothetical protein	Brugia Chip V1
bm.00314	no_match	BMC01053	2.13661	1.3247e-05	UNKNOWN (score 70)		Brugia Chip V1
bm.00347	no_match	BMC01199	10.765	7.90293e-08	UNKNOWN (score 70)		Brugia Chip V1
bm.00357	no_match	BMC01265	2.1642	0.000371149	UNKNOWN (score 70)		Brugia Chip V1
bm.00407	no_match	BMC01545	2.10955	0.00312711	UNKNOWN (score 70)		Brugia Chip V1
bm.00412	no_match	BMC01561	5.32829	0.000412076	UNKNOWN (score 70)		Brugia Chip V1
bm.03236	no_match	BMC01601	15.4372	0.00087317	UNKNOWN (score 70)		Brugia Chip V1
bm.00461	no_match	BMC01754	5.78831	1.94549e-05	UNKNOWN (score 70)		Brugia Chip V1
bm.00462	Bm1_16135	BMC01761	4.22575	2.88532e-05	UNKNOWN (score 70)	hypothetical protein	Brugia Chip V1
bm.00464	Bm1_13345	BMC01764	15.0601	0.000599905	UNKNOWN (score 70)	hypothetical protein	Brugia Chip V1
bm.00476	no_match	BMC01823	6.90009	8.21402e-07	UNKNOWN (score 70)		Brugia Chip V1
bm.00478	no_match	BMC01830	2.05383	3.59846e-05	UNKNOWN (score 70)		Brugia Chip V1
bm.00486	no_match	BMC01863	14.3264	0.00092516	UNKNOWN (score 70)		Brugia Chip V1
bm.00518	no_match	BMC01996	2.75495	2.7859e-05	UNKNOWN (score 70)		Brugia Chip V1
bm.00532	no_match	BMC02077	7.63364	0.000405259	UNKNOWN (score 70)		Brugia Chip V1
bm.00535	Bm1_22380	BMC02081	2.42218	1.00035e-05	UNKNOWN (score 70)	hypothetical protein	Brugia Chip V1
bm.00541	Bm1_08750	BMC02098	9.36236	2.85107e-05	UNKNOWN (score 70)	hypothetical protein	Brugia Chip V1
bm.00559	no_match	BMC02237	2.04854	2.93689e-05	UNKNOWN (score 70)		Brugia Chip V1
bm.00567	no_match	BMC02272	5.6163	1.11207e-05	UNKNOWN (score 70)		Brugia Chip V1
bm.00581	no_match	BMC02349	2.12144	3.24046e-05	UNKNOWN (score 70)		Brugia Chip V1
bm.00590	no_match	BMC02369	2.55053	3.28532e-05	UNKNOWN (score 70)		Brugia Chip V1
bm.00605	no_match	BMC02411	15.8783	0.000524396	UNKNOWN (score 70)		Brugia Chip V1
bm.00616	no_match	BMC02442	2.23629	0.00140676	UNKNOWN (score 70)		Brugia Chip V1
bm.00627	no_match	BMC02493	8.05105	0.00165138	UNKNOWN (score 70)		Brugia Chip V1
bm.00656	Bm1_54055	BMC02619	2.09343	0.000738519	UNKNOWN (score 70)	hypothetical protein	Brugia Chip V1
bm.00667	no_match	BMC02664	2.06918	0.000375253	UNKNOWN (score 70)		Brugia Chip V1
bm.00668	no_match	BMC02665	4.44794	7.85878e-05	UNKNOWN (score 70)		Brugia Chip V1
bm.00692	Bm1_14505	BMC02783	2.02052	0.000171536	UNKNOWN (score 70)	hypothetical protein	Brugia Chip V1
bm.00738	no_match	BMC02980	4.81619	1.43329e-07	UNKNOWN (score 70)		Brugia Chip V1
bm.00741	no_match	BMC02996	3.10703	0.00112602	UNKNOWN (score 70)		Brugia Chip V1
bm.03275	no_match	BMC03009	17.3569	0.000439876	UNKNOWN (score 70)		Brugia Chip V1
bm.00819	Bm1_20735	BMC03307	3.11135	9.46086e-06	UNKNOWN (score 70)	Cyclin, N-terminal domain containing protein	Brugia Chip V1
bm.00825	no_match	BMC03319	3.47007	0.00124465	UNKNOWN (score 70)		Brugia Chip V1
bm.01022	no_match	BMC04170	3.14186	0.0169925	UNKNOWN (score 70)		Brugia Chip V1
bm.03292	Bm1_21205	BMC04331	2.94336	0.00010335	UNKNOWN (score 70)	hypothetical protein	Brugia Chip V1
bm.01082	no_match	BMC04492	3.31288	1.32655e-05	UNKNOWN (score 70)		Brugia Chip V1
bm.01116	no_match	BMC04914	2.41971	2.64156e-06	UNKNOWN (score 70)		Brugia Chip V1
bm.01176	no_match	BMC05233	10.7854	5.99619e-05	UNKNOWN (score 70)		Brugia Chip V1
bm.01256	Bm1_00735	BMC05807	2.19731	0.000115597	UNKNOWN (score 70)	hypothetical protein	Brugia Chip V1
bm.01284	Bm1_55875	BMC05936	3.68897	8.32543e-06	UNKNOWN (score 70)	conserved hypothetical protein	Brugia Chip V1
bm.01300	no_match	BMC06019	2.36468	7.98869e-06	UNKNOWN (score 70)		Brugia Chip V1
bm.01332	Bm1_36485	BMC06237	4.57856	1.00683e-05	UNKNOWN (score 70)	hypothetical protein	Brugia Chip V1
bm.01333	no_match	BMC06240	2.76672	4.31809e-05	UNKNOWN (score 70)		Brugia Chip V1
bm.01367	no_match	BMC06412	2.12364	0.00172863	UNKNOWN (score 70)		Brugia Chip V1
bm.01371	no_match	BMC06437	2.22469	0.000109702	UNKNOWN (score 70)		Brugia Chip V1
bm.01390	no_match	BMC06549	2.9889	3.11831e-06	UNKNOWN (score 70)		Brugia Chip V1
bm.01410	no_match	BMC06669	2.82701	7.20548e-05	UNKNOWN (score 70)		Brugia Chip V1
bm.01424	no_match	BMC06748	2.18413	0.000477372	UNKNOWN (score 70)		Brugia Chip V1
bm.01429	no_match	BMC06787	3.67569	0.000763064	UNKNOWN (score 70)		Brugia Chip V1
bm.01430	no_match	BMC06790	9.40339	6.90845e-07	UNKNOWN (score 70)		Brugia Chip V1
bm.01460	no_match	BMC07002	4.07167	6.63199e-05	UNKNOWN (score 70)		Brugia Chip V1
bm.01465	no_match	BMC07020	2.6551	4.43088e-07	UNKNOWN (score 70)		Brugia Chip V1
bm.01477	no_match	BMC07130	2.41295	8.10561e-05	UNKNOWN (score 70)		Brugia Chip V1
bm.03096	no_match	BMC07606	3.29247	0.000117075	UNKNOWN (score 70)		Brugia Chip V1
bm.01527	no_match	BMC07607	2.20227	8.10846e-05	UNKNOWN (score 70)		Brugia Chip V1
bm.01536	no_match	BMC07738	19.3491	0.000148339	UNKNOWN (score 70)		Brugia Chip V1
bm.01537	no_match	BMC07751	3.55004	9.12527e-07	UNKNOWN (score 70)		Brugia Chip V1
bm.01541	no_match	BMC07794	2.05158	4.14834e-06	UNKNOWN (score 70)		Brugia Chip V1
bm.01546	Bm1_07810	BMC07868	7.08529	0.00032216	UNKNOWN (score 70)	F-box domain containing protein	Brugia Chip V1
bm.01609	no_match	BMC08850	2.01686	0.000589824	UNKNOWN (score 70)		Brugia Chip V1
bm.03392	no_match	BMC11763	3.11739	2.91908e-06	UNKNOWN (score 70)		Brugia Chip V1
bm.03401	no_match	BMC11816	6.79911	0.000620853	UNKNOWN (score 70)		Brugia Chip V1
bm.01704	no_match	BMC11834	2.60149	0.00045459	UNKNOWN (score 70)		Brugia Chip V1
bm.01711	no_match	BMC11886	3.37637	3.37779e-05	UNKNOWN (score 70)		Brugia Chip V1
bm.03415	Bm1_21205	BMC11966	3.39302	0.0012559	UNKNOWN (score 70)	hypothetical protein	Brugia Chip V1
bm.01737	no_match	BMC11993	2.20152	0.000192164	UNKNOWN (score 70)		Brugia Chip V1
bm.00446	Bm1_19100	BMC01695	15.673	0.000131095	UNKNOWN	Major microfilarial sheath protein precursor, putative	Brugia Chip V1
BMX13383	Bm1_41010	TC3390	2.07402	0.000900241	XP_001065903.1| PREDICTED: hypothetical protein [Rattus norvegicus]	Pyridine nucleotide-disulphide oxidoreductase family protein	TIGR gene indices O. volvulus EST clusters
BMX3081	Bm1_00865	14478.m00109	6.35015	1.41156e-06	XP_001076329.1| PREDICTED: hypothetical protein [Rattus norvegicus]	excretory/secretory protein Juv-p120 precursor, putative	TIGR B. malayi genomic gene models
BMX6350	Bm1_40030	14972.m07711	2.70623	2.10682e-09	XP_001083903.1| PREDICTED: similar to H3 histone, family 3B isoform 2 [Macaca mulatta]	Histone H3.3, putative	TIGR B. malayi genomic gene models
bm.02268	no_match	BMC00672	2.83833	0.00294112	XP_001093012.1| PREDICTED: similar to prohibitin isoform 2 [Macaca mulatta]		Brugia Chip V1
BMX7398	Bm1_46150	14980.m02751	2.07205	0.00385918	XP_001101202.1| PREDICTED: ubiquinol-cytochrome c reductase, Rieske iron-sulfur polypeptide 1 isoform 1 [Macaca mulatta]	ubiquinol-cytochrome c reductase, iron-sulfur subunit family protein	TIGR B. malayi genomic gene models
BMX11465	no_match	BMW00487.547	2.24333	9.3454e-05	XP_001101202.1| PREDICTED: ubiquinol-cytochrome c reductase, Rieske iron-sulfur polypeptide 1 isoform 1 [Macaca mulatta]		Macpherson V2 oligos
BMX11396	Bm1_12120	BMW00329.34	2.95272	5.15939e-08	XP_001103916.1| PREDICTED: tubulin, alpha 8 isoform 2 [Macaca mulatta]	alpha-tubulin, putative	Macpherson V2 oligos
bm.02708	Bm1_37790	BMC01259	2.3833	2.97734e-06	XP_001104759.1| PREDICTED: polymerase (DNA directed) kappa isoform 1 [Macaca mulatta]	polk-prov protein, putative	Brugia Chip V1
BMX1007	Bm1_06670	13261.m00257	2.14279	2.91031e-06	XP_001122241.1| PREDICTED: similar to Protein FRA10AC1 [Apis mellifera]	Acid phosphatase F26C11.1, putative	TIGR B. malayi genomic gene models
BMX1296	Bm1_08570	13399.m00185	2.34238	1.71426e-06	XP_001122344.1| PREDICTED: similar to Chrac-16 CG15736-PA [Apis mellifera]	histone-fold protein CHRAC subunit, putative	TIGR B. malayi genomic gene models
bm.00112	Bm1_42375	BMC00257	10.5721	0.000132034	XP_001130141.1| PREDICTED: hypothetical protein [Homo sapiens]	heavy neurofilament protein, putative	Brugia Chip V1
BMX2208	Bm1_14500	14078.m00012	6.04185	1.64755e-07	XP_001131762.1| PREDICTED: hypothetical protein [Homo sapiens]	proline-rich protein F25E4.50, putative	TIGR B. malayi genomic gene models
BMX12746	no_match	WB-contig_987	4.20599	4.28945e-06	XP_001132885.1| PREDICTED: hypothetical protein [Homo sapiens]		W. Bancrofti EST clusters
BMX7835	Bm1_48875	14990.m07899	3.98872	0.00043987	XP_001157416.1| PREDICTED: hypothetical protein isoform 1 [Pan troglodytes]	Ubiquitin carboxyl-terminal hydrolase family protein	TIGR B. malayi genomic gene models
BMX4606	Bm1_29365	14944.m00540	3.33914	0.00582491	XP_001164370.1| PREDICTED: retinoic acid receptor, beta isoform 3 [Pan troglodytes]	conserved hypothetical protein	TIGR B. malayi genomic gene models
bm.01402	Bm1_08205	BMC06617	2.20151	5.11298e-05	XP_001171771.1| PREDICTED: DEAD (Asp-Glu-Ala-Asp) box polypeptide 39 isoform 4 [Pan troglodytes]	Probable ATP-dependent RNA helicase p47 homolog, putative	Brugia Chip V1
bm.02306	Bm1_56725	BMC02903	2.29707	8.38789e-05	XP_001189314.1| PREDICTED: hypothetical protein [Strongylocentrotus purpuratus]	Ubiquitin carboxyl-terminal hydrolase family protein	Brugia Chip V1
bm.01814	Bm1_32610	BMC06770	2.72397	0.00062169	XP_001192927.1| PREDICTED: hypothetical protein [Strongylocentrotus purpuratus]	lysosomal alpha-mannosidase, putative	Brugia Chip V1
BMX11260	Bm1_49595	BMW00095.483	2.56555	6.88659e-06	XP_001202048.1| PREDICTED: similar to GA15894-PA [Strongylocentrotus purpuratus]	conserved hypothetical protein	Macpherson V2 oligos
BMX7436	Bm1_46355	14980.m02796	2.37909	0.000150094	XP_001203585.1| PREDICTED: similar to MGC81278 protein, partial [Strongylocentrotus purpuratus]	hypothetical protein	TIGR B. malayi genomic gene models
BMX11371	Bm1_49595	BMW00284.536	2.45422	0.000417638	XP_001204352.1| PREDICTED: similar to 2310067B10Rik protein, partial [Strongylocentrotus purpuratus]	conserved hypothetical protein	Macpherson V2 oligos
BMX11382	Bm1_49595	BMW00304.469	2.65541	0.000163299	XP_001204352.1| PREDICTED: similar to 2310067B10Rik protein, partial [Strongylocentrotus purpuratus]	conserved hypothetical protein	Macpherson V2 oligos
BMX9228	Bm1_57570	15547.m00008	2.24013	0.00325774	XP_222670.2| PREDICTED: similar to leucine rich repeat protein 2, neuronal [Rattus norvegicus]	Immunoglobulin I-set domain containing protein	TIGR B. malayi genomic gene models
BMX9213	Bm1_07095	15533.m00023	3.84761	4.07818e-08	XP_308443.2| ENSANGP00000009474 [Anopheles gambiae str. PEST]	Zinc finger, C2H2 type family protein	TIGR B. malayi genomic gene models
BMX3469	Bm1_22360	14619.m00057	7.06829	0.000291523	XP_309294.2| ENSANGP00000017973 [Anopheles gambiae str. PEST]	DB module family protein	TIGR B. malayi genomic gene models
BMX9034	Bm1_56285	15362.m00008	3.17873	4.82214e-07	XP_314554.2| ENSANGP00000016936 [Anopheles gambiae str. PEST]	GGL domain containing protein	TIGR B. malayi genomic gene models
BMX1960	Bm1_12865	13920.m00453	2.08105	0.000719433	XP_315369.2| ENSANGP00000020955 [Anopheles gambiae str. PEST]	F-box domain containing protein	TIGR B. malayi genomic gene models
BMX2326	Bm1_15195	14158.m00113	2.27926	0.000178843	XP_315988.2| ENSANGP00000005715 [Anopheles gambiae str. PEST]	precollagen P-related	TIGR B. malayi genomic gene models
BMX3265	Bm1_21075	14554.m00237	3.03016	7.50828e-06	XP_316219.2| ENSANGP00000017148 [Anopheles gambiae str. PEST]	SGS domain containing protein	TIGR B. malayi genomic gene models
BMX6455	Bm1_40625	14972.m07839	2.55005	0.0242332	XP_317482.2| ENSANGP00000011856 [Anopheles gambiae str. PEST]	hypothetical protein	TIGR B. malayi genomic gene models
BMX5335	Bm1_33825	14961.m05261	2.49721	0.00475335	XP_319061.2| ENSANGP00000013182 [Anopheles gambiae str. PEST	Protein kinase domain containing protein	TIGR B. malayi genomic gene models
BMX6156	Bm1_38860	14972.m07473	2.01235	1.68996e-06	XP_320315.2| ENSANGP00000016724 [Anopheles gambiae str. PEST]	hypothetical protein	TIGR B. malayi genomic gene models
BMX6528	Bm1_41050	14973.m02608	2.76109	3.92439e-05	XP_320653.2| ENSANGP00000021240 [Anopheles gambiae str. PEST]	Matrixin family protein	TIGR B. malayi genomic gene models
BMX3819	Bm1_08000	14714.m00094	2.53407	0.00033231	XP_361555.1| hypothetical protein MG04029.4 [Magnaporthe grisea]	conserved hypothetical protein	TIGR B. malayi genomic gene models
BMX5275	Bm1_33425	14961.m05178	3.19583	7.34001e-06	XP_392633.3| PREDICTED: similar to spermatogenesis associated 13 isoform 1	Variant SH3 domain containing protein	TIGR B. malayi genomic gene models
BMX1548	Bm1_10190	13562.m00094	2.05789	0.00116201	XP_393677.2| PREDICTED: similar to Downstream of son gene protein homolog [Apis mellifera]	conserved hypothetical protein	TIGR B. malayi genomic gene models
BMX7885	Bm1_49365	14990.m07963	2.00488	3.56728e-05	XP_393832.3| PREDICTED: similar to CG31212-PA	KIAA1259 protein, putative	TIGR B. malayi genomic gene models
BMX6577	Bm1_41360	14973.m02664	2.59835	0.00188694	XP_393893.3| PREDICTED: similar to Posterior sex combs CG3886-PA [Apis mellifera]	Posterior Sex Combs gene., putative	TIGR B. malayi genomic gene models
BMX3509	Bm1_22630	14634.m00552	2.37877	4.02583e-05	XP_394309.3| PREDICTED: similar to Adenosine deaminase CG11994-PA [Apis mellifera]	conserved hypothetical protein	TIGR B. malayi genomic gene models
BMX6264	Bm1_39505	14972.m07603	2.78205	0.000847174	XP_394542.3| PREDICTED: similar to kinesin family member 21A isoform 1	conserved hypothetical protein	TIGR B. malayi genomic gene models
bm.02117	Bm1_33495	BMC06388	2.75841	0.00281046	XP_395981.2| PREDICTED: similar to CaBP1 CG5809-PA isoform 1 [Apis mellifera]	Probable protein disulfide isomerase A6 precursor, putative	Brugia Chip V1
BMX11606	Bm1_49595	BMW00877.532	3.02829	0.00014354	XP_396078.3| PREDICTED: similar to lethal (2) k05819 CG3054-PA, isoform A isoform 1 [Apis mellifera]	conserved hypothetical protein	Macpherson V2 oligos
bm.00837	Bm1_54330	BMC03362	2.46569	0.000262689	XP_415051.1| PREDICTED: similar to Rnps1 protein [Gallus gallus]	Rnp, putative	Brugia Chip V1
BMX1854	Bm1_12185	13819.m00152	2.37494	0.00106315	XP_416078.1| PREDICTED: similar to TIP120 protein [Gallus gallus]	conserved hypothetical protein	TIGR B. malayi genomic gene models
BMX1561	Bm1_10295	13586.m00153	2.83918	0.0358531	XP_416726.1| PREDICTED: similar to DCRC-1 [Gallus gallus]	RE23670p, putative	TIGR B. malayi genomic gene models
bm.00602	Bm1_19420	BMC02403	2.03504	0.0028674	XP_458176.1| hypothetical protein DEHA0C12419g [Debaryomyces hansenii CBS767]	hypothetical protein	Brugia Chip V1
BMX8847	Bm1_55110	15217.m00021	2.29199	0.000378162	XP_502320.1| hypothetical protein [Yarrowia lipolytica]	hypothetical protein	TIGR B. malayi genomic gene models
BMX1404	Bm1_09240	13460.m00197	2.31879	0.00010221	XP_535763.2| PREDICTED: similar to Hspb associated protein 1 [Canis familiaris]	jmjC domain containing protein	TIGR B. malayi genomic gene models
BMX1531	Bm1_10080	13549.m00031	2.04816	8.71625e-06	XP_537736.2| PREDICTED: similar to hepatocellular carcinoma-associated antigen 66 isoform 1 [Canis familiaris]	Hepatocellular carcinoma-associated antigen 66, putative	TIGR B. malayi genomic gene models
BMX6152	Bm1_38845	14972.m07469	2.23157	0.000500162	XP_559736.1| ENSANGP00000025754 [Anopheles gambiae str. PEST]	conserved hypothetical protein	TIGR B. malayi genomic gene models
BMX8572	Bm1_00775	15010.m00011	3.18919	0.0122809	XP_587946.2| PREDICTED: similar to alpha 1 type XI collagen isoform A preproprotein	collagen, putative	TIGR B. malayi genomic gene models
BMX2694	Bm1_17480	14296.m00065	15.0818	1.23211e-07	XP_591551.2| PREDICTED: similar to Collagen alpha 1(XVII) chain	collagen, putative	TIGR B. malayi genomic gene models
BMX552	Bm1_03725	12883.m00085	3.9097	3.74227e-05	XP_593090.2| PREDICTED: similar to Mothers against decapentaplegic homolog 3 (SMAD 3	MH1 domain containing protein	TIGR B. malayi genomic gene models
bm.00256	Bm1_54330	BMC00835	2.53172	0.0239718	XP_613602.2| PREDICTED: similar to serine/arginine repetitive matrix 2 [Bos taurus]	Rnp, putative	Brugia Chip V1
bm.01889	Bm1_47050	BMC01628	2.07642	0.000632625	XP_624414.2| PREDICTED: similar to Chromodomain helicase-DNA-binding protein Mi-2 homolog (ATP-dependent helicase Mi-2)	CHD4 protein, putative	Brugia Chip V1
BMX5208	Bm1_33015	14961.m05094	2.03356	0.00056529	XP_624713.1| PREDICTED: similar to CG10754-PA [Apis mellifera]	sf3a2-prov protein, putative	TIGR B. malayi genomic gene models
BMX12732	no_match	WB-contig_968	2.23677	5.81894e-06	XP_624713.1| PREDICTED: similar to CG10754-PA [Apis mellifera]		W. Bancrofti EST clusters
BMX2034	Bm1_13375	13988.m00126	2.92872	9.28446e-06	XP_625025.2| PREDICTED: similar to CG10542-PA [Apis mellifera]	RE34950p, putative	TIGR B. malayi genomic gene models
BMX8709	Bm1_54610	15133.m00190	2.15156	0.00841649	XP_635175.1| formin homology domain-containing protein [Dictyostelium discoideum AX4]	Pair-rule protein odd-paired, putative	TIGR B. malayi genomic gene models
BMX3093	Bm1_20040	14483.m00024	5.9146	1.42362e-05	XP_636038.1| hypothetical protein DDBDRAFT_0188614 [Dictyostelium discoideum AX4]	polythreonine protein, putative	TIGR B. malayi genomic gene models
BMX7254	Bm1_45330	14979.m04576	2.0086	0.000105976	XP_653447.1| Viral A-type inclusion protein repeat [Entamoeba histolytica HM-1:IMSS]	GRIP domain containing protein	TIGR B. malayi genomic gene models
BMX8222	Bm1_51320	14992.m11022	2.18635	8.42515e-06	XP_685543.1| PREDICTED: similar to G protein pathway suppressor 1 isoform 2	PCI domain containing protein	TIGR B. malayi genomic gene models
BMX2064	no_match	14013.m00069	4.22414	0.000146505	XP_687824.1| PREDICTED: similar to ENSANGP00000021024 [Danio rerio]		TIGR B. malayi genomic gene models
BMX1276	Bm1_08435	13387.m00011	2.27428	5.13293e-05	XP_688342.1| PREDICTED: similar to nicotinic acetylcholine receptor alpha 2 subunit [Danio rerio]	Neuronal acetylcholine receptor protein, alpha-2 chain	TIGR B. malayi genomic gene models
BMX2347	Bm1_15340	14175.m00130	2.06135	9.22704e-06	XP_691218.1| PREDICTED: similar to Zinc finger protein 180 (HHZ168) [Danio rerio]	Zinc finger, C2H2 type family protein	TIGR B. malayi genomic gene models
BMX6241	Bm1_39375	14972.m07577	2.74873	0.0296634	XP_691617.1| PREDICTED: similar to CG15730-PA [Danio rerio]	hypothetical protein	TIGR B. malayi genomic gene models
BMX11872	no_match	BMW01612.483	2.22322	1.40282e-05	XP_693156.1| PREDICTED: similar to mitochondrial ribosomal protein L55 isoform a [Danio rerio]		Macpherson V2 oligos
BMX6498	Bm1_40855	14972.m07888	2.06522	0.0593712	XP_693216.1| PREDICTED: similar to WD-repeat protein 26 [Danio rerio]	WD-repeat protein 26, putative	TIGR B. malayi genomic gene models
BMX3580	Bm1_23050	14653.m00280	2.22888	0.00269598	XP_708517.1| PREDICTED: similar to transmembrane protein 16E isoform 2 [Danio rerio]	Transmembrane protein 16C, putative	TIGR B. malayi genomic gene models
BMX4680	no_match	14948.m00287	6.52676	0.00101505	XP_725343.1| hypothetical protein PY04960 [Plasmodium yoelii ]		TIGR B. malayi genomic gene models
BMX3174	Bm1_20515	14523.m00108	2.03419	0.0103064	XP_750564.1| geranylgeranyl transferase type I subunit beta [Aspergillus fumigatus Af293]	hypothetical protein	TIGR B. malayi genomic gene models
BMX8828	Bm1_54975	15206.m00014	2.24307	0.00255656	XP_783776.1| PREDICTED: similar to programmed cell death 5 [Strongylocentrotus purpuratus]	Double-stranded DNA-binding domain containing protein	TIGR B. malayi genomic gene models
BMX3698	Bm1_23780	14687.m00366	2.11105	0.00283576	XP_790942.2| PREDICTED: similar to regulatory factor X3 [Strongylocentrotus purpuratus]	RFX DNA-binding domain containing protein	TIGR B. malayi genomic gene models
bm.00509	no_match	BMC01943	2.71048	0.00474231	XP_792088.2| PREDICTED: similar to histidine triad protein member 5		Brugia Chip V1
bm.02161	Bm1_32860	BMC07627	2.31556	5.07075e-05	XP_795172.2| PREDICTED: similar to Vars protein, partial [Strongylocentrotus purpuratus]	Valyl-tRNA synthetase, putative	Brugia Chip V1
BMX3318	Bm1_21405	14583.m00120	2.11284	0.000138713	XP_797662.2| PREDICTED: similar to LOC398088 protein [Strongylocentrotus purpuratus]	Chromosome condensation protein 3, C-terminal region containing protein	TIGR B. malayi genomic gene models
BMX8502	Bm1_52870	14992.m11352	2.21618	0.00032521	XP_798746.1| PREDICTED: similar to ENSANGP00000021579 [Strongylocentrotus purpuratus]	Splicing factor, arginine/serine-rich 4, putative	TIGR B. malayi genomic gene models
bm.00213	Bm1_27820	BMC00647	2.24426	0.00965221	XP_800344.2| PREDICTED: similar to Rnps1 protein [Strongylocentrotus purpuratus]	RNA recognition motif domain containing protein	Brugia Chip V1
BMX2450	Bm1_15985	14228.m00020	4.82865	0.000593371	XP_800520.2| PREDICTED: hypothetical protein, partial [Strongylocentrotus purpuratus]	hypothetical protein	TIGR B. malayi genomic gene models
BMX10859	no_match	N41102	2.30724	0.00028578	XP_849017.1| PREDICTED: similar to nucleolar protein family A, member 3 [Canis familiaris]		TIGR gene indices B. malayi EST singletons
BMX5355	Bm1_33950	14961.m05287	2.94429	0.00148228	XP_861851.1| PREDICTED: similar to heterogeneous nuclear ribonucleoprotein A3 isoform 5	heterogeneous ribonuclear particle protein, putative	TIGR B. malayi genomic gene models
BMX1221	Bm1_08060	13356.m00241	2.14552	0.00430362	XP_867714.1| PREDICTED: similar to Inhibitor of growth protein 4 isoform 8 [Canis familiaris]	PHD-finger family protein	TIGR B. malayi genomic gene models
BMX2956	Bm1_19195	14409.m00238	2.01721	0.00353616	XP_870805.1| PREDICTED: hypothetical protein XP_865712 isoform 3 [Bos taurus]	Endonuclease/Exonuclease/phosphatase family protein	TIGR B. malayi genomic gene models
bm.02888	Bm1_45760	BMC01150	2.17206	4.74346e-05	XP_878277.1| PREDICTED: similar to rcd1 (required for cell differentiation) homolog 1 (S. pombe)	Cell differentiation protein rcd1, putative	Brugia Chip V1
BMX6070	Bm1_38365	14972.m07372	2.03722	0.000775113	XP_880180.1| PREDICTED: similar to WD repeat domain 10 isoform 2 [Bos taurus]	WD-repeat protein 10, putative	TIGR B. malayi genomic gene models
BMX6606	Bm1_41550	14973.m02705	2.93052	0.00214	XP_888301.1| PREDICTED: similar to Pre-mRNA processing splicing factor 8	Pre-mRNA splicing factor PRP8, putative	TIGR B. malayi genomic gene models
bm.00421	no_match	BMC01609	5.52457	1.17347e-07	XP_900402.1| PREDICTED: H3 histone, family 3B		Brugia Chip V1
[truncated: 24 more rows]
