# Supplementary material for: Gender-Associated Genes in Filarial Nematodes Are Important for Reproduction and Potential Intervention Targets
Source: PLoS Negl Trop Dis. 2011 Jan 25;5(1):e947. doi: 10.1371/journal.pntd.0000947 (PMC3026763; doi:10.1371/journal.pntd.0000947)
Supplement: Table S3 — BLAST output against NCBI NR of filarial gender-associated genes. (0.44 MB XLS) [file pntd.0000947.s003.xls]

## Sheet: male.nr.1e-05.line_summary
<query>	<p-value> <%match> <query start> <query end> <subject start> <subject end> <subject name>
(NOTE:displaying only values for longest HSP in each subject)
14967.m01578 (375 letters; record 547)	7.5e-12	38	19	351	8	111	dbj|BAA01477.1| zinc finger protein [Mus musculus]
14962.m00662 (1497 letters; record 401)	1.3e-33	35.1	688	1476	58	308	dbj|BAA01477.1| zinc finger protein [Mus musculus]
14990.m07872 (3993 letters; record 941)	3.7e-233	36.3	4	3990	50	1374	dbj|BAA09729.1| receptor tyrosine kinase [Caenorhabditis elegans]
TC2746 (1002 letters; record 251)	4.4e-30	52.7	1000	557	42	179	dbj|BAA10929.1| cytochrome P450 like_TBP [Nicotiana tabacum]
14907.m00581 (1029 letters; record 732)	2.2e-86	53.5	100	990	3	298	dbj|BAB17220.1| serine/threonine kinase cdc2 [Oryzias javanicus]
BMW00301 (588 letters; record 70)	1.9e-40	85.8	2	232	61	134	dbj|BAB33421.1| putative senescence-associated protein [Pisum sativum]
BMW00201 (599 letters; record 87)	1.2e-40	85.8	2	232	61	134	dbj|BAB33421.1| putative senescence-associated protein [Pisum sativum]
BMW00006 (581 letters; record 59)	1.7e-39	83.3	2	232	61	134	dbj|BAB33421.1| putative senescence-associated protein [Pisum sativum]
BMC01298 (364 letters; record 774)	4e-46	97.9	70	357	151	246	dbj|BAC05689.1| aspartic protease BmAsp-2 [Brugia malayi]
BMC00991 (1043 letters; record 1118)	6.3e-143	81.2	674	1009	194	305	dbj|BAC24764.1| cathepsin L-like cysteine proteinase [Brugia malayi]
14975.m04320 (231 letters; record 225)	3.8e-12	53	1	138	349	397	dbj|BAC30478.1| unnamed protein product [Mus musculus]
WB-contig_331 (1017 letters; record 847)	1e-14	30.1	165	764	38	222	dbj|BAC30570.1| unnamed protein product [Mus musculus]
14990.m07775 (1137 letters; record 898)	4.2e-51	37.1	160	1107	242	560	dbj|BAC33188.1| unnamed protein product [Mus musculus]
14962.m00668 (272 letters; record 197)	2.2e-15	48.3	5	271	114	200	dbj|BAC39351.1| unnamed protein product [Mus musculus]
13049.m00067 (465 letters; record 842)	3.5e-06	42.7	37	324	57	155	dbj|BAC81700.1| serine-rich protein [Entamoeba histolytica]
BMC00098 (414 letters; record 798)	1.7e-31	97	15	215	304	370	dbj|BAD11762.1| cahepsin L-like cysteine protease [Brugia malayi]
BMC04302 (587 letters; record 750)	4.2e-90	89.2	3	587	15	209	dbj|BAD11762.1| cahepsin L-like cysteine protease [Brugia malayi]
13766.m00035 (309 letters; record 560)	4.9e-30	62.1	1	309	126	228	dbj|BAD90226.1| mKIAA4220 protein [Mus musculus]
BMC06138 (509 letters; record 742)	1.4e-67	92.9	2	472	740	896	dbj|BAD92352.1| restin isoform a variant [Homo sapiens]
14979.m04467 (463 letters; record 1048)	4.6e-68	88.8	3	461	189	341	dbj|BAD98460.1| RecA homolog Dmc1 [Oreochromis niloticus]
14961.m05023 (487 letters; record 576)	2.6e-08	29.4	10	486	2	157	dbj|BAE00764.1| unnamed protein product [Macaca fascicularis] >dbj|BAE02208.1| unnamed protein product [Macaca fascicularis]
BMC01160 (468 letters; record 813)	8.9e-43	78	12	284	365	455	dbj|BAE22991.1| unnamed protein product [Mus musculus]
14915.m00153 (360 letters; record 739)	5.3e-09	33.6	22	339	66	171	dbj|BAE45747.1| putative protein product of Nbla00121 [Homo sapiens]
WB-contig_492 (438 letters; record 963)	1.7e-06	54.3	40	177	344	389	dbj|BAE78818.1| innexin10 [Dugesia japonica]
AA991097 (268 letters; record 830)	1.3e-22	77	45	266	1	74	emb|CAA04389.1| cyclophilin 4 [Brugia malayi]
BMC04366 (633 letters; record 767)	3.9e-85	77.2	1	621	179	374	emb|CAA04877.1| RAL-1 protein [Litomosoides sigmodontis]
BMC12453 (452 letters; record 550)	7.2e-47	76.4	30	449	1	137	emb|CAA10209.1| Alt-1 protein [Brugia pahangi]
BMC00160 (513 letters; record 842)	4.7e-59	97.5	3	368	2	122	emb|CAA12262.1| cuticle collagen 2(F) [Brugia pahangi]
TC2884 (673 letters; record 1032)	6.6e-37	66.9	10	381	1	113	emb|CAA12262.1| cuticle collagen 2(F) [Brugia pahangi]
BMC11725 (812 letters; record 306)	1.1e-11	33.6	353	721	29	143	emb|CAA34357.1| zinc finger protein (154 AA) [Homo sapiens]
BMC04116 (492 letters; record 1156)	2e-42	82.9	9	359	86	199	emb|CAA60046.1| cytoplasmic intermediate filament protein [Ascaris lumbricoides]
13825.m00092 (339 letters; record 1077)	1.1e-22	60	16	285	34	121	emb|CAA64559.1| Tfm5 [Solanum lycopersicum]
14980.m02789 (552 letters; record 687)	8.7e-67	64.4	1	549	4	186	emb|CAA83624.2| Hypothetical protein R07E5.4 [Caenorhabditis elegans]
W59878 (359 letters; record 926)	2.9e-36	90.9	51	149	1	33	emb|CAC20738.1| major sperm protein [Onchocerca volvulus]
14972.m07828 (663 letters; record 1120)	5.9e-45	45.2	31	660	24	230	emb|CAC70149.1| putative pre-mrna cleavage factor [Brugia malayi]
13466.m00202 (764 letters; record 197)	3.9e-71	56.3	3	737	50	294	emb|CAC70152.1| putative mitochondrial carrier protein [Brugia malayi]
BMC03337 (421 letters; record 500)	3.3e-58	99.1	86	421	1	112	emb|CAD22104.1| NOA36-like protein [Brugia malayi]
14972.m07769 (816 letters; record 498)	4e-133	94.6	88	813	82	322	emb|CAD22104.1| NOA36-like protein [Brugia malayi]
BMC11583 (626 letters; record 113)	3.3e-42	61.6	57	350	8	105	emb|CAD43170.1| enolase [Anisakis simplex]
14979.m04601 (909 letters; record 580)	3.5e-31	32.7	52	879	1	277	emb|CAE18031.2| Hypothetical protein Y57G11C.48 [Caenorhabditis elegans]
14972.m07594 (585 letters; record 853)	9.8e-27	38.7	4	546	43	225	emb|CAE56258.1| Hypothetical protein CBG23899 [Caenorhabditis briggsae]
14527.m00105 (705 letters; record 129)	4.9e-48	46.9	22	702	6	235	emb|CAE56451.1| Hypothetical protein CBG24156 [Caenorhabditis briggsae]
BMC12396 (457 letters; record 463)	2.1e-37	66.2	43	309	3	91	emb|CAE57345.1| Hypothetical protein CBG00285 [Caenorhabditis briggsae]
BMC05742 (535 letters; record 944)	3.1e-20	51.5	175	372	8	73	emb|CAE57607.1| Hypothetical protein CBG00588 [Caenorhabditis briggsae]
14450.m00177 (399 letters; record 10)	4e-69	100	2	397	171	302	emb|CAE57617.1| Hypothetical protein CBG00598 [Caenorhabditis briggsae]
14975.m04333 (285 letters; record 127)	3e-12	46.2	1	270	611	701	emb|CAE57674.1| Hypothetical protein CBG00668 [Caenorhabditis briggsae]
14975.m04334 (1593 letters; record 128)	7.5e-219	78.9	1	1479	81	574	emb|CAE57674.1| Hypothetical protein CBG00668 [Caenorhabditis briggsae]
14920.m00401 (4629 letters; record 954)	7.2e-272	45.1	1228	4416	614	1686	emb|CAE57720.1| Hypothetical protein CBG00730 [Caenorhabditis briggsae]
14975.m04526 (296 letters; record 989)	4e-14	40.7	59	295	15	94	emb|CAE57939.1| Hypothetical protein CBG00994 [Caenorhabditis briggsae]
BMC02137 (523 letters; record 485)	1.2e-30	55.3	11	400	1636	1764	emb|CAE58173.1| Hypothetical protein CBG01265 [Caenorhabditis briggsae]
BMC07580 (651 letters; record 210)	1.4e-15	30.7	12	545	7	183	emb|CAE58460.1| Hypothetical protein CBG01600 [Caenorhabditis briggsae]
BMC05128 (451 letters; record 878)	5.9e-16	38.2	37	300	4	88	emb|CAE58633.1| Hypothetical protein CBG01801 [Caenorhabditis briggsae]
BMC03445 (676 letters; record 540)	2.3e-75	87	48	557	1	170	emb|CAE58684.1| Hypothetical protein CBG01858 [Caenorhabditis briggsae] >emb|CAE58685.1| Hypothetical protein CBG01859 [Caenorhabditis briggsae]
TC3058 (692 letters; record 1082)	2.3e-75	88.2	91	600	1	170	emb|CAE58684.1| Hypothetical protein CBG01858 [Caenorhabditis briggsae] >emb|CAE58685.1| Hypothetical protein CBG01859 [Caenorhabditis briggsae]
BMC07049 (560 letters; record 29)	7.4e-38	45.1	2	544	48	228	emb|CAE58820.1| Hypothetical protein CBG02030 [Caenorhabditis briggsae]
14992.m11277 (714 letters; record 2)	8.2e-11	26.1	28	708	674	903	emb|CAE58965.1| Hypothetical protein CBG02237 [Caenorhabditis briggsae]
BMC10179 (357 letters; record 63)	1.2e-15	78.4	232	80	1145	1195	emb|CAE59095.1| Hypothetical protein CBG02387 [Caenorhabditis briggsae]
BMC02481 (543 letters; record 279)	1e-22	42.1	21	440	1	147	emb|CAE59173.1| Hypothetical protein CBG02480 [Caenorhabditis briggsae]
14731.m00999 (486 letters; record 604)	1.6e-08	32.8	64	462	41	176	emb|CAE59345.1| Hypothetical protein CBG02690 [Caenorhabditis briggsae]
14682.m00038 (177 letters; record 87)	5.8e-13	69.6	10	174	6	61	emb|CAE59463.1| Hypothetical protein CBG02845 [Caenorhabditis briggsae]
14975.m04420 (1104 letters; record 238)	9.1e-15	25.2	52	1098	69	426	emb|CAE59530.1| Hypothetical protein CBG02925 [Caenorhabditis briggsae]
14977.m04907 (377 letters; record 1008)	8.2e-53	88.8	1	375	25	150	emb|CAE59677.1| Hypothetical protein CBG03100 [Caenorhabditis briggsae]
WB-contig_255 (595 letters; record 801)	2.1e-65	87.6	37	495	6	159	emb|CAE59677.1| Hypothetical protein CBG03100 [Caenorhabditis briggsae]
BMC07841 (531 letters; record 104)	9.9e-66	87.6	54	512	6	159	emb|CAE59677.1| Hypothetical protein CBG03100 [Caenorhabditis briggsae]
TC3150 (780 letters; record 369)	1.4e-07	29.4	188	451	9	103	emb|CAE59682.1| Hypothetical protein CBG03105 [Caenorhabditis briggsae]
BMC06386 (468 letters; record 1109)	3e-25	55.9	52	330	248	336	emb|CAE59754.1| Hypothetical protein CBG03200 [Caenorhabditis briggsae]
BMC02801 (639 letters; record 358)	5.2e-69	81.2	24	524	1	171	emb|CAE59768.1| Hypothetical protein CBG03220 [Caenorhabditis briggsae]
14977.m04913 (780 letters; record 356)	1.9e-55	46.9	37	768	47	306	emb|CAE59804.1| Hypothetical protein CBG03266 [Caenorhabditis briggsae]
BMC04220 (423 letters; record 722)	1.9e-07	53.5	161	325	47	99	emb|CAE59893.1| Hypothetical protein CBG03377 [Caenorhabditis briggsae]
BMC04055 (420 letters; record 688)	3.9e-32	58.3	61	420	5	124	emb|CAE59932.1| Hypothetical protein CBG03418 [Caenorhabditis briggsae]
14992.m10954 (1287 letters; record 1189)	5.4e-35	36.8	412	1281	4	276	emb|CAE59932.1| Hypothetical protein CBG03418 [Caenorhabditis briggsae]
BMC04004 (398 letters; record 677)	1.4e-11	32	34	378	18	140	emb|CAE59962.1| Hypothetical protein CBG03452 [Caenorhabditis briggsae]
BMC10860 (508 letters; record 541)	1.5e-16	35	167	454	16	105	emb|CAE60105.1| Hypothetical protein CBG03641 [Caenorhabditis briggsae]
14980.m02668 (527 letters; record 701)	1.8e-43	54.3	13	525	2	162	emb|CAE60164.1| Hypothetical protein CBG03716 [Caenorhabditis briggsae]
BMC02083 (577 letters; record 183)	6.5e-44	55.8	98	430	2	111	emb|CAE60164.1| Hypothetical protein CBG03716 [Caenorhabditis briggsae]
BMC03360 (268 letters; record 1167)	5.3e-18	64.6	32	226	39	103	emb|CAE60221.1| Hypothetical protein CBG03790 [Caenorhabditis briggsae]
12526.m00073 (882 letters; record 441)	1.3e-67	59.9	1	600	71	269	emb|CAE60278.1| Hypothetical protein CBG03859 [Caenorhabditis briggsae]
BMC11125 (465 letters; record 1002)	3.2e-17	40.4	20	394	153	269	emb|CAE60355.1| Hypothetical protein CBG03951 [Caenorhabditis briggsae]
BMC06058 (493 letters; record 1028)	4.1e-37	59.1	46	453	3	137	emb|CAE60355.1| Hypothetical protein CBG03951 [Caenorhabditis briggsae]
BMC07026 (593 letters; record 23)	5.8e-06	30	119	439	22	126	emb|CAE60554.1| Hypothetical protein CBG04181 [Caenorhabditis briggsae]
BMC02302 (641 letters; record 224)	1.1e-43	64.4	37	447	1	138	emb|CAE60637.1| Hypothetical protein CBG04281 [Caenorhabditis briggsae]
BMC08955 (316 letters; record 755)	2.3e-34	67.3	2	313	297	400	emb|CAE60841.1| Hypothetical protein CBG04550 [Caenorhabditis briggsae]
14367.m00312 (345 letters; record 1103)	1e-14	39.8	16	330	246	353	emb|CAE60846.1| Hypothetical protein CBG04555 [Caenorhabditis briggsae]
WB-contig_1322 (512 letters; record 97)	1.8e-25	66.6	62	340	91	186	emb|CAE61378.1| Hypothetical protein CBG05223 [Caenorhabditis briggsae]
12670.m00021 (360 letters; record 547)	1.3e-12	44.8	25	255	272	349	emb|CAE61477.1| Hypothetical protein CBG05371 [Caenorhabditis briggsae]
14285.m00052 (493 letters; record 980)	4.1e-17	44.6	2	343	254	371	emb|CAE61477.1| Hypothetical protein CBG05371 [Caenorhabditis briggsae]
BMC11876 (371 letters; record 53)	1.3e-31	61.6	49	369	6	112	emb|CAE61514.1| Hypothetical protein CBG05414 [Caenorhabditis briggsae]
BMW00076 (574 letters; record 247)	5.3e-83	81.9	2	565	89	275	emb|CAE61551.1| Hypothetical protein CBG05460 [Caenorhabditis briggsae]
14992.m11245 (1530 letters; record 145)	1.7e-77	35.3	4	1494	23	518	emb|CAE61708.1| Hypothetical protein CBG05657 [Caenorhabditis briggsae]
14954.m01712 (702 letters; record 71)	9.5e-57	63.7	289	636	75	190	emb|CAE61827.1| Hypothetical protein CBG05797 [Caenorhabditis briggsae]
BMC11967 (523 letters; record 383)	5.4e-19	47	41	337	10	106	emb|CAE61991.1| Hypothetical protein CBG05999 [Caenorhabditis briggsae]
TC3177 (532 letters; record 380)	1.9e-23	42.3	32	412	4	130	emb|CAE61991.1| Hypothetical protein CBG05999 [Caenorhabditis briggsae]
13250.m00031 (257 letters; record 893)	2.4e-16	48.1	3	251	51	130	emb|CAE61991.1| Hypothetical protein CBG05999 [Caenorhabditis briggsae]
14980.m02769 (1152 letters; record 682)	1.8e-59	40.4	82	1011	20	334	emb|CAE61996.1| Hypothetical protein CBG06004 [Caenorhabditis briggsae]
14972.m07043 (399 letters; record 718)	9.7e-20	42	34	384	7	125	emb|CAE62053.1| Hypothetical protein CBG06071 [Caenorhabditis briggsae]
AA584955 (638 letters; record 60)	6.9e-14	33	1	342	34	142	emb|CAE62120.1| Hypothetical protein CBG06160 [Caenorhabditis briggsae]
TC3053 (1333 letters; record 1079)	1.5e-168	76	4	1068	139	493	emb|CAE62153.1| Hypothetical protein CBG06199 [Caenorhabditis briggsae]
14972.m07227 (492 letters; record 820)	1e-63	65.4	4	489	122	283	emb|CAE62172.1| Hypothetical protein CBG06219 [Caenorhabditis briggsae]
BMC03658 (404 letters; record 605)	2e-11	35.7	76	324	77	160	emb|CAE62577.1| Hypothetical protein CBG06690 [Caenorhabditis briggsae]
BMC07204 (496 letters; record 1108)	2.1e-25	60.6	6	299	881	979	emb|CAE62664.1| Hypothetical protein CBG06802 [Caenorhabditis briggsae]
BMC06571 (202 letters; record 649)	4.5e-12	76.1	180	55	198	239	emb|CAE62821.1| Hypothetical protein CBG07000 [Caenorhabditis briggsae]
BMC02965 (647 letters; record 399)	3.7e-27	39.2	134	577	35	197	emb|CAE62829.1| Hypothetical protein CBG07008 [Caenorhabditis briggsae]
BMC04084 (805 letters; record 696)	3.7e-27	32.3	20	631	7	213	emb|CAE63109.1| Hypothetical protein CBG07404 [Caenorhabditis briggsae]
14039.m00116 (566 letters; record 1083)	9.9e-27	34.4	16	546	7	186	emb|CAE63109.1| Hypothetical protein CBG07404 [Caenorhabditis briggsae]
BMC03444 (475 letters; record 239)	4e-46	72.1	77	475	38	170	emb|CAE63225.1| Hypothetical protein CBG07585 [Caenorhabditis briggsae]
BMC06259 (644 letters; record 1088)	5.3e-67	65.5	41	640	53	252	emb|CAE63454.1| Hypothetical protein CBG07915 [Caenorhabditis briggsae]
14954.m01571 (1407 letters; record 39)	2.5e-104	41.4	505	1329	581	845	emb|CAE63465.1| Hypothetical protein CBG07932 [Caenorhabditis briggsae]
14945.m00256 (960 letters; record 1021)	9.2e-41	48.1	391	942	555	740	emb|CAE63649.1| Hypothetical protein CBG08147 [Caenorhabditis briggsae]
BMC06796 (479 letters; record 495)	2.3e-19	58.2	210	446	35	113	emb|CAE63795.1| Hypothetical protein CBG08337 [Caenorhabditis briggsae]
BMC01962 (730 letters; record 153)	3.8e-50	49.7	7	720	1	242	emb|CAE63849.1| Hypothetical protein CBG08408 [Caenorhabditis briggsae]
15276.m00014 (396 letters; record 162)	1.9e-13	38.4	19	372	561	683	emb|CAE63995.1| Hypothetical protein CBG08588 [Caenorhabditis briggsae]
14979.m04434 (366 letters; record 543)	1.5e-09	46.3	97	303	22	90	emb|CAE64324.1| Hypothetical protein CBG09002 [Caenorhabditis briggsae]
14977.m04929 (1008 letters; record 337)	7.8e-98	59.1	19	942	2	302	emb|CAE64351.1| Hypothetical protein CBG09038 [Caenorhabditis briggsae]
BMC03401 (638 letters; record 522)	2.6e-19	40	6	380	1	125	emb|CAE64374.1| Hypothetical protein CBG09061 [Caenorhabditis briggsae]
14230.m00222 (228 letters; record 838)	1.7e-06	41.9	1	186	1	62	emb|CAE64374.1| Hypothetical protein CBG09061 [Caenorhabditis briggsae]
14973.m02673 (351 letters; record 60)	1e-07	38.2	13	288	242	335	emb|CAE64384.1| Hypothetical protein CBG09071 [Caenorhabditis briggsae]
14979.m04507 (434 letters; record 672)	6.3e-09	29.7	14	430	5	138	emb|CAE64449.1| Hypothetical protein CBG09156 [Caenorhabditis briggsae]
13289.m00063 (273 letters; record 1087)	2.1e-17	65.6	40	240	147	213	emb|CAE64633.1| Hypothetical protein CBG09394 [Caenorhabditis briggsae]
14113.m00028 (2079 letters; record 1061)	1.2e-89	54	1	1074	298	643	emb|CAE64641.1| Hypothetical protein CBG09405 [Caenorhabditis briggsae]
BMC05173 (543 letters; record 444)	4.3e-49	62.6	70	543	1	156	emb|CAE64843.1| Hypothetical protein CBG09639 [Caenorhabditis briggsae]
14992.m10969 (606 letters; record 1121)	1.7e-70	71.1	16	597	32	225	emb|CAE64846.1| Hypothetical protein CBG09642 [Caenorhabditis briggsae]
BMC07594 (474 letters; record 240)	5.9e-35	51	70	339	35	124	emb|CAE65091.1| Hypothetical protein CBG09950 [Caenorhabditis briggsae]
14402.m00029 (1107 letters; record 1157)	1.9e-94	55.2	31	1044	35	369	emb|CAE65091.1| Hypothetical protein CBG09950 [Caenorhabditis briggsae]
14907.m00582 (954 letters; record 733)	1e-86	56.1	16	924	13	321	emb|CAE65141.1| Hypothetical protein CBG10007 [Caenorhabditis briggsae]
14356.m00511 (519 letters; record 1051)	1.6e-67	79.1	25	513	3	164	emb|CAE65167.1| Hypothetical protein CBG10037 [Caenorhabditis briggsae]
14972.m07716 (2136 letters; record 1165)	2.4e-222	59.4	1	2103	1	722	emb|CAE65258.1| Hypothetical protein CBG10148 [Caenorhabditis briggsae]
14937.m00496 (498 letters; record 1059)	2.6e-19	36	1	447	47	182	emb|CAE65561.1| Hypothetical protein CBG10551 [Caenorhabditis briggsae]
14731.m01005 (468 letters; record 254)	7.5e-20	44.4	58	465	74	209	emb|CAE65738.1| Hypothetical protein CBG10823 [Caenorhabditis briggsae]
BMC10934 (506 letters; record 569)	2.1e-55	88.1	40	369	201	310	emb|CAE65763.1| Hypothetical protein CBG10852 [Caenorhabditis briggsae]
BMC04941 (550 letters; record 46)	2.4e-18	44.6	52	360	6	108	emb|CAE65861.1| Hypothetical protein CBG11004 [Caenorhabditis briggsae]
BMC09221 (566 letters; record 572)	1e-23	50.6	4	249	383	459	emb|CAE65861.1| Hypothetical protein CBG11004 [Caenorhabditis briggsae]
14980.m02817 (2184 letters; record 724)	2.5e-147	65.4	835	2178	1	437	emb|CAE65902.1| Hypothetical protein CBG11069 [Caenorhabditis briggsae]
14980.m02815 (1194 letters; record 705)	1.8e-59	37.8	16	1110	4	368	emb|CAE65958.1| Hypothetical protein CBG11140 [Caenorhabditis briggsae]
BMC03777 (415 letters; record 632)	5.5e-08	27.9	15	347	296	413	emb|CAE66027.1| Hypothetical protein CBG11221 [Caenorhabditis briggsae]
14992.m11015 (1995 letters; record 1135)	6.3e-64	41.2	1	1236	23	421	emb|CAE66050.1| Hypothetical protein CBG11250 [Caenorhabditis briggsae]
15277.m00006 (347 letters; record 163)	3.4e-10	39.7	72	287	389	461	emb|CAE66611.1| Hypothetical protein CBG11944 [Caenorhabditis briggsae]
14947.m01150 (777 letters; record 1144)	1.4e-50	45.5	46	738	1	236	emb|CAE66611.1| Hypothetical protein CBG11944 [Caenorhabditis briggsae]
13982.m00019 (372 letters; record 842)	3.5e-06	66.6	41	139	159	191	emb|CAE66613.1| Hypothetical protein CBG11946 [Caenorhabditis briggsae]
14990.m07736 (301 letters; record 1144)	1.9e-30	67.3	19	300	10	104	emb|CAE66673.1| Hypothetical protein CBG12012 [Caenorhabditis briggsae]
BMC02581 (624 letters; record 301)	7.7e-32	69.6	191	388	10	75	emb|CAE66673.1| Hypothetical protein CBG12012 [Caenorhabditis briggsae]
15099.m00106 (345 letters; record 425)	2.7e-15	43.5	1	321	27	134	emb|CAE66788.1| Hypothetical protein CBG12148 [Caenorhabditis briggsae]
14345.m00059 (909 letters; record 371)	7.5e-61	46.8	88	876	38	304	emb|CAE66819.1| Hypothetical protein CBG12184 [Caenorhabditis briggsae]
14853.m00061 (496 letters; record 347)	3.7e-36	41.9	2	496	53	218	emb|CAE66850.1| Hypothetical protein CBG12222 [Caenorhabditis briggsae]
14961.m05244 (549 letters; record 344)	2.4e-30	55.4	115	546	135	280	emb|CAE66923.1| Hypothetical protein CBG12311 [Caenorhabditis briggsae]
14971.m02798 (1107 letters; record 631)	5.9e-111	60.6	34	867	80	366	emb|CAE66928.1| Hypothetical protein CBG12320 [Caenorhabditis briggsae]
14058.m00557 (747 letters; record 652)	3.3e-42	44.2	4	732	4	241	emb|CAE67014.1| Hypothetical protein CBG12415 [Caenorhabditis briggsae]
BMC08905 (367 letters; record 189)	3.8e-18	41	31	366	3	114	emb|CAE67029.1| Hypothetical protein CBG12430 [Caenorhabditis briggsae]
14992.m11176 (447 letters; record 96)	1e-40	67.3	16	435	15	162	emb|CAE67124.1| Hypothetical protein CBG12542 [Caenorhabditis briggsae]
14093.m00117 (228 letters; record 704)	2.3e-18	53.8	1	225	111	188	emb|CAE67138.1| Hypothetical protein CBG12561 [Caenorhabditis briggsae]
14979.m04603 (894 letters; record 606)	1.1e-93	60.1	7	891	95	388	emb|CAE67145.1| Hypothetical protein CBG12568 [Caenorhabditis briggsae]
BMC08864 (352 letters; record 185)	2.8e-06	38.7	28	270	32	123	emb|CAE67198.1| Hypothetical protein CBG12634 [Caenorhabditis briggsae]
BMC08365 (630 letters; record 217)	1.5e-30	46.5	31	495	222	375	emb|CAE67273.1| Hypothetical protein CBG12721 [Caenorhabditis briggsae]
14990.m07866 (465 letters; record 802)	4e-30	46.7	4	459	225	375	emb|CAE67273.1| Hypothetical protein CBG12721 [Caenorhabditis briggsae]
15131.m00093 (1008 letters; record 441)	2.6e-42	38.9	238	984	285	538	emb|CAE67290.1| Hypothetical protein CBG12739 [Caenorhabditis briggsae]
14525.m00161 (1173 letters; record 125)	1.2e-51	42.4	139	960	9	275	emb|CAE67403.1| Hypothetical protein CBG12889 [Caenorhabditis briggsae]
BMC07398 (374 letters; record 400)	2.5e-21	42	2	259	42	129	emb|CAE67403.1| Hypothetical protein CBG12889 [Caenorhabditis briggsae]
14409.m00254 (1179 letters; record 1168)	4.5e-71	39.4	586	1155	170	358	emb|CAE67455.1| Hypothetical protein CBG12956 [Caenorhabditis briggsae]
BMC10462 (337 letters; record 57)	3.4e-37	71.4	63	332	311	401	emb|CAE67505.1| Hypothetical protein CBG13017 [Caenorhabditis briggsae]
BMC05878 (557 letters; record 1007)	1.7e-16	38.8	193	549	303	421	emb|CAE67529.1| Hypothetical protein CBG13051 [Caenorhabditis briggsae]
14786.m00011 (485 letters; record 447)	2e-53	64.9	3	464	186	339	emb|CAE67718.1| Hypothetical protein CBG13293 [Caenorhabditis briggsae]
14974.m00837 (879 letters; record 122)	2.2e-86	61.7	67	867	46	314	emb|CAE68033.1| Hypothetical protein CBG13650 [Caenorhabditis briggsae]
BMC04297 (499 letters; record 749)	2.8e-29	54.8	97	498	1	133	emb|CAE68129.1| Hypothetical protein CBG13774 [Caenorhabditis briggsae]
BMW00486 (615 letters; record 375)	3.5e-33	43.4	24	614	2046	2234	emb|CAE68488.1| Hypothetical protein CBG14291 [Caenorhabditis briggsae]
14992.m11358 (1128 letters; record 34)	1.6e-67	43	31	1056	18	351	emb|CAE68976.1| Hypothetical protein CBG14958 [Caenorhabditis briggsae]
BMC10705 (475 letters; record 238)	1.5e-15	34.9	63	416	11	133	emb|CAE69089.1| Hypothetical protein CBG15108 [Caenorhabditis briggsae]
14232.m00274 (1053 letters; record 41)	6.1e-50	37.5	157	1017	44	339	emb|CAE69089.1| Hypothetical protein CBG15108 [Caenorhabditis briggsae]
14599.m00262 (398 letters; record 172)	4.3e-17	38.8	4	396	13	148	emb|CAE69089.1| Hypothetical protein CBG15108 [Caenorhabditis briggsae]
TC9683 (572 letters; record 343)	7.2e-24	51.5	90	383	22	118	emb|CAE69152.1| Hypothetical protein CBG15182 [Caenorhabditis briggsae]
14905.m00128 (765 letters; record 877)	2.9e-92	72	1	504	208	375	emb|CAE69160.1| Hypothetical protein CBG15191 [Caenorhabditis briggsae]
BMC02884 (691 letters; record 380)	6.5e-70	69.2	45	620	8	197	emb|CAE69354.1| Hypothetical protein CBG15443 [Caenorhabditis briggsae]
TC2927 (935 letters; record 129)	9.7e-68	68.3	43	639	1	197	emb|CAE69354.1| Hypothetical protein CBG15443 [Caenorhabditis briggsae]
14653.m00289 (921 letters; record 412)	1.4e-25	38.5	415	912	23	189	emb|CAE69507.1| Hypothetical protein CBG15715 [Caenorhabditis briggsae]
15080.m00107 (366 letters; record 80)	2.1e-47	77.6	1	363	389	509	emb|CAE69543.1| Hypothetical protein CBG15755 [Caenorhabditis briggsae]
BMC05756 (622 letters; record 254)	8.8e-18	34.9	68	505	41	183	emb|CAE70164.1| Hypothetical protein CBG16631 [Caenorhabditis briggsae]
BMC07383 (457 letters; record 732)	1.3e-26	42.3	29	454	141	283	emb|CAE70331.1| Hypothetical protein CBG16864 [Caenorhabditis briggsae]
14971.m02819 (1503 letters; record 618)	4.6e-171	64.1	4	1491	55	550	emb|CAE70385.1| Hypothetical protein CBG16947 [Caenorhabditis briggsae]
BMW01055 (615 letters; record 259)	2.3e-17	44	262	615	134	247	emb|CAE70527.1| Hypothetical protein CBG17156 [Caenorhabditis briggsae]
14715.m01247 (1044 letters; record 552)	7.6e-52	52.1	412	1032	8	209	emb|CAE70669.1| Hypothetical protein CBG17377 [Caenorhabditis briggsae]
14961.m05058 (504 letters; record 216)	2.2e-09	26.5	88	471	657	781	emb|CAE71135.1| Hypothetical protein CBG17990 [Caenorhabditis briggsae]
12699.m00009 (214 letters; record 769)	3.3e-10	54	32	214	3	60	emb|CAE71158.1| Hypothetical protein CBG18014 [Caenorhabditis briggsae]
BMC04923 (993 letters; record 834)	1.1e-18	54.8	530	775	21	100	emb|CAE71158.1| Hypothetical protein CBG18014 [Caenorhabditis briggsae]
13106.m00007 (595 letters; record 836)	3.9e-30	48.6	94	594	36	214	emb|CAE71215.1| Hypothetical protein CBG18078 [Caenorhabditis briggsae]
BMC03787 (560 letters; record 633)	3e-25	48.4	118	555	36	192	emb|CAE71215.1| Hypothetical protein CBG18078 [Caenorhabditis briggsae]
WB-contig_401 (950 letters; record 902)	4.2e-33	33.2	2	817	915	1194	emb|CAE71351.1| Hypothetical protein CBG18254 [Caenorhabditis briggsae]
BMC05487 (635 letters; record 943)	1.6e-70	68.3	257	607	582	698	emb|CAE71397.1| Hypothetical protein CBG18305 [Caenorhabditis briggsae]
BMC07037 (227 letters; record 27)	6.2e-11	75.5	25	171	957	1005	emb|CAE71397.1| Hypothetical protein CBG18305 [Caenorhabditis briggsae]
BMC05214 (310 letters; record 301)	1.6e-35	82.9	2	283	790	882	emb|CAE71397.1| Hypothetical protein CBG18305 [Caenorhabditis briggsae]
BMW00140 (565 letters; record 150)	2.1e-11	41	456	223	330	407	emb|CAE71544.1| Hypothetical protein CBG18487 [Caenorhabditis briggsae]
14043.m00009 (259 letters; record 947)	8.5e-21	55.9	7	258	162	245	emb|CAE71718.1| Hypothetical protein CBG18695 [Caenorhabditis briggsae]
14990.m08157 (1248 letters; record 1094)	8.6e-115	63.4	46	1089	46	394	emb|CAE71790.1| Hypothetical protein CBG18798 [Caenorhabditis briggsae]
15224.m00009 (1755 letters; record 145)	4.8e-57	59.4	898	1542	454	663	emb|CAE71867.1| Hypothetical protein CBG18919 [Caenorhabditis briggsae]
BMC07459 (476 letters; record 978)	1.2e-14	40.3	10	345	36	145	emb|CAE72172.1| Hypothetical protein CBG19279 [Caenorhabditis briggsae]
14992.m11138 (384 letters; record 61)	2.1e-17	42.4	22	360	5	113	emb|CAE72251.1| Hypothetical protein CBG19370 [Caenorhabditis briggsae]
12420.m00166 (682 letters; record 313)	1e-72	68.4	55	681	37	242	emb|CAE72321.1| Hypothetical protein CBG19465 [Caenorhabditis briggsae]
14963.m01789 (1122 letters; record 462)	8.5e-76	43.8	25	1107	9	362	emb|CAE72538.1| Hypothetical protein CBG19720 [Caenorhabditis briggsae]
13322.m00193 (702 letters; record 1138)	4.7e-43	44.8	46	669	14	222	emb|CAE72538.1| Hypothetical protein CBG19720 [Caenorhabditis briggsae]
WB-contig_1545 (612 letters; record 283)	3.4e-17	33.8	120	518	5	137	emb|CAE72967.1| Hypothetical protein CBG20304 [Caenorhabditis briggsae]
14947.m01130 (789 letters; record 1136)	2.6e-26	29.8	40	786	6	256	emb|CAE73011.1| Hypothetical protein CBG20367 [Caenorhabditis briggsae]
WB-contig_1687 (689 letters; record 405)	1.7e-47	61.3	94	540	66	214	emb|CAE73111.1| Hypothetical protein CBG20492 [Caenorhabditis briggsae]
BMC01190 (366 letters; record 537)	7.2e-22	53	71	364	66	162	emb|CAE73111.1| Hypothetical protein CBG20492 [Caenorhabditis briggsae]
BMC02997 (793 letters; record 405)	3e-25	63.3	524	793	169	258	emb|CAE73157.1| Hypothetical protein CBG20550 [Caenorhabditis briggsae]
BMC04072 (441 letters; record 692)	1.9e-14	37.1	86	412	83	195	emb|CAE73208.1| Hypothetical protein CBG20612 [Caenorhabditis briggsae]
13436.m00047 (828 letters; record 158)	1.7e-47	42	7	810	44	304	emb|CAE73224.1| Hypothetical protein CBG20630 [Caenorhabditis briggsae]
14977.m05027 (1071 letters; record 453)	1.2e-56	42.9	82	807	3	247	emb|CAE73227.1| Hypothetical protein CBG20633 [Caenorhabditis briggsae]
BMC03404 (399 letters; record 494)	1.4e-13	51.3	39	251	25	96	emb|CAE73338.1| Hypothetical protein CBG20767 [Caenorhabditis briggsae]
14977.m04954 (1125 letters; record 396)	2.4e-76	51.9	1	597	1	202	emb|CAE73387.1| Hypothetical protein CBG20827 [Caenorhabditis briggsae]
14992.m11146 (813 letters; record 86)	1.1e-80	60.1	319	762	151	298	emb|CAE73431.1| Hypothetical protein CBG20874 [Caenorhabditis briggsae]
BMC10339 (667 letters; record 227)	2.9e-11	30.3	89	541	48	204	emb|CAE73688.1| Hypothetical protein CBG21199 [Caenorhabditis briggsae]
TC3662 (665 letters; record 658)	3.6e-29	45.7	154	663	4	173	emb|CAE73695.1| Hypothetical protein CBG21206 [Caenorhabditis briggsae]
WB-contig_1157 (623 letters; record 1164)	1.3e-65	78.7	7	486	165	324	emb|CAE73804.1| Hypothetical protein CBG21354 [Caenorhabditis briggsae]
15104.m00054 (443 letters; record 426)	4.5e-31	53.7	3	392	65	191	emb|CAE73811.1| Hypothetical protein CBG21361 [Caenorhabditis briggsae]
14972.m07878 (2124 letters; record 108)	2.1e-75	36.6	1	1020	29	375	emb|CAE74014.1| Hypothetical protein CBG21662 [Caenorhabditis briggsae]
14318.m00072 (261 letters; record 1027)	6.3e-32	72.6	1	252	1	84	emb|CAE74051.1| Hypothetical protein CBG21703 [Caenorhabditis briggsae]
BMC07811 (565 letters; record 110)	1.5e-32	46.8	74	553	35	193	emb|CAE74210.1| Hypothetical protein CBG21892 [Caenorhabditis briggsae]
BMC12050 (667 letters; record 237)	1.7e-10	40.2	107	397	11	94	emb|CAE74339.1| Hypothetical protein CBG22054 [Caenorhabditis briggsae]
AI066046 (754 letters; record 683)	5.6e-06	46.4	379	546	24	79	emb|CAE74339.1| Hypothetical protein CBG22054 [Caenorhabditis briggsae]
AA072512 (570 letters; record 614)	4.9e-10	40.3	142	327	917	978	emb|CAE74340.1| Hypothetical protein CBG22058 [Caenorhabditis briggsae]
TC3731 (410 letters; record 697)	5.6e-07	35.3	70	372	1	116	emb|CAE74383.1| Hypothetical protein CBG22113 [Caenorhabditis briggsae]
15183.m00025 (738 letters; record 126)	1.4e-09	29.3	52	579	1	179	emb|CAE74383.1| Hypothetical protein CBG22113 [Caenorhabditis briggsae]
BMC06329 (438 letters; record 1098)	9.6e-16	37.6	208	402	119	187	emb|CAE74397.1| Hypothetical protein CBG22129 [Caenorhabditis briggsae]
14975.m04351 (261 letters; record 161)	1.4e-16	56.5	52	258	201	269	emb|CAE74474.1| Hypothetical protein CBG22222 [Caenorhabditis briggsae]
14979.m04637 (1254 letters; record 595)	1.4e-10	26.3	421	1179	68	336	emb|CAE74626.1| Hypothetical protein CBG22421 [Caenorhabditis briggsae]
14972.m07411 (1686 letters; record 990)	4.4e-56	51.7	106	807	35	262	emb|CAE74712.1| Hypothetical protein CBG22527 [Caenorhabditis briggsae]
14961.m05348 (387 letters; record 393)	2.2e-16	53.4	157	375	272	342	emb|CAE74924.1| Hypothetical protein CBG22805 [Caenorhabditis briggsae]
15245.m00020 (693 letters; record 153)	3.5e-71	66	16	510	1	165	emb|CAE75222.1| Hypothetical protein CBG23171 [Caenorhabditis briggsae]
TC3370 (822 letters; record 480)	9e-33	47	87	515	5	157	emb|CAE75284.1| Hypothetical protein CBG23251 [Caenorhabditis briggsae]
14972.m07082 (458 letters; record 745)	1.7e-31	47.2	16	417	5	150	emb|CAE75284.1| Hypothetical protein CBG23251 [Caenorhabditis briggsae]
BMC05037 (368 letters; record 856)	1.2e-18	51.8	134	268	20	73	emb|CAE75284.1| Hypothetical protein CBG23251 [Caenorhabditis briggsae]
13186.m00013 (252 letters; record 914)	3.3e-12	52.9	4	207	483	550	emb|CAE75311.1| Hypothetical protein CBG23281 [Caenorhabditis briggsae]
14982.m02257 (1647 letters; record 815)	1.1e-128	51.4	472	1602	173	550	emb|CAE75311.1| Hypothetical protein CBG23281 [Caenorhabditis briggsae]
BMC02752 (445 letters; record 712)	4.1e-53	76.3	2	445	726	873	emb|CAE75373.1| Hypothetical protein CBG23360 [Caenorhabditis briggsae]
14239.m00341 (324 letters; record 81)	5.8e-22	51.9	1	306	1	102	emb|CAE75432.1| Hypothetical protein CBG23425 [Caenorhabditis briggsae]
14788.m00091 (513 letters; record 768)	2.8e-06	33.3	95	274	62	121	emb|CAF88611.1| unnamed protein product [Tetraodon nigroviridis]
TC2844 (668 letters; record 275)	8.6e-12	45.1	369	184	54	115	emb|CAF88611.1| unnamed protein product [Tetraodon nigroviridis]
14057.m00074 (429 letters; record 1093)	6.1e-11	48.1	13	321	127	226	emb|CAG06358.1| unnamed protein product [Tetraodon nigroviridis]
BMC11919 (816 letters; record 362)	6.7e-11	48.1	221	529	127	226	emb|CAG06358.1| unnamed protein product [Tetraodon nigroviridis]
BMC03411 (690 letters; record 526)	6.1e-11	48.1	84	392	127	226	emb|CAG06358.1| unnamed protein product [Tetraodon nigroviridis]
13260.m00093 (216 letters; record 876)	9.4e-06	40.3	16	195	163	224	emb|CAG07991.1| unnamed protein product [Tetraodon nigroviridis]
14768.m00178 (444 letters; record 362)	2.3e-06	27.6	55	435	1113	1246	emb|CAG08316.1| unnamed protein product [Tetraodon nigroviridis]
BMC05250 (390 letters; record 823)	1.2e-24	54.2	3	317	729	833	emb|CAH18874.1| putative trehalose 6-phosphate synthase [Aphelenchus avenae]
BMC11324 (608 letters; record 786)	2.3e-11	28.3	22	504	51	210	emb|CAJ70143.1| putative surface protein [Clostridium difficile 630]
13187.m00151 (330 letters; record 977)	3.4e-08	39.1	64	321	84	169	emb|CAK11399.1| novel protein containing zinc finger C2H2 type domain [Danio rerio]
BMW00621 (642 letters; record 409)	1.8e-14	39.1	556	29	474	626	emb|CAK51380.1| hypothetical protein, conserved [Eimeria tenella]
WB-contig_217 (852 letters; record 778)	3.2e-76	78.9	190	759	1	190	gb|AAA17420.1| AvL3-1 [Acanthocheilonema viteae]
BMW00449 (563 letters; record 46)	1.8e-25	62.6	180	452	313	403	gb|AAA17420.1| AvL3-1 [Acanthocheilonema viteae]
TC2917 (1706 letters; record 994)	5.7e-230	97.7	448	1101	1	218	gb|AAA21554.2| OvL3-1 [Onchocerca volvulus]
14930.m00328 (630 letters; record 846)	8.4e-60	73.7	401	628	70	149	gb|AAA27862.1| unknown
WB-contig_1484 (302 letters; record 234)	2.1e-40	95.9	3	299	1114	1212	gb|AAA29420.1| Major body wall myosin
BMC00967 (670 letters; record 1114)	4.2e-94	93.4	261	626	1337	1458	gb|AAA29420.1| Major body wall myosin
BMC10851 (182 letters; record 1077)	2.8e-25	100	1	177	792	850	gb|AAA73080.1| [Brugia malayi myosin heavy chain gene, complete cds.], gene product
WB-contig_1203 (432 letters; record 1201)	1.8e-51	86	23	430	1419	1554	gb|AAA73080.1| [Brugia malayi myosin heavy chain gene, complete cds.], gene product
BMC03192 (475 letters; record 969)	8.7e-67	100	81	473	1	131	gb|AAA99147.1| microfilarial sheath protein SHP3a [Brugia malayi] >gb|AAB86940.1| microfilarial sheath protein SHP3a [Brugia malayi]
BMC00123 (547 letters; record 814)	3.8e-42	58.8	42	254	9	93	gb|AAB03902.2| Av18 [Acanthocheilonema viteae]
BMC02854 (425 letters; record 374)	5e-48	79.3	2	394	475	605	gb|AAB34901.1| succinate-ubiquinone oxidoreductase; fumarate reductase [Dirofilaria immitis] >prf||2119194A fumarate reductase:SUBUNIT=flavoprotein
BMC00351 (1023 letters; record 935)	1.4e-82	74.5	145	828	1	220	gb|AAB97283.2| vespid allergen antigen homolog [Brugia malayi] >gb|AAK12274.1| venom allergen antigen-like protein 1 [Brugia malayi]
BMC04276 (881 letters; record 737)	3.1e-70	82.4	131	523	1	130	gb|AAB97283.2| vespid allergen antigen homolog [Brugia malayi] >gb|AAK12274.1| venom allergen antigen-like protein 1 [Brugia malayi]
BMC12291 (591 letters; record 494)	7.3e-86	100	106	591	1	162	gb|AAB97283.2| vespid allergen antigen homolog [Brugia malayi] >gb|AAK12274.1| venom allergen antigen-like protein 1 [Brugia malayi]
BMB_gene_10 (591 letters; record 692)	7.3e-86	100	106	591	1	162	gb|AAB97283.2| vespid allergen antigen homolog [Brugia malayi] >gb|AAK12274.1| venom allergen antigen-like protein 1 [Brugia malayi]
BMC00909 (360 letters; record 957)	1.2e-42	75.2	1	327	112	220	gb|AAB97283.2| vespid allergen antigen homolog [Brugia malayi] >gb|AAK12274.1| venom allergen antigen-like protein 1 [Brugia malayi]
BMB_gene_2 (1023 letters; record 684)	1.4e-82	74.5	145	828	1	220	gb|AAB97283.2| vespid allergen antigen homolog [Brugia malayi] >gb|AAK12274.1| venom allergen antigen-like protein 1 [Brugia malayi]
14046.m00190 (208 letters; record 1088)	4.5e-22	73.9	1	207	1	69	gb|AAB97283.2| vespid allergen antigen homolog [Brugia malayi] >gb|AAK12274.1| venom allergen antigen-like protein 1 [Brugia malayi]
BMC06819 (345 letters; record 1192)	8.1e-32	81.9	13	261	51	133	gb|AAB97283.2| vespid allergen antigen homolog [Brugia malayi] >gb|AAK12274.1| venom allergen antigen-like protein 1 [Brugia malayi]
14467.m00092 (97 letters; record 168)	1.8e-09	84.3	2	97	44	75	gb|AAC47233.1| cyclophilin Ovcyp-2
14932.m00506 (276 letters; record 880)	7.5e-29	70.2	22	273	35	118	gb|AAC47322.1| microfilarial chitinase
BMC00136 (410 letters; record 826)	3.9e-23	100	27	191	1	55	gb|AAC47625.1| unknown [Brugia malayi]
BMC11657 (555 letters; record 285)	4e-23	100	153	317	1	55	gb|AAC47625.1| unknown [Brugia malayi]
WB-contig_427 (362 letters; record 918)	9.4e-22	92.7	38	202	1	55	gb|AAC47625.1| unknown [Brugia malayi]
BMC05705 (629 letters; record 960)	4.7e-75	71.2	16	615	1	208	gb|AAD00843.1| Ov87 [Onchocerca volvulus]
BMC12455 (428 letters; record 551)	2e-69	97.8	12	425	30	167	gb|AAD11970.1| 24 kDa secreted protein [Brugia malayi]
BMC03414 (943 letters; record 528)	1.9e-85	98.2	534	31	1	168	gb|AAD11970.1| 24 kDa secreted protein [Brugia malayi]
BMC03432 (805 letters; record 535)	6.5e-95	98.1	356	676	105	211	gb|AAD11970.1| 24 kDa secreted protein [Brugia malayi]
BMC12317 (505 letters; record 506)	2.4e-46	96.8	35	319	1	95	gb|AAD13153.1| actin [Setaria digitata]
BMC04146 (464 letters; record 814)	7.3e-54	81.8	40	462	1	140	gb|AAD30505.1|AF130365_1 ADP/ATP translocase [Ascaris suum]
BMC03449 (567 letters; record 541)	8.3e-71	98.9	273	557	52	146	gb|AAD45655.1| HER-1 [Brugia malayi]
13870.m00075 (549 letters; record 481)	1.5e-14	39.6	88	549	73	226	gb|AAF36548.1|AF193880_1 82-kDa surface lipoprotein precursor [Mycoplasma hyorhinis]
TC2869 (535 letters; record 125)	1.3e-40	65.8	84	452	28	150	gb|AAF76925.1|AF159590_1 hypothetical esophageal gland cell secretory protein 11 [Heterodera glycines]
BMC06715 (321 letters; record 1176)	1.6e-35	100	1	201	119	185	gb|AAG31481.1| 20/22kDa protein [Wuchereria bancrofti]
13439.m00018 (683 letters; record 128)	1.2e-06	29.3	411	680	45	136	gb|AAG38996.1|AF188734_1 ZIC1 protein [Gallus gallus]
TC2921 (946 letters; record 1005)	7.7e-130	100	103	852	1	250	gb|AAG44695.1| glutathione S-transferase Ia [Onchocerca volvulus]
BMC12420 (619 letters; record 539)	5.6e-08	41.8	270	614	1	122	gb|AAH19403.1| Unknown (protein for IMAGE:4484196) [Mus musculus] >gb|AAH28552.1| Unknown (protein for IMAGE:5257391) [Mus musculus]
14779.m00759 (978 letters; record 732)	1.5e-42	41.8	442	876	204	352	gb|AAH34833.1| Wdtc1 protein [Mus musculus]
14992.m11098 (1785 letters; record 47)	6.1e-33	25.8	409	1770	188	637	gb|AAH63743.1| Zgc:63504 protein [Danio rerio]
14980.m02771 (474 letters; record 1104)	2.8e-06	31.5	3	266	1	92	gb|AAH71356.1| Transducer of ERBB2, 1b [Danio rerio]
14967.m01542 (1473 letters; record 494)	8.9e-42	28.5	10	1443	2	490	gb|AAH77529.1| Api5-prov protein [Xenopus laevis]
12413.m00011 (149 letters; record 714)	6.1e-06	51.1	4	132	25	66	gb|AAH90477.1| Wu:fc21e07 protein [Danio rerio]
15350.m00008 (1049 letters; record 812)	8.5e-53	41.6	102	842	309	560	gb|AAI03942.1| CPEB2 protein [Homo sapiens]
R95203 (267 letters; record 748)	7.1e-24	75.6	33	266	1	77	gb|AAK07633.1|AF319996_1 vespid allergen antigen-like protein [Brugia malayi]
BMC04080 (754 letters; record 694)	1.5e-71	58.7	1	699	47	279	gb|AAK26377.1|AF339102_1 putative alpha/beta hydrolase [Heterodera glycines]
14979.m04483 (2118 letters; record 488)	1.3e-83	31.4	403	1986	126	637	gb|AAM49747.1| SPE-9 [Caenorhabditis elegans]
14972.m07461 (480 letters; record 1025)	1.4e-50	74.6	16	393	5	130	gb|AAN08880.1| MSP-domain protein 2 [Ascaris suum] >gb|AAP76177.1| msp-domain protein 2 [Ascaris suum]
BMC10976 (471 letters; record 1085)	1.9e-23	53	13	306	134	231	gb|AAN08882.1| MSP-domain protein 4 [Ascaris suum] >gb|AAP76179.1| MSP-domain protein 4 [Ascaris suum]
14968.m01476 (357 letters; record 540)	1.8e-20	44	25	351	128	235	gb|AAN08883.1| MSP-domain protein 5 [Ascaris suum] >gb|AAP76180.1| MSP-domain protein 5 [Ascaris suum]
BMC07758 (613 letters; record 620)	1e-17	50.6	141	371	53	124	gb|AAN39055.1| Alt1.2 [Brugia malayi] >gb|AAO12208.1| alt-1.2 [Brugia malayi]
14323.m00082 (538 letters; record 67)	3.6e-91	98.8	1	537	1	180	gb|AAN62757.1| larval allergen [Brugia malayi]
BMC00271 (560 letters; record 905)	1.3e-65	77.1	5	553	1	182	gb|AAN62757.1| larval allergen [Brugia malayi]
14980.m02680 (429 letters; record 638)	7.7e-23	46.1	1	426	529	670	gb|AAO01094.1| CG4538-PA [Drosophila willistoni]
14979.m04468 (1065 letters; record 484)	1.9e-135	78	208	1041	27	304	gb|AAO85518.1|AF496634_1 putative serine/threonine phosphatase [Oesophagostomum dentatum] >gb|AAO85519.1|AF496635_1 putative serine/threonine phosphatase [Oesophagostomum dentatum]
14992.m11215 (602 letters; record 38)	5.9e-84	74.1	3	602	81	281	gb|AAO85518.1|AF496634_1 putative serine/threonine phosphatase [Oesophagostomum dentatum] >gb|AAO85519.1|AF496635_1 putative serine/threonine phosphatase [Oesophagostomum dentatum]
BMC10182 (397 letters; record 932)	1.6e-26	57.4	78	380	3	103	gb|AAO85518.1|AF496634_1 putative serine/threonine phosphatase [Oesophagostomum dentatum] >gb|AAO85519.1|AF496635_1 putative serine/threonine phosphatase [Oesophagostomum dentatum]
13627.m00010 (156 letters; record 1002)	1e-07	65.6	1	96	30	61	gb|AAP81756.1| enolase [Onchocerca volvulus]
BMC06646 (683 letters; record 255)	5e-87	78.8	3	683	399	624	gb|AAP92648.1| Cc2-27 [Rattus norvegicus]
BMC02125 (757 letters; record 192)	3.9e-48	67.9	32	487	1	162	gb|AAP94885.1| MFP1-beta [Ascaris suum]
15304.m00111 (462 letters; record 87)	3.8e-48	67.9	1	456	1	162	gb|AAP94885.1| MFP1-beta [Ascaris suum]
BMC11854 (460 letters; record 345)	4.4e-40	70.6	64	450	12	142	gb|AAP94885.1| MFP1-beta [Ascaris suum]
BMC11045 (588 letters; record 674)	9.8e-82	75.1	1	555	88	272	gb|AAP94886.1| MFP2 [Ascaris suum]
BMC01338 (280 letters; record 1195)	6.7e-09	50.4	5	268	56	154	gb|AAP94887.1| MFP3 [Ascaris suum]
12658.m00069 (708 letters; record 540)	4.2e-58	54.3	34	675	3	215	gb|AAP94888.1| P34 [Ascaris suum]
13920.m00443 (630 letters; record 1103)	5.1e-95	90.3	100	630	55	223	gb|AAP94888.1| P34 [Ascaris suum]
BMC03649 (705 letters; record 600)	6.4e-99	89	28	630	3	202	gb|AAP94888.1| P34 [Ascaris suum]
BMC07269 (681 letters; record 55)	5.3e-67	63.7	3	608	168	368	gb|AAP94889.1| MFP2b [Ascaris suum]
14992.m11212 (1032 letters; record 1186)	2.1e-56	39.9	16	984	6	326	gb|AAP94889.1| MFP2b [Ascaris suum]
BMC11917 (577 letters; record 361)	5.3e-51	73.6	30	401	1	125	gb|AAP94889.1| MFP2b [Ascaris suum]
13528.m00031 (416 letters; record 986)	1e-54	71.4	1	414	1	140	gb|AAP94889.1| MFP2b [Ascaris suum]
BMC03378 (438 letters; record 895)	1.1e-68	83.5	1	438	4	149	gb|AAP94889.1| MFP2b [Ascaris suum]
BMC04501 (240 letters; record 791)	6.2e-09	51.3	2	193	48	123	gb|AAQ23187.1| FMRFamide-related peptide FLP-6 precursor [Ascaris suum]
14761.m00206 (558 letters; record 312)	1.7e-14	34.6	82	306	10	72	gb|AAQ73496.1| receptor tyrosine kinase-like protein precursor [Mus musculus]
BMC08306 (574 letters; record 156)	3.2e-28	63.1	138	461	10	120	gb|AAQ90307.1| AF2 peptide [Ascaris suum]
14980.m02748 (261 letters; record 722)	2.3e-25	68.4	1	258	29	120	gb|AAQ90307.1| AF2 peptide [Ascaris suum]
BMC03505 (560 letters; record 555)	7e-10	44.6	159	431	2	82	gb|AAQ90310.1| AF17 B [Ascaris suum]
AA547832 (293 letters; record 787)	3.2e-21	100	164	259	474	505	gb|AAR13363.1| hexokinase [Brugia malayi]
14877.m00029 (2152 letters; record 610)	9e-191	61.9	460	2151	3	572	gb|AAR16088.1| phosphofructokinase [Ascaris suum]
BMC07540 (436 letters; record 942)	5.6e-49	72.6	22	435	393	531	gb|AAR16088.1| phosphofructokinase [Ascaris suum]
BMC11765 (425 letters; record 317)	4.8e-34	86.1	9	224	1	72	gb|AAR28033.1| immunogenic protein 3 [Brugia malayi]
AA841374 (466 letters; record 808)	6.2e-57	83.9	3	413	3	139	gb|AAR28033.1| immunogenic protein 3 [Brugia malayi]
BMC07066 (241 letters; record 489)	6.3e-16	75	35	190	1	52	gb|AAR91505.1| ribosomal protein L29 [Tetraodon fluviatilis] >emb|CAG07069.1| unnamed protein product [Tetraodon nigroviridis]
BMC01842 (361 letters; record 570)	9.5e-61	100	1	360	183	302	gb|AAT07059.1| cathepsin F-like cysteine proteinase [Brugia malayi]
14280.m00062 (414 letters; record 209)	5.7e-70	97.8	1	411	325	461	gb|AAT07059.1| cathepsin F-like cysteine proteinase [Brugia malayi]
14488.m00097 (465 letters; record 71)	1.5e-16	34.6	1	381	1	127	gb|AAT72407.1| FOG-3 [Caenorhabditis japonica] >gb|AAT72458.1| FOG-3 [Caenorhabditis japonica]
14042.m00081 (1677 letters; record 634)	2.3e-11	26.9	310	1020	36	262	gb|AAT72407.1| FOG-3 [Caenorhabditis japonica] >gb|AAT72458.1| FOG-3 [Caenorhabditis japonica]
13260.m00096 (1155 letters; record 1005)	2.2e-15	51.8	103	570	146	295	gb|AAT79414.1| multiple banded antigen [Ureaplasma urealyticum]
BMC12234 (438 letters; record 467)	2.1e-56	100	15	353	1	113	gb|AAU04396.1| small heat shock protein 12.6 [Brugia malayi]
BMC00196 (455 letters; record 865)	1.6e-53	98.4	166	360	49	113	gb|AAU04396.1| small heat shock protein 12.6 [Brugia malayi]
TC3565 (404 letters; record 80)	6e-52	91.8	75	404	1	110	gb|AAU04396.1| small heat shock protein 12.6 [Brugia malayi]
13632.m00184 (237 letters; record 130)	4e-07	54	94	237	38	87	gb|AAU06478.1| late trypsin [Culicoides sonorensis]
AA480707 (293 letters; record 644)	6.6e-23	73.8	19	213	96	159	gb|AAU43786.1| myosin heavy chain [Brugia malayi]
TC2748 (682 letters; record 253)	2.1e-15	77.7	100	261	49	102	gb|AAX26869.1| unknown [Schistosoma japonicum]
BMC07890 (637 letters; record 118)	5.1e-14	81.8	403	272	32	75	gb|ABA40770.1| SJCHGC01393 protein [Schistosoma japonicum]
14294.m00128 (855 letters; record 266)	2.4e-48	42.2	1	831	1	259	gb|ABA43002.1| SP-1 [Brugia malayi]
BMC05801 (420 letters; record 383)	7.3e-70	96.4	1	420	136	275	gb|ABC01896.1| elongation factor 1-alpha-like protein [Solanum tuberosum]
TC2814 (1078 letters; record 1185)	3.5e-85	88.6	414	704	1	95	gb|ABD48797.2| beta-actin [Culex pipiens pipiens]
BMC00623 (666 letters; record 1012)	2e-58	76.1	22	411	1	130	gb|ABI26261.1| ribosomal protein L13 [Dicentrarchus labrax]
BMW00545 (488 letters; record 56)	5.1e-07	70.7	460	338	62	102	gb|ABI52743.1| 10 kDa putative secreted protein [Argas monolakensis]
14977.m05069 (3417 letters; record 462)	4.4e-147	56.1	13	1122	119	503	gb|EAA12244.3| ENSANGP00000007281 [Anopheles gambiae str. PEST]
14981.m02383 (1794 letters; record 725)	4.4e-15	24	22	999	77	398	gb|EAL25260.1| GA13494-PA [Drosophila pseudoobscura]
14635.m00117 (225 letters; record 361)	1.6e-08	46.5	1	201	136	208	gb|EAL25486.1| GA11060-PA [Drosophila pseudoobscura]
BMC01784 (478 letters; record 751)	3.2e-26	42.5	1	474	625	776	gb|EAL26982.1| GA21383-PA [Drosophila pseudoobscura]
14570.m00059 (1020 letters; record 858)	9.7e-90	62.7	1	813	1	257	gb|EAL33024.1| GA14824-PA [Drosophila pseudoobscura]
TC2740 (1402 letters; record 1169)	1.7e-59	69.6	420	824	148	266	gb|EAR81082.1| hypothetical protein TTHERM_02141640 [Tetrahymena thermophila SB210]
13091.m00011 (786 letters; record 889)	2.9e-08	35.2	13	354	934	1057	gb|EAR96850.1| hypothetical protein TTHERM_00193420 [Tetrahymena thermophila SB210]
TC2753 (1638 letters; record 258)	9.2e-20	79.5	1180	1049	80	123	gb|EAS30199.1| conserved hypothetical protein [Coccidioides immitis RS]
BMC03147 (413 letters; record 1161)	4.9e-16	38.2	409	5	618	750	gb|EAT38279.1| ubiquitin specific protease 9/faf [Aedes aegypti]
WB-contig_1250 (633 letters; record 36)	3.5e-38	85.4	99	386	1	96	gb|EAT40219.1| conserved hypothetical protein [Aedes aegypti]
14450.m00179 (969 letters; record 626)	1.1e-26	41.7	253	678	51	195	gb|EAT42648.1| oxysterol-binding protein 1, putative [Aedes aegypti]
14229.m00039 (240 letters; record 833)	1e-17	63.7	10	183	45	102	gb|EAT48795.1| ubiquitin-conjugating enzyme E2 l [Aedes aegypti]
BMC05868 (350 letters; record 1005)	6.7e-12	38.5	27	350	9	115	pdb|1M1S|A Chain A, Structure Of Wr4, A C.Elegans Msp Family Member
BMC04236 (325 letters; record 728)	1.7e-11	96.1	63	140	101	126	pdb|1MSP|A Chain A, Major Sperm Protein, Alpha Isoform (Recombinant), Ph 4.6 >pdb|1MSP|B Chain B, Major Sperm Protein, Alpha Isoform (Recombinant), Ph 4.6 >pdb|3MSP|A Chain A, Motile Major Sperm Protein (Msp) Of Ascaris Suum, Nmr, 20 Structures >pdb|3MSP|B Chain B, Motile Major Sperm Protein (Msp) Of Ascaris Suum, Nmr, 20 Structures
BMC04270 (649 letters; record 736)	3.5e-19	40.2	434	634	107	172	pir||S29692 OV25-1 protein - nematode (Onchocerca volvulus) >emb|CAA48632.1| OV25-1 protein [Onchocerca volvulus]
TC3026 (405 letters; record 1063)	8.4e-37	80.9	137	388	1	84	pir||T16110 hypothetical protein F20D12.5 - Caenorhabditis elegans
12628.m00036 (261 letters; record 747)	8.4e-37	80.9	1	252	1	84	pir||T16110 hypothetical protein F20D12.5 - Caenorhabditis elegans
14954.m01669 (888 letters; record 37)	1.1e-59	58.5	25	573	237	426	pir||T22089 hypothetical protein Y16B4A.1 - Caenorhabditis elegans
14442.m00132 (528 letters; record 13)	2.4e-21	35.8	4	486	314	475	pir||T23792 hypothetical protein M176.9 - Caenorhabditis elegans
14779.m00756 (1152 letters; record 438)	1.2e-38	31	355	738	131	254	pir||T28798 hypothetical protein C16E9.4 - Caenorhabditis elegans
BMC00600 (386 letters; record 1004)	1.4e-06	31.1	102	380	714	799	pir||T31613 hypothetical protein Y50E8A.i - Caenorhabditis elegans
14990.m08134 (384 letters; record 849)	7.5e-45	63.7	2	382	103	237	pir||T32948 hypothetical protein Y73A3A.1 - Caenorhabditis elegans
12871.m00092 (2862 letters; record 672)	1.9e-37	27.3	445	2562	438	1135	ref|NP_001003352.1| neurofilament, heavy polypeptide 200kDa [Canis familiaris] >gb|AAN40837.1|AF346625_1 heavy neurofilament protein [Canis familiaris]
14975.m04540 (542 letters; record 605)	4.7e-52	68.1	100	540	58	217	ref|NP_001005132.1| MGC89796 protein [Xenopus tropicalis] >gb|AAH77670.1| MGC89796 protein [Xenopus tropicalis] >emb|CAJ83155.1| Novel protein similar to hypothetcal protein LOC56902 [Xenopus tropicalis]
WB-contig_491 (567 letters; record 962)	1.6e-74	100	21	473	1	151	ref|NP_001008.1| ribosomal protein S13 [Homo sapiens] >ref|NP_080809.1| ribosomal protein S13 [Mus musculus] >ref|NP_569116.1| ribosomal protein S13 [Rattus norvegicus] >ref|NP_001001783.1| ribosomal protein S13 [Gallus gallus] >ref|XP_508306.1| PREDICTED: hypothetical protein [Pan troglodytes] >ref|NP_001020513.1| ribosomal protein S13 [Bos taurus] >ref|XP_852037.1| PREDICTED: similar to ribosom…
14651.m00258 (1467 letters; record 407)	6.2e-34	34	652	1443	179	430	ref|NP_001013397.2| hypothetical protein LOC234358 [Mus musculus]
12951.m00026 (624 letters; record 766)	1.7e-20	33.6	61	603	172	347	ref|NP_001013397.2| hypothetical protein LOC234358 [Mus musculus]
14258.m00142 (306 letters; record 162)	1.7e-22	51.5	10	300	7	102	ref|NP_001016053.1| hypothetical protein LOC548807 [Xenopus tropicalis]
AI508029 (510 letters; record 739)	9.4e-07	39.2	175	492	12	117	ref|NP_001021087.1| F08A10.1d [Caenorhabditis elegans] >emb|CAH04714.1| Hypothetical protein F08A10.1d [Caenorhabditis elegans] >emb|CAH10785.1| Hypothetical protein F08A10.1d [Caenorhabditis elegans]
14971.m02823 (423 letters; record 658)	3e-41	80.3	1	321	239	345	ref|NP_001021411.1| F25H5.3c [Caenorhabditis elegans] >emb|CAE54896.1| Hypothetical protein F25H5.3c [Caenorhabditis elegans]
14975.m04486 (411 letters; record 282)	3.9e-55	76.4	1	408	20	155	ref|NP_001022278.1| R07G3.9 [Caenorhabditis elegans] >gb|AAU87820.1| Hypothetical protein R07G3.9 [Caenorhabditis elegans]
14799.m00203 (1011 letters; record 776)	7.7e-91	57.5	52	1002	788	1104	ref|NP_001022568.1| RaBPHilin family member (rbf-1) [Caenorhabditis elegans] >sp|P41885|RBF1_CAEEL Rabphilin-1 >gb|AAM48523.1|U00032_10 Rabphilin protein 1, isoform d [Caenorhabditis elegans]
BMC03164 (399 letters; record 1047)	2.9e-27	50.4	37	399	1	119	ref|NP_001022574.1| F42A10.9 [Caenorhabditis elegans] >gb|AAU05572.1| Hypothetical protein F42A10.9 [Caenorhabditis elegans]
14979.m04420 (819 letters; record 471)	3.4e-65	50.5	4	801	79	345	ref|NP_001022622.1| proteasome Regulatory Particle, Non-ATPase-like family member (rpn-6) [Caenorhabditis elegans] >gb|AAW88394.1| Proteasome regulatory particle, non-atpase-like protein 6, isoform b [Caenorhabditis elegans]
BMC01837 (484 letters; record 119)	4e-15	41.5	121	315	130	194	ref|NP_001022659.1| K04C2.7 [Caenorhabditis elegans] >gb|AAY44000.1| Hypothetical protein K04C2.7 [Caenorhabditis elegans]
BMW00928 (613 letters; record 483)	6.7e-19	40.3	20	319	589	692	ref|NP_001023039.1| EXCretory canal abnormal family member (exc-5) [Caenorhabditis elegans] >gb|AAL50361.1|AF339059_1 Rho guanine nucleotide exchange factor FGD-1 [Caenorhabditis elegans] >dbj|BAB43906.1| putative GDP-GTP exchange factor [Caenorhabditis elegans] >emb|CAD30432.1| Hypothetical protein C33D9.1b [Caenorhabditis elegans]
14972.m07867 (2454 letters; record 82)	5e-229	54.3	46	2451	29	820	ref|NP_001023039.1| EXCretory canal abnormal family member (exc-5) [Caenorhabditis elegans] >gb|AAL50361.1|AF339059_1 Rho guanine nucleotide exchange factor FGD-1 [Caenorhabditis elegans] >dbj|BAB43906.1| putative GDP-GTP exchange factor [Caenorhabditis elegans] >emb|CAD30432.1| Hypothetical protein C33D9.1b [Caenorhabditis elegans]
BMC04019 (558 letters; record 682)	6.1e-07	29.6	99	488	50	178	ref|NP_001023338.1| R102.10 [Caenorhabditis elegans] >emb|CAH10784.1| Hypothetical protein R102.10 [Caenorhabditis elegans]
12566.m00172 (651 letters; record 470)	8.5e-21	35.1	97	636	64	242	ref|NP_001023341.1| R11A8.8 [Caenorhabditis elegans] >emb|CAE17904.1| Hypothetical protein R11A8.8 [Caenorhabditis elegans]
14961.m05346 (468 letters; record 321)	3.9e-16	33.8	61	468	27	161	ref|NP_001023341.1| R11A8.8 [Caenorhabditis elegans] >emb|CAE17904.1| Hypothetical protein R11A8.8 [Caenorhabditis elegans]
N37112 (286 letters; record 729)	5.6e-21	54.2	5	286	477	570	ref|NP_001023550.1| Y66H1B.2a [Caenorhabditis elegans] >gb|AAP13733.1| Hypothetical protein Y66H1B.2a [Caenorhabditis elegans]
BMC02331 (417 letters; record 871)	2e-30	49.2	415	2	402	539	ref|NP_001023551.1| Y66H1B.2b [Caenorhabditis elegans] >gb|AAU05553.1| Hypothetical protein Y66H1B.2b [Caenorhabditis elegans]
14972.m07201 (1878 letters; record 811)	3.9e-222	69.4	118	1824	10	586	ref|NP_001023607.1| CCR (yeast CCR4/NOT complex component) homolog family member (ccr-4) [Caenorhabditis elegans] >emb|CAB54512.2| Hypothetical protein ZC518.3b [Caenorhabditis elegans]
BMC07284 (441 letters; record 364)	2.2e-19	48	104	403	83	181	ref|NP_001023842.1| Temporarily Assigned Gene name family member (tag-93) [Caenorhabditis elegans] >emb|CAA98265.1| Hypothetical protein F25D1.1a [Caenorhabditis elegans]
14992.m11366 (498 letters; record 36)	1.1e-16	40.6	127	495	114	245	ref|NP_001023911.1| SMEK (Dictyostelium Suppressor of MEK null) homolog family member (smk-1) [Caenorhabditis elegans] >gb|AAW30665.1| Hypothetical protein F41E6.4c [Caenorhabditis elegans]
14961.m05242 (723 letters; record 388)	3.2e-12	29.2	4	495	41	209	ref|NP_001024138.1| T13F3.8 [Caenorhabditis elegans] >emb|CAI79177.1| Hypothetical protein T13F3.8 [Caenorhabditis elegans]
14581.m00055 (600 letters; record 237)	8e-16	39	88	471	89	212	ref|NP_001024138.1| T13F3.8 [Caenorhabditis elegans] >emb|CAI79177.1| Hypothetical protein T13F3.8 [Caenorhabditis elegans]
AA454244 (222 letters; record 1206)	8.8e-08	41.1	13	213	22	89	ref|NP_001024664.1| F45E1.7a [Caenorhabditis elegans] >gb|AAB04903.2| Hypothetical protein F45E1.7a [Caenorhabditis elegans]
14979.m04639 (630 letters; record 597)	1.5e-06	25.5	49	606	36	214	ref|NP_001027603.1| tropomyosin-like protein [Ciona intestinalis] >dbj|BAB00623.1| tropomyosin-like protein [Ciona intestinalis]
BMC02844 (766 letters; record 371)	4.1e-76	66.8	34	675	735	948	ref|NP_001033457.1| Y66H1B.2c [Caenorhabditis elegans] >gb|ABA00151.1| Hypothetical protein Y66H1B.2c [Caenorhabditis elegans]
BMC03932 (404 letters; record 656)	1.5e-21	47.3	65	394	6	119	ref|NP_001033541.1| F22A3.7 [Caenorhabditis elegans] >gb|AAZ32810.1| Hypothetical protein F22A3.7 [Caenorhabditis elegans]
14967.m01530 (1032 letters; record 511)	5.4e-26	31	1	849	1	299	ref|NP_001033555.1| K05B2.2a [Caenorhabditis elegans] >gb|AAF99982.2| Hypothetical protein K05B2.2a [Caenorhabditis elegans]
14961.m04989 (300 letters; record 198)	4.5e-15	53.2	28	294	81	168	ref|NP_001036358.1| bunched CG5461-PE, isoform E [Drosophila melanogaster] >gb|ABI31312.1| CG5461-PE, isoform E [Drosophila melanogaster]
14972.m07088 (366 letters; record 752)	8.2e-07	36.8	34	360	20	126	ref|NP_001039717.1| hypothetical protein LOC520564 [Bos taurus] >gb|AAI12871.1| Similar to LPS-induced TN factor [Bos taurus]
15133.m00187 (639 letters; record 473)	9.5e-51	52.1	139	612	85	244	ref|NP_001040786.1| RNase H family member (rnh-1.0) [Caenorhabditis elegans] >gb|AAO91712.1| Rnase h protein 1.0, isoform c [Caenorhabditis elegans]
14973.m02659 (333 letters; record 54)	1.5e-21	49	1	297	85	182	ref|NP_001040848.1| C28H8.5a [Caenorhabditis elegans] >sp|Q09244|YP95_CAEEL Hypothetical protein C28H8.5 precursor >gb|AAA62293.1| Hypothetical protein C28H8.5a [Caenorhabditis elegans]
13139.m00017 (639 letters; record 924)	2.8e-29	42.1	16	519	92	261	ref|NP_001040964.1| protein KINase family member (kin-24) [Caenorhabditis elegans] >emb|CAJ80830.1| Hypothetical protein K07F5.4b [Caenorhabditis elegans]
WB-contig_1517 (1021 letters; record 262)	8.3e-13	30.6	82	624	231	402	ref|NP_001040990.1| T23B5.1a [Caenorhabditis elegans] >emb|CAB07676.1| Hypothetical protein T23B5.1a [Caenorhabditis elegans]
BMW00314 (609 letters; record 90)	1.5e-32	55.3	53	445	25	165	ref|NP_001041438.1| hypothetical protein LOC503325 [Rattus norvegicus] >gb|AAS66225.1| LRRG00134 [Rattus norvegicus]
AA842880 (372 letters; record 172)	1.3e-10	38.1	94	318	21	96	ref|NP_001046516.1| Os02g0269200 [Oryza sativa (japonica cultivar-group)] >dbj|BAD28635.1| dynein light chain type 1-like [Oryza sativa (japonica cultivar-group)] >dbj|BAF08430.1| Os02g0269200 [Oryza sativa (japonica cultivar-group)]
BMC06526 (184 letters; record 199)	2.2e-22	83.3	3	182	114	173	ref|NP_001058724.1| Os07g0109500 [Oryza sativa (japonica cultivar-group)] >dbj|BAC79560.1| putative 60S ribosomal protein [Oryza sativa (japonica cultivar-group)] >dbj|BAD30642.1| putative 60S ribosomal protein [Oryza sativa (japonica cultivar-group)] >dbj|BAF20638.1| Os07g0109500 [Oryza sativa (japonica cultivar-group)]
TC2795 (1041 letters; record 975)	1.5e-124	93.6	29	778	10	259	ref|NP_008373.1|COX3_13186 cytochrome c oxidase subunit III [Onchocerca volvulus] >gb|AAC61615.1| cytochrome oxidase subunit 3 [Onchocerca volvulus]
TC2806 (564 letters; record 1181)	2.8e-29	55.5	7	519	19	185	ref|NP_008376.1|ATP6_13186 ATP synthase F0 subunit 6 [Onchocerca volvulus] >gb|AAC61618.1| ATPase subunit 6 [Onchocerca volvulus]
TC2784 (706 letters; record 1171)	4.8e-98	95.3	3	587	8	201	ref|NP_008377.1|COX2_13186 cytochrome c oxidase subunit II [Onchocerca volvulus] >gb|AAC61619.1| cytochrome oxidase subunit 2 [Onchocerca volvulus]
BMC04284 (490 letters; record 741)	2.7e-40	57.2	49	483	4	147	ref|NP_062169.1| cell division cycle 2 homolog A [Rattus norvegicus] >sp|P39951|CDC2_RAT Cell division control protein 2 homolog (p34 protein kinase) (Cyclin-dependent kinase 1) (CDK1) >emb|CAA43177.1| cdc2(+) [Rattus norvegicus] >gb|AAH91549.1| Cdc2a protein [Rattus norvegicus]
13311.m00343 (318 letters; record 1195)	1.6e-08	34.7	28	291	270	356	ref|NP_149990.1| zinc finger protein 670 [Homo sapiens] >sp|Q9BS34|ZN670_HUMAN Zinc finger protein 670 >gb|AAH05360.1| Zinc finger protein 670 [Homo sapiens] >dbj|BAC11200.1| unnamed protein product [Homo sapiens] >emb|CAH70012.1| novel protein similar to zinc finger protein [Homo sapiens] >emb|CAI15616.1| novel protein similar to zinc finger protein [Homo sapiens]
14592.m00175 (1278 letters; record 255)	1.4e-09	26.8	82	645	107	299	ref|NP_173782.1| ATP binding / kinase/ protein kinase/ protein serine/threonine kinase/ protein-tyrosine kinase [Arabidopsis thaliana]
BMW00838 (612 letters; record 460)	2.4e-53	63	80	607	1	176	ref|NP_244029.1| pyruvate kinase [Bacillus halodurans C-125] >dbj|BAB06882.1| pyruvate kinase [Bacillus halodurans C-125]
15077.m00107 (873 letters; record 377)	1.4e-07	25.1	1	714	683	933	ref|NP_267008.1| hypothetical protein L73264 [Lactococcus lactis subsp. lactis Il1403] >gb|AAK04950.1|AE006319_4 UNKNOWN PROTEIN [Lactococcus lactis subsp. lactis Il1403]
14950.m01814 (1263 letters; record 1160)	2.2e-84	43.9	19	1182	85	471	ref|NP_490680.1| defective SPErmatogenesis family member (spe-8) [Caenorhabditis elegans] >gb|AAB54162.2| Defective spermatogenesis protein 8 [Caenorhabditis elegans]
14779.m00753 (1584 letters; record 730)	1.4e-137	53.4	34	1572	6	522	ref|NP_490840.2| DAP (Death-Associated Protein) Kinase homolog family member (dapk-1) [Caenorhabditis elegans] >gb|AAW57534.1| death-associated protein kinase [Caenorhabditis elegans] >gb|AAK18971.2| Morphological: rounded nose protein 3 [Caenorhabditis elegans]
14715.m01258 (807 letters; record 555)	1.9e-71	51.3	1	789	10	268	ref|NP_490879.2| Y71G12B.17 [Caenorhabditis elegans] >gb|AAK73916.2|AC025726_9 Hypothetical protein Y71G12B.17 [Caenorhabditis elegans]
BMC04147 (449 letters; record 95)	1.3e-49	67.6	33	449	8	146	ref|NP_491429.1| yeast Glc Seven-like Phosphatases family member (gsp-3) [Caenorhabditis elegans] >gb|AAC24414.1| Yeast glc seven-like phosphatases protein 3 [Caenorhabditis elegans]
12451.m00032 (777 letters; record 356)	5.7e-47	46.8	103	753	83	305	ref|NP_491872.1| C55B7.3 [Caenorhabditis elegans] >gb|AAK68274.1|AC006625_6 Hypothetical protein C55B7.3 [Caenorhabditis elegans]
14992.m11020 (1179 letters; record 22)	7.8e-66	40.9	46	1140	4	367	ref|NP_491913.1| ZC581.7 [Caenorhabditis elegans] >gb|AAB54145.2| Hypothetical protein ZC581.7 [Caenorhabditis elegans]
14094.m00138 (393 letters; record 1175)	1.3e-38	62.7	7	393	5	133	ref|NP_491965.1| T21G5.4 [Caenorhabditis elegans] >gb|AAB52899.1| Hypothetical protein T21G5.4 [Caenorhabditis elegans]
BMC11959 (663 letters; record 379)	3.2e-29	53.3	78	467	15	142	ref|NP_491965.1| T21G5.4 [Caenorhabditis elegans] >gb|AAB52899.1| Hypothetical protein T21G5.4 [Caenorhabditis elegans]
14590.m00344 (828 letters; record 894)	2.3e-73	55.8	7	822	5	274	ref|NP_491965.1| T21G5.4 [Caenorhabditis elegans] >gb|AAB52899.1| Hypothetical protein T21G5.4 [Caenorhabditis elegans]
14761.m00204 (570 letters; record 310)	2.2e-11	26.8	4	555	10	185	ref|NP_492004.1| protein KINase family member (kin-14) [Caenorhabditis elegans] >emb|CAA95813.1| Hypothetical protein F22D6.1 [Caenorhabditis elegans]
14761.m00207 (492 letters; record 681)	2.7e-10	26.8	1	489	93	268	ref|NP_492004.1| protein KINase family member (kin-14) [Caenorhabditis elegans] >emb|CAA95813.1| Hypothetical protein F22D6.1 [Caenorhabditis elegans]
14980.m02776 (633 letters; record 691)	8.7e-21	35.2	1	594	230	438	ref|NP_492040.2| C01H6.6 [Caenorhabditis elegans] >emb|CAA95784.2| Hypothetical protein C01H6.6 [Caenorhabditis elegans]
14977.m05086 (1101 letters; record 469)	3.5e-47	37.6	181	1098	49	348	ref|NP_492100.1| T28F4.3 [Caenorhabditis elegans] >emb|CAA96694.1| Hypothetical protein T28F4.3 [Caenorhabditis elegans]
14977.m05061 (1098 letters; record 460)	6.3e-48	34.9	130	1095	32	357	ref|NP_492100.1| T28F4.3 [Caenorhabditis elegans] >emb|CAA96694.1| Hypothetical protein T28F4.3 [Caenorhabditis elegans]
14990.m07728 (675 letters; record 850)	1.2e-13	37.9	289	627	100	214	ref|NP_492125.1| D2030.9b [Caenorhabditis elegans] >emb|CAB54209.1| Hypothetical protein D2030.9b [Caenorhabditis elegans]
BMC01596 (930 letters; record 40)	4.1e-53	52.7	73	693	4	223	ref|NP_492133.1| F26A3.4 [Caenorhabditis elegans] >emb|CAB01700.1| Hypothetical protein F26A3.4 [Caenorhabditis elegans]
14990.m08166 (678 letters; record 1197)	2e-53	52.7	46	666	4	223	ref|NP_492133.1| F26A3.4 [Caenorhabditis elegans] >emb|CAB01700.1| Hypothetical protein F26A3.4 [Caenorhabditis elegans]
BMW00207 (590 letters; record 201)	1.1e-47	65.4	1	426	286	427	ref|NP_492193.2| JunctoPHilin family member (jph-1) [Caenorhabditis elegans] >emb|CAA99924.2| Hypothetical protein T22C1.7 [Caenorhabditis elegans]
14992.m11298 (870 letters; record 13)	2e-56	45.6	7	645	77	279	ref|NP_492367.1| Glycogen Synthase Kinase Alpha subunit family member (gska-3) [Caenorhabditis elegans] >emb|CAB02275.1| Hypothetical protein C36B1.10 [Caenorhabditis elegans]
14827.m00033 (391 letters; record 551)	2.6e-12	41.5	29	178	168	218	ref|NP_492545.1| K07A1.5 [Caenorhabditis elegans] >emb|CAB03167.1| Hypothetical protein K07A1.5 [Caenorhabditis elegans]
12772.m00013 (792 letters; record 589)	4.9e-55	51.7	55	786	51	294	ref|NP_492545.1| K07A1.5 [Caenorhabditis elegans] >emb|CAB03167.1| Hypothetical protein K07A1.5 [Caenorhabditis elegans]
14990.m07966 (822 letters; record 999)	1e-70	56.3	112	816	454	689	ref|NP_492697.1| ZC247.2 [Caenorhabditis elegans] >emb|CAB02309.1| Hypothetical protein ZC247.2 [Caenorhabditis elegans]
14975.m04365 (1092 letters; record 169)	1.5e-11	26.2	508	996	690	836	ref|NP_492736.1| Deubiquitylating with USP/UBP and OTU domains family member (duo-3) [Caenorhabditis elegans] >emb|CAB63341.1| Hypothetical protein Y106G6H.12 [Caenorhabditis elegans]
14992.m10862 (293 letters; record 863)	2e-12	41.1	1	291	26	127	ref|NP_492827.1| C35E7.10b [Caenorhabditis elegans] >gb|AAC17526.1| Hypothetical protein C35E7.10b [Caenorhabditis elegans]
14731.m00993 (861 letters; record 248)	7.4e-54	48.9	85	771	7	239	ref|NP_493160.1| C54C8.5 [Caenorhabditis elegans] >emb|CAB05467.1| Hypothetical protein C54C8.5 [Caenorhabditis elegans]
BMC05156 (520 letters; record 3)	1.2e-46	70.7	83	400	13	118	ref|NP_494440.1| Y25C1A.8a [Caenorhabditis elegans] >gb|AAD12844.1| Hypothetical protein Y25C1A.8a [Caenorhabditis elegans]
13743.m00022 (489 letters; record 554)	1e-41	50	13	486	692	848	ref|NP_494538.1| F18A12.8a [Caenorhabditis elegans] >sp|O16796|NEPL2_CAEEL Neprilysin-2 >gb|AAB66079.2| Hypothetical protein F18A12.8a [Caenorhabditis elegans]
BMC05346 (795 letters; record 915)	6.6e-37	57.4	345	734	260	391	ref|NP_494727.1| F56D3.1 [Caenorhabditis elegans] >gb|AAA68355.2| Hypothetical protein F56D3.1 [Caenorhabditis elegans]
BMC00603 (636 letters; record 1005)	4.5e-34	36	21	605	544	739	ref|NP_494824.1| T05A7.6 [Caenorhabditis elegans] >gb|AAA81115.1| Hypothetical protein T05A7.6 [Caenorhabditis elegans]
14972.m07829 (2721 letters; record 1121)	9.1e-252	52	79	1479	21	496	ref|NP_494897.3| R05F9.12 [Caenorhabditis elegans] >gb|AAA83174.3| Hypothetical protein R05F9.12 [Caenorhabditis elegans]
14992.m11187 (1221 letters; record 101)	4.3e-29	34.4	394	1023	523	734	ref|NP_494922.1| F59A6.4 [Caenorhabditis elegans] >gb|AAK31524.1| Hypothetical protein F59A6.4 [Caenorhabditis elegans]
14975.m04470 (516 letters; record 277)	1.1e-06	35.4	124	402	20	107	ref|NP_495032.1| F07F6.1 [Caenorhabditis elegans] >sp|Q09302|YQP1_CAEEL Hypothetical protein F07F6.1 >gb|AAC46775.1| Hypothetical protein F07F6.1 [Caenorhabditis elegans]
14975.m04469 (837 letters; record 276)	4.2e-14	25.9	22	819	131	396	ref|NP_495032.1| F07F6.1 [Caenorhabditis elegans] >sp|Q09302|YQP1_CAEEL Hypothetical protein F07F6.1 >gb|AAC46775.1| Hypothetical protein F07F6.1 [Caenorhabditis elegans]
BMC07496 (640 letters; record 80)	8.1e-29	39.5	7	525	190	365	ref|NP_495166.2| H41C03.3 [Caenorhabditis elegans] >gb|AAC26306.2| Hypothetical protein H41C03.3 [Caenorhabditis elegans]
13646.m00009 (760 letters; record 435)	1.3e-22	42.9	319	702	13	137	ref|NP_495262.1| C29F5.3 [Caenorhabditis elegans] >gb|AAC46822.1| Hypothetical protein C29F5.3 [Caenorhabditis elegans]
14975.m04398 (468 letters; record 230)	1e-22	40.5	4	405	213	349	ref|NP_495333.1| C56C10.6 [Caenorhabditis elegans] >gb|AAA68774.2| Hypothetical protein C56C10.6 [Caenorhabditis elegans]
BMC03699 (582 letters; record 614)	3.8e-09	27.9	4	366	67	195	ref|NP_495379.2| F41G3.10 [Caenorhabditis elegans] >gb|AAA81107.2| Hypothetical protein F41G3.10 [Caenorhabditis elegans]
14975.m04535 (92 letters; record 990)	1.1e-08	96.6	1	90	409	438	ref|NP_495409.3| C44B7.10 [Caenorhabditis elegans] >gb|AAN63431.1| Hypothetical protein C44B7.10 [Caenorhabditis elegans]
14975.m04536 (1476 letters; record 302)	1.2e-172	70.7	52	1473	8	471	ref|NP_495409.3| C44B7.10 [Caenorhabditis elegans] >gb|AAN63431.1| Hypothetical protein C44B7.10 [Caenorhabditis elegans]
15504.m00036 (885 letters; record 1009)	4e-69	49.2	52	861	17	286	ref|NP_495510.1| AQuaPorin or aquaglyceroporin related family member (aqp-1) [Caenorhabditis elegans] >gb|AAC46664.2| Aquaporin or aquaglyceroporin related protein 1, isoform a [Caenorhabditis elegans]
13679.m00015 (609 letters; record 472)	1.2e-58	70.8	61	585	24	198	ref|NP_495634.1| C06A8.6 [Caenorhabditis elegans] >gb|AAA81047.1| Hypothetical protein C06A8.6 [Caenorhabditis elegans]
14773.m00936 (1017 letters; record 378)	3.5e-118	64.1	4	1008	59	392	ref|NP_495693.1| T05H10.6a [Caenorhabditis elegans] >sp|P52899|ODPA_CAEEL Probable pyruvate dehydrogenase E1 component alpha subunit, mitochondrial precursor (PDHE1-A) >emb|CAA87793.1| Hypothetical protein T05H10.6a [Caenorhabditis elegans]
14362.m00107 (270 letters; record 1091)	1.1e-11	40.5	19	240	291	364	ref|NP_495736.1| F35C11.2 [Caenorhabditis elegans] >emb|CAA90242.1| Hypothetical protein F35C11.2 [Caenorhabditis elegans]
14084.m00022 (411 letters; record 695)	6.5e-14	32.8	19	405	173	303	ref|NP_495737.1| F35C11.3 [Caenorhabditis elegans] >emb|CAA90241.1| Hypothetical protein F35C11.3 [Caenorhabditis elegans]
BMC03393 (1375 letters; record 520)	9.6e-29	39	550	5	39	222	ref|NP_495902.1| T21B10.5 [Caenorhabditis elegans] >emb|CAA92695.2| Hypothetical protein T21B10.5 [Caenorhabditis elegans]
14975.m04377 (2724 letters; record 222)	5.2e-266	56.9	1	2568	372	1218	ref|NP_496205.1| PhosphoLipase C family member (plc-3) [Caenorhabditis elegans] >emb|CAA88745.1| Hypothetical protein T01E8.3 [Caenorhabditis elegans]
TC3752 (645 letters; record 706)	1.2e-30	47.6	3	503	2	166	ref|NP_496208.2| T01E8.6 [Caenorhabditis elegans] >sp|P49391|RT14_CAEEL Putative mitochondrial 40S ribosomal protein S14 >emb|CAA88746.2| Hypothetical protein T01E8.6 [Caenorhabditis elegans]
14979.m04615 (1083 letters; record 610)	3.3e-74	47.4	91	1074	39	357	ref|NP_496261.1| ZK666.8 [Caenorhabditis elegans] >emb|CAA88987.1| Hypothetical protein ZK666.8 [Caenorhabditis elegans]
14992.m11299 (464 letters; record 48)	2.3e-43	56.7	19	462	34	181	ref|NP_496276.1| C06A1.3 [Caenorhabditis elegans] >sp|P48458|YT91_CAEEL Putative serine/threonine-protein phosphatase C06A1.3 in chromosome II >emb|CAA90052.1| Hypothetical protein C06A1.3 [Caenorhabditis elegans]
14338.m00009 (501 letters; record 366)	1.8e-09	32.4	31	360	50	159	ref|NP_496287.1| C14A4.8 [Caenorhabditis elegans] >emb|CAA90112.1| Hypothetical protein C14A4.8 [Caenorhabditis elegans]
BMC07979 (585 letters; record 655)	7.8e-45	55.4	3	497	691	856	ref|NP_496436.1| Vacuolar H ATPase family member (vha-6) [Caenorhabditis elegans] >emb|CAA20334.1| Hypothetical protein VW02B12L.1 [Caenorhabditis elegans] >emb|CAA90758.1| Hypothetical protein VW02B12L.1 [Caenorhabditis elegans] >dbj|BAB62292.1| VHA-6 [Caenorhabditis elegans]
BMC06394 (673 letters; record 1112)	1.1e-36	52.7	101	586	37	199	ref|NP_496483.1| F07A11.5 [Caenorhabditis elegans] >emb|CAA91318.1| Hypothetical protein F07A11.5 [Caenorhabditis elegans]
BMC00128 (433 letters; record 819)	2.2e-38	71.6	23	340	1	106	ref|NP_496767.1| One IG domain family member (oig-2) [Caenorhabditis elegans] >emb|CAA21634.1| Hypothetical protein Y38F1A.9 [Caenorhabditis elegans]
14972.m07601 (693 letters; record 1112)	5.6e-26	45	355	657	205	306	ref|NP_496919.2| bZIP transcription factor family member (zip-3) [Caenorhabditis elegans] >emb|CAB04935.2| Hypothetical protein W07G1.3 [Caenorhabditis elegans]
BMC03293 (420 letters; record 484)	2.5e-21	58.9	77	310	16	88	ref|NP_497013.1| K10H10.7 [Caenorhabditis elegans] >emb|CAB05783.1| Hypothetical protein K10H10.7 [Caenorhabditis elegans]
W84907 (338 letters; record 929)	1.4e-20	56.4	77	310	16	88	ref|NP_497013.1| K10H10.7 [Caenorhabditis elegans] >emb|CAB05783.1| Hypothetical protein K10H10.7 [Caenorhabditis elegans]
14975.m04510 (2301 letters; record 289)	6.8e-241	60.3	1	2298	285	1049	ref|NP_497034.1| C01G12.8 [Caenorhabditis elegans] >emb|CAB03818.1| Hypothetical protein C01G12.8 [Caenorhabditis elegans] >emb|CAB07586.1| Hypothetical protein C01G12.8 [Caenorhabditis elegans]
14975.m04513 (1056 letters; record 294)	1.2e-39	32.7	1	999	189	514	ref|NP_497097.1| Y53F4B.12 [Caenorhabditis elegans] >emb|CAB61082.1| Hypothetical protein Y53F4B.12 [Caenorhabditis elegans]
BMC07821 (521 letters; record 886)	7.1e-56	70.3	26	520	57	218	ref|NP_497351.2| Patterned Expression Site family member (pes-4) [Caenorhabditis elegans] >gb|AAK29714.5| Patterned expression site protein 4 [Caenorhabditis elegans]
AA841929 (249 letters; record 617)	2.4e-07	43.3	1	180	174	231	ref|NP_497461.1| PDGF/VEGF growth factor related family member (pvf-1) [Caenorhabditis elegans] >gb|AAF60517.1| Pdgf/vegf growth factor related protein 1 [Caenorhabditis elegans]
14972.m07390 (378 letters; record 907)	5.3e-28	49.1	22	375	7	121	ref|NP_497618.1| Y71H2AM.5 [Caenorhabditis elegans] >gb|AAK29974.1| Hypothetical protein Y71H2AM.5 [Caenorhabditis elegans]
BMC07730 (833 letters; record 1045)	1.9e-74	74.4	24	446	4	143	ref|NP_497716.1| C34C12.5 [Caenorhabditis elegans] >emb|CAA87096.1| Hypothetical protein C34C12.5 [Caenorhabditis elegans]
13325.m00228 (1359 letters; record 1139)	8e-215	88	1	1326	1	442	ref|NP_497728.2| C54C6.2 [Caenorhabditis elegans] >emb|CAB00853.4| Hypothetical protein C54C6.2 [Caenorhabditis elegans] >prf||1604364A beta tubulin
15104.m00056 (462 letters; record 428)	1.4e-50	66.4	55	438	63	190	ref|NP_497801.1| Y1A5A.1 [Caenorhabditis elegans] >emb|CAA15978.1| Hypothetical protein Y1A5A.1 [Caenorhabditis elegans]
14036.m00111 (242 letters; record 1137)	7.2e-15	46.2	1	240	37	116	ref|NP_497802.2| C36E8.2 [Caenorhabditis elegans] >emb|CAA84649.2| Hypothetical protein C36E8.2 [Caenorhabditis elegans]
14973.m02583 (1659 letters; record 1174)	3.1e-76	40.8	718	1626	349	652	ref|NP_497803.1| C36E8.1 [Caenorhabditis elegans] >sp|P48322|YPJ1_CAEEL Hypothetical protein C36E8.1 in chromosome III >emb|CAA84645.1| Hypothetical protein C36E8.1 [Caenorhabditis elegans]
BMC07648 (644 letters; record 97)	2.1e-16	37.1	25	414	5	141	ref|NP_497951.2| Cyclin-Dependent Kinase 5 Activating protein homolog family member (cdka-1) [Caenorhabditis elegans] >sp|Q22695|CD5R1_CAEEL Cyclin-dependent kinase 5 activator 1 >emb|CAA86458.2| Hypothetical protein T23F11.3a [Caenorhabditis elegans]
BMC03403 (619 letters; record 524)	1.4e-33	51.3	182	592	190	332	ref|NP_498148.2| Y32H12A.5 [Caenorhabditis elegans] >gb|AAF60489.2| Hypothetical protein Y32H12A.5 [Caenorhabditis elegans]
14979.m04436 (900 letters; record 545)	5e-39	42.3	1	672	254	473	ref|NP_498232.3| B0336.11a [Caenorhabditis elegans] >gb|AAK18858.4| Hypothetical protein B0336.11a [Caenorhabditis elegans]
BMC12474 (379 letters; record 557)	4e-07	35.8	60	260	21	85	ref|NP_498500.1| K04C2.5 [Caenorhabditis elegans] >gb|AAA50680.1| Hypothetical protein K04C2.5 [Caenorhabditis elegans]
15554.m00026 (783 letters; record 291)	3e-64	56.5	19	723	14	244	ref|NP_498556.1| B0280.3 [Caenorhabditis elegans] >sp|P41994|RPIA_CAEEL Probable-ribose 5-phosphate isomerase (Phosphoriboisomerase) >gb|AAA19091.1| Hypothetical protein B0280.3 [Caenorhabditis elegans]
14979.m04624 (1233 letters; record 587)	8.5e-142	69.3	613	1230	211	418	ref|NP_498931.2| SMAll family member (sma-2) [Caenorhabditis elegans] >sp|Q02330|SMA2_CAEEL Dwarfin sma-2 (MAD protein homolog 1) >gb|AAC46583.1| MAD homolog 1 >gb|AAA97606.1| dwarfin family member; Allele: wildtype (N2); Method: conceptual translation supplied by author >gb|AAA28204.3| Small protein 2 [Caenorhabditis elegans]
BMC03664 (535 letters; record 607)	5.8e-22	48.3	470	126	72	195	ref|NP_499095.1| F55H2.5 [Caenorhabditis elegans] >sp|P34465|CY561_CAEEL Putative cytochrome b561 (Cytochrome b-561) >emb|CAA81603.1| Hypothetical protein F55H2.5 [Caenorhabditis elegans]
14980.m02723 (879 letters; record 655)	2.9e-15	32	376	825	98	248	ref|NP_499211.1| K03H1.11 [Caenorhabditis elegans] >emb|CAA82663.1| Hypothetical protein K03H1.11 [Caenorhabditis elegans]
BMC06410 (503 letters; record 935)	1.7e-31	41.7	2	403	748	880	ref|NP_499256.1| PDZ eXchange Factor family member (pxf-2) [Caenorhabditis elegans] >sp|P34578|YNX5_CAEEL Hypothetical protein T20G5.5 in chromosome III >emb|CAA83013.2| Hypothetical protein T20G5.5 [Caenorhabditis elegans]
14979.m04385 (1389 letters; record 506)	1e-125	54.4	1	1308	101	535	ref|NP_499276.1| K10G9.1 [Caenorhabditis elegans] >emb|CAA85289.1| Hypothetical protein K10G9.1 [Caenorhabditis elegans] >emb|CAA88135.1| Hypothetical protein K10G9.1 [Caenorhabditis elegans]
BMC05622 (414 letters; record 808)	4.3e-28	54.4	2	409	344	479	ref|NP_499385.3| SERCA (Sarco-Endoplasmic Reticulum Calcium ATPase) family member (sca-1) [Caenorhabditis elegans] >emb|CAB07263.1| Hypothetical protein K11D9.2b [Caenorhabditis elegans]
12557.m00010 (1480 letters; record 372)	1.2e-83	36.8	2	1477	287	765	ref|NP_499452.2| Y47D3A.22 [Caenorhabditis elegans] >emb|CAB57896.3| Hypothetical protein Y47D3A.22 [Caenorhabditis elegans]
BMC10345 (636 letters; record 835)	9.4e-32	44.8	291	551	161	247	ref|NP_499527.1| C24H11.1 [Caenorhabditis elegans] >emb|CAB03912.1| Hypothetical protein C24H11.1 [Caenorhabditis elegans]
BMC06373 (615 letters; record 1106)	1.3e-17	50	239	466	95	170	ref|NP_499756.2| T03F6.6 [Caenorhabditis elegans] >emb|CAD21647.2| Hypothetical protein T03F6.6 [Caenorhabditis elegans]
BMC03741 (633 letters; record 624)	3.2e-21	41.6	191	631	15	158	ref|NP_499756.2| T03F6.6 [Caenorhabditis elegans] >emb|CAD21647.2| Hypothetical protein T03F6.6 [Caenorhabditis elegans]
13138.m00178 (435 letters; record 867)	8.1e-07	31.9	37	393	110	228	ref|NP_499780.1| Temporarily Assigned Gene name family member (tag-164) [Caenorhabditis elegans] >emb|CAA21771.1| Hypothetical protein Y76A2A.1 [Caenorhabditis elegans]
14775.m00063 (530 letters; record 322)	9e-13	29.4	19	528	13	180	ref|NP_499780.1| Temporarily Assigned Gene name family member (tag-164) [Caenorhabditis elegans] >emb|CAA21771.1| Hypothetical protein Y76A2A.1 [Caenorhabditis elegans]
14178.m00091 (1326 letters; record 1143)	4.6e-100	50.2	7	1122	67	436	ref|NP_499953.1| C18H7.4 [Caenorhabditis elegans] >gb|AAF98610.1| Hypothetical protein C18H7.4 [Caenorhabditis elegans]
14972.m07881 (897 letters; record 1165)	3.5e-54	39.7	13	885	20	312	ref|NP_500037.2| Y55F3AR.1 [Caenorhabditis elegans] >gb|AAF60807.2| Hypothetical protein Y55F3AR.1 [Caenorhabditis elegans]
13464.m00239 (570 letters; record 190)	5.6e-24	44.4	58	462	62	189	ref|NP_500399.2| Y37E11AL.2 [Caenorhabditis elegans] >gb|AAF59454.2| Hypothetical protein Y37E11AL.2 [Caenorhabditis elegans]
14367.m00313 (212 letters; record 162)	1.6e-12	51.4	1	210	126	194	ref|NP_500563.1| R08C7.8 [Caenorhabditis elegans] >gb|AAC48076.1| Hypothetical protein R08C7.8 [Caenorhabditis elegans]
14981.m02377 (366 letters; record 721)	2.5e-12	48.7	79	315	89	168	ref|NP_500694.1| E03H12.7 [Caenorhabditis elegans] >gb|AAC47982.1| Hypothetical protein E03H12.7 [Caenorhabditis elegans]
14992.m11021 (780 letters; record 23)	9.6e-20	35.7	229	777	24	208	ref|NP_500767.1| F36H12.3 [Caenorhabditis elegans] >gb|AAC26930.1| Hypothetical protein F36H12.3 [Caenorhabditis elegans]
14981.m02446 (549 letters; record 743)	6.6e-37	49.1	7	549	16	190	ref|NP_500774.1| ZK354.7 [Caenorhabditis elegans] >gb|AAB42259.1| Hypothetical protein ZK354.7 [Caenorhabditis elegans]
BMC10965 (610 letters; record 23)	4e-37	48.1	74	610	16	202	ref|NP_500774.1| ZK354.7 [Caenorhabditis elegans] >gb|AAB42259.1| Hypothetical protein ZK354.7 [Caenorhabditis elegans]
15261.m00023 (906 letters; record 672)	5.8e-24	26.8	49	900	162	442	ref|NP_500851.2| H35B03.1 [Caenorhabditis elegans] >gb|AAC68970.2| Hypothetical protein H35B03.1 [Caenorhabditis elegans]
14977.m05111 (681 letters; record 497)	4.2e-35	42	40	630	155	350	ref|NP_501041.1| C17H12.3 [Caenorhabditis elegans] >gb|AAC02582.1| Hypothetical protein C17H12.3 [Caenorhabditis elegans]
13772.m00027 (934 letters; record 398)	3.4e-40	34.6	5	892	10	312	ref|NP_501041.1| C17H12.3 [Caenorhabditis elegans] >gb|AAC02582.1| Hypothetical protein C17H12.3 [Caenorhabditis elegans]
14972.m06968 (393 letters; record 654)	2.2e-20	40.3	13	384	76	196	ref|NP_501219.1| R05G6.1 [Caenorhabditis elegans] >gb|AAB00630.1| Hypothetical protein R05G6.1 [Caenorhabditis elegans]
BMC04093 (489 letters; record 373)	9.3e-54	64.9	5	466	113	265	ref|NP_501248.1| F45E4.11 [Caenorhabditis elegans] >gb|AAK29824.1| Hypothetical protein F45E4.11 [Caenorhabditis elegans]
14992.m11131 (1368 letters; record 58)	4.3e-33	31.8	397	1326	151	470	ref|NP_501277.1| C46A5.1 [Caenorhabditis elegans] >gb|AAB03142.1| Hypothetical protein C46A5.1 [Caenorhabditis elegans]
15196.m00035 (1333 letters; record 132)	1.2e-69	35.6	14	1330	85	509	ref|NP_501396.1| F35H10.7 [Caenorhabditis elegans] >sp|Q20069|U171_CAEEL UPF0171 protein F35H10.7 >gb|AAA81679.1| Hypothetical protein F35H10.7 [Caenorhabditis elegans]
BMC03508 (636 letters; record 557)	3.3e-22	30.2	2	538	8	176	ref|NP_501756.1| W08D2.6 [Caenorhabditis elegans] >emb|CAA94234.1| Hypothetical protein W08D2.6 [Caenorhabditis elegans]
14992.m11338 (993 letters; record 26)	3.2e-44	39	121	960	32	307	ref|NP_501853.1| T14G10.6 [Caenorhabditis elegans] >emb|CAA93092.1| Hypothetical protein T14G10.6 [Caenorhabditis elegans]
BMC00898 (629 letters; record 1091)	5.8e-06	27.8	2	526	1819	1997	ref|NP_501915.1| R11A8.7a [Caenorhabditis elegans] >emb|CAA94370.1| Hypothetical protein R11A8.7a [Caenorhabditis elegans] >emb|CAA94615.1| Hypothetical protein R11A8.7a [Caenorhabditis elegans]
12658.m00068 (273 letters; record 539)	2.8e-13	44.1	1	228	226	302	ref|NP_502093.1| C08F8.6 [Caenorhabditis elegans] >emb|CAA97422.1| Hypothetical protein C08F8.6 [Caenorhabditis elegans]
13388.m00074 (456 letters; record 102)	2.4e-15	37.9	46	354	237	342	ref|NP_502183.2| F40F11.4 [Caenorhabditis elegans] >emb|CAA97795.2| Hypothetical protein F40F11.4 [Caenorhabditis elegans]
BMC06637 (657 letters; record 68)	5.2e-21	50.4	271	579	1	100	ref|NP_502216.1| T22B3.3 [Caenorhabditis elegans] >emb|CAA92617.1| Hypothetical protein T22B3.3 [Caenorhabditis elegans]
14992.m11220 (897 letters; record 134)	1.2e-14	24.2	64	855	52	303	ref|NP_502427.1| C27D8.2 [Caenorhabditis elegans] >emb|CAB02262.1| Hypothetical protein C27D8.2 [Caenorhabditis elegans]
BMC03402 (494 letters; record 523)	3.1e-46	68.5	30	491	1	151	ref|NP_502428.1| C27D8.1 [Caenorhabditis elegans] >emb|CAB02266.1| Hypothetical protein C27D8.1 [Caenorhabditis elegans] >emb|CAB05633.1| Hypothetical protein C27D8.1 [Caenorhabditis elegans]
BMC08839 (450 letters; record 5)	8.1e-13	46.5	11	304	319	418	ref|NP_502434.1| C36H8.1 [Caenorhabditis elegans] >emb|CAA93481.1| Hypothetical protein C36H8.1 [Caenorhabditis elegans]
BMC03262 (386 letters; record 472)	2.2e-09	46.9	282	88	36	101	ref|NP_502580.2| Y62E10A.13a [Caenorhabditis elegans] >emb|CAB60608.2| Hypothetical protein Y62E10A.13a [Caenorhabditis elegans]
BMW00489 (604 letters; record 378)	1.7e-31	48.3	73	537	1	150	ref|NP_502744.2| Y67A10A.7 [Caenorhabditis elegans] >emb|CAB60448.2| Hypothetical protein Y67A10A.7 [Caenorhabditis elegans]
14972.m07229 (1104 letters; record 821)	3.3e-85	48.8	19	1011	28	348	ref|NP_502887.1| Y105C5A.23 [Caenorhabditis elegans] >emb|CAB60305.1| Hypothetical protein Y105C5A.23 [Caenorhabditis elegans]
14992.m11383 (1605 letters; record 253)	1.6e-46	31.3	37	1431	89	542	ref|NP_503052.1| C52D10.12 [Caenorhabditis elegans] >gb|AAK77203.1|AC006622_3 Hypothetical protein C52D10.12 [Caenorhabditis elegans]
13620.m00253 (219 letters; record 1020)	3.5e-06	48.2	13	171	7	64	ref|NP_504108.1| Neuropeptide-Like Protein family member (nlp-30) [Caenorhabditis elegans] >sp|O44663|NLP30_CAEEL Neuropeptide-like protein 30 precursor [Contains: QWGYGGY-amide; GYGGYGGY-amide; GYGGY-amide; GMW-amide; PYGGYGW-amide] >gb|AAC47928.1| Neuropeptide-like protein protein 30 [Caenorhabditis elegans]
BMC06542 (602 letters; record 1141)	3.6e-06	48.2	49	207	7	64	ref|NP_504108.1| Neuropeptide-Like Protein family member (nlp-30) [Caenorhabditis elegans] >sp|O44663|NLP30_CAEEL Neuropeptide-like protein 30 precursor [Contains: QWGYGGY-amide; GYGGYGGY-amide; GYGGY-amide; GMW-amide; PYGGYGW-amide] >gb|AAC47928.1| Neuropeptide-like protein protein 30 [Caenorhabditis elegans]
BMC00837 (1055 letters; record 1071)	1.1e-61	46.6	116	1054	136	452	ref|NP_504197.1| F32D1.1 [Caenorhabditis elegans] >gb|AAB65351.1| Hypothetical protein F32D1.1 [Caenorhabditis elegans]
BMC00879 (691 letters; record 1084)	2.8e-22	40.2	97	498	12	143	ref|NP_504396.1| Y49G5B.1 [Caenorhabditis elegans] >gb|AAD14759.1| Hypothetical protein Y49G5B.1 [Caenorhabditis elegans]
WB-contig_469 (300 letters; record 949)	4.9e-07	43.3	95	253	12	64	ref|NP_504396.1| Y49G5B.1 [Caenorhabditis elegans] >gb|AAD14759.1| Hypothetical protein Y49G5B.1 [Caenorhabditis elegans]
15088.m00016 (858 letters; record 85)	1.8e-89	66.5	31	828	676	947	ref|NP_504486.3| Adenylyl CYclase family member (acy-4) [Caenorhabditis elegans] >gb|AAK71395.4|AC006683_1 Adenylyl cyclase protein 4 [Caenorhabditis elegans]
15009.m00159 (606 letters; record 269)	5.5e-33	42.6	13	591	36	223	ref|NP_504573.1| Y38A10A.7 [Caenorhabditis elegans] >gb|AAK95886.1|AF125963_7 Hypothetical protein Y38A10A.7 [Caenorhabditis elegans]
15409.m00016 (813 letters; record 225)	6.8e-09	27	43	498	119	263	ref|NP_504775.1| C33G8.2 [Caenorhabditis elegans] >gb|AAC25848.1| Hypothetical protein C33G8.2 [Caenorhabditis elegans]
BMC04921 (482 letters; record 503)	3.5e-13	42.7	85	369	4	98	ref|NP_505223.1| GRounDhog (hedgehog-like family) family member (grd-5) [Caenorhabditis elegans] >gb|AAB65952.1| Groundhog (hedgehog-like family) protein 5 [Caenorhabditis elegans]
14992.m11368 (204 letters; record 53)	9.1e-08	48.4	4	198	34	98	ref|NP_505223.1| GRounDhog (hedgehog-like family) family member (grd-5) [Caenorhabditis elegans] >gb|AAB65952.1| Groundhog (hedgehog-like family) protein 5 [Caenorhabditis elegans]
AA588938 (302 letters; record 796)	1.4e-11	41.9	37	300	9	101	ref|NP_505304.1| H14N18.3 [Caenorhabditis elegans] >gb|AAC17782.1| Hypothetical protein H14N18.3 [Caenorhabditis elegans]
14486.m00069 (315 letters; record 124)	1.4e-13	44.5	1	315	3	105	ref|NP_505304.1| H14N18.3 [Caenorhabditis elegans] >gb|AAC17782.1| Hypothetical protein H14N18.3 [Caenorhabditis elegans]
14972.m06963 (1518 letters; record 673)	1.4e-171	66.6	91	1512	18	491	ref|NP_505402.1| ZK682.5 [Caenorhabditis elegans] >gb|AAA82419.1| Hypothetical protein ZK682.5 [Caenorhabditis elegans]
14992.m11269 (1686 letters; record 1204)	6.5e-181	63.8	34	1668	2	548	ref|NP_505613.1| C51E3.6 [Caenorhabditis elegans] >emb|CAB01641.1| Hypothetical protein C51E3.6 [Caenorhabditis elegans]
14947.m01138 (321 letters; record 1059)	3.2e-13	40.9	1	315	1083	1184	ref|NP_505649.1| B0024.8 [Caenorhabditis elegans] >emb|CAA94880.2| Hypothetical protein B0024.8 [Caenorhabditis elegans]
14973.m02652 (606 letters; record 51)	2.4e-32	44.1	10	519	32	198	ref|NP_505693.2| C35A5.4 [Caenorhabditis elegans] >emb|CAA94905.2| Hypothetical protein C35A5.4 [Caenorhabditis elegans]
BMC10742 (532 letters; record 243)	8.3e-22	45.4	13	405	502	633	ref|NP_505768.1| C29A12.6 [Caenorhabditis elegans] >emb|CAA98248.1| Hypothetical protein C29A12.6 [Caenorhabditis elegans] >emb|CAB01217.1| Hypothetical protein C29A12.6 [Caenorhabditis elegans]
BMC05253 (382 letters; record 900)	2.3e-20	59.4	20	247	5	83	ref|NP_505782.1| F32B6.11 [Caenorhabditis elegans] >emb|CAA98460.1| Hypothetical protein F32B6.11 [Caenorhabditis elegans]
14977.m05083 (966 letters; record 456)	1.8e-43	41.6	130	933	261	539	ref|NP_505898.1| DEgeneration Suppressor family member (des-2) [Caenorhabditis elegans] >gb|AAC98095.1| acetyl choline receptor alpha subunit DES-2 [Caenorhabditis elegans] >emb|CAA98508.1| Hypothetical protein T26H10.1 [Caenorhabditis elegans] >emb|CAA98550.1| Hypothetical protein T26H10.1 [Caenorhabditis elegans]
BMC07662 (639 letters; record 875)	1.1e-53	53.1	6	563	196	382	ref|NP_505959.1| W05E10.4 [Caenorhabditis elegans] >emb|CAB01250.1| Hypothetical protein W05E10.4 [Caenorhabditis elegans] >emb|CAD54509.1| trehalase [Caenorhabditis elegans]
BMC06381 (547 letters; record 506)	3.8e-52	66.4	58	546	399	562	ref|NP_506017.1| F10C2.4 [Caenorhabditis elegans] >sp|P90829|DPOD_CAEEL DNA polymerase delta catalytic subunit >emb|CAB04077.1| Hypothetical protein F10C2.4 [Caenorhabditis elegans]
BMC04088 (391 letters; record 1193)	9.3e-31	63.8	3	317	3	107	ref|NP_506076.1| F55C5.1 [Caenorhabditis elegans] >emb|CAB01566.1| Hypothetical protein F55C5.1 [Caenorhabditis elegans]
BMC11961 (473 letters; record 86)	1e-31	62.2	50	367	2	107	ref|NP_506076.1| F55C5.1 [Caenorhabditis elegans] >emb|CAB01566.1| Hypothetical protein F55C5.1 [Caenorhabditis elegans]
14973.m02615 (327 letters; record 523)	2.7e-31	61.3	7	324	2	107	ref|NP_506076.1| F55C5.1 [Caenorhabditis elegans] >emb|CAB01566.1| Hypothetical protein F55C5.1 [Caenorhabditis elegans]
14980.m02688 (510 letters; record 649)	1.7e-10	38.4	124	462	272	383	ref|NP_506146.1| GRound-Like (grd related) family member (grl-23) [Caenorhabditis elegans] >emb|CAB02877.1| Hypothetical protein E02A10.2 [Caenorhabditis elegans]
12595.m00015 (873 letters; record 420)	1.5e-53	43.4	13	852	26	300	ref|NP_506224.1| R90.1 [Caenorhabditis elegans] >emb|CAA99911.1| Hypothetical protein R90.1 [Caenorhabditis elegans]
14409.m00244 (747 letters; record 1165)	5.6e-10	26.3	115	603	848	1009	ref|NP_506253.3| F15B9.4 [Caenorhabditis elegans] >emb|CAB01425.3| Hypothetical protein F15B9.4 [Caenorhabditis elegans]
15315.m00009 (1467 letters; record 185)	2.5e-13	27.5	805	1461	577	811	ref|NP_506253.3| F15B9.4 [Caenorhabditis elegans] >emb|CAB01425.3| Hypothetical protein F15B9.4 [Caenorhabditis elegans]
14992.m11239 (651 letters; record 140)	1e-15	32.3	97	504	462	600	ref|NP_506368.1| F53F4.4 [Caenorhabditis elegans] >emb|CAB01213.1| Hypothetical protein F53F4.4 [Caenorhabditis elegans]
AW063111 (475 letters; record 329)	3.7e-08	35.2	1	363	195	314	ref|NP_506519.1| T16A9.5 [Caenorhabditis elegans] >emb|CAB00878.1| Hypothetical protein T16A9.5 [Caenorhabditis elegans]
14992.m11122 (723 letters; record 55)	7e-33	47.6	1	453	226	376	ref|NP_506574.1| F23B12.1 [Caenorhabditis elegans] >emb|CAB01164.1| Hypothetical protein F23B12.1 [Caenorhabditis elegans]
BMC12019 (393 letters; record 400)	4.1e-07	65.9	263	391	62	104	ref|NP_506579.1| F23B12.5 [Caenorhabditis elegans] >sp|Q19749|ODP2_CAEEL Dihydrolipoyllysine-residue acetyltransferase component of pyruvate dehydrogenase complex, mitochondrial precursor (E2) (Dihydrolipoamide acetyltransferase component of pyruvate dehydrogenase complex) >emb|CAB01163.1| Hypothetical protein F23B12.5 [Caenorhabditis elegans]
12902.m00218 (549 letters; record 679)	1.2e-14	32.2	13	540	3	174	ref|NP_506623.2| C47E8.1 [Caenorhabditis elegans] >emb|CAA99791.2| Hypothetical protein C47E8.1 [Caenorhabditis elegans]
15215.m00048 (792 letters; record 627)	1.2e-52	45.6	55	768	2366	2603	ref|NP_506657.1| RETiculon protein family member (ret-1) [Caenorhabditis elegans] >emb|CAB01522.2| Hypothetical protein W06A7.3a [Caenorhabditis elegans]
14977.m05089 (417 letters; record 492)	8.7e-19	41.1	10	363	19	135	ref|NP_506701.1| C25D7.1 [Caenorhabditis elegans] >emb|CAB02771.1| Hypothetical protein C25D7.1 [Caenorhabditis elegans]
BMC10093 (529 letters; record 1111)	5.1e-11	48.8	154	423	716	792	ref|NP_507239.1| T25E12.4a [Caenorhabditis elegans] >emb|CAB07478.1| Hypothetical protein T25E12.4a [Caenorhabditis elegans] >emb|CAB04830.1| Hypothetical protein T25E12.4a [Caenorhabditis elegans] >emb|CAA16519.1| Hypothetical protein T25E12.4a [Caenorhabditis elegans] >emb|CAA16430.1| Hypothetical protein T25E12.4a [Caenorhabditis elegans]
WB-contig_342 (567 letters; record 857)	6.8e-19	54.6	1	315	161	258	ref|NP_507250.1| T20B3.2 [Caenorhabditis elegans] >sp|Q9XUN9|TNNI3_CAEEL Troponin I 3 (TnI 3) (CeTNI-3) >emb|CAB04737.1| Hypothetical protein T20B3.2 [Caenorhabditis elegans] >dbj|BAD89380.1| troponin I 3 [Caenorhabditis elegans]
BMC02422 (358 letters; record 1186)	8.5e-26	55.8	6	311	485	585	ref|NP_507623.1| Y51A2D.4 [Caenorhabditis elegans] >emb|CAA16400.1| Hypothetical protein Y51A2D.4 [Caenorhabditis elegans]
BMC09265 (995 letters; record 203)	9.3e-28	43	435	854	54	190	ref|NP_507798.2| Y43F8B.1a [Caenorhabditis elegans] >emb|CAA21508.2| Hypothetical protein Y43F8B.1a [Caenorhabditis elegans]
BMC03806 (443 letters; record 642)	3.6e-06	35.1	386	81	38	132	ref|NP_507939.1| B0250.2 [Caenorhabditis elegans] >emb|CAB03793.1| Hypothetical protein B0250.2 [Caenorhabditis elegans]
BMC05161 (515 letters; record 882)	1e-05	48.9	373	504	45	90	ref|NP_507973.1| F46B3.1 [Caenorhabditis elegans] >emb|CAB04402.1| Hypothetical protein F46B3.1 [Caenorhabditis elegans]
14992.m10908 (1407 letters; record 1174)	1.1e-84	42.4	106	1221	126	492	ref|NP_508031.2| TWiK family of potassium channels family member (twk-35) [Caenorhabditis elegans] >emb|CAB07375.2| Hypothetical protein F31D4.7 [Caenorhabditis elegans]
12621.m00167 (855 letters; record 508)	1.2e-29	34.9	94	582	67	229	ref|NP_508182.1| SphingoMyelin Synthase family member (sms-2) [Caenorhabditis elegans] >sp|Q20735|SMS2_CAEEL Putative phosphatidylcholine:ceramide cholinephosphotransferase 2 (Sphingomyelin synthase 2) >gb|AAA82341.1| Sphingomyelin synthase protein 2 [Caenorhabditis elegans]
15077.m00106 (1002 letters; record 376)	5.3e-06	29.4	10	855	965	1256	ref|NP_508295.1| H02F09.3 [Caenorhabditis elegans] >gb|AAC64622.1| Hypothetical protein H02F09.3 [Caenorhabditis elegans]
BMC04304 (631 letters; record 751)	1.1e-47	55.8	256	513	246	331	ref|NP_508390.1| F53B1.4 [Caenorhabditis elegans] >gb|AAB52650.1| Hypothetical protein F53B1.4 [Caenorhabditis elegans]
14961.m04960 (1161 letters; record 189)	1e-54	34.8	1	1137	3	380	ref|NP_508618.2| CRAL/TRIO and GOLD domain suppressor of activated Ras family member (cgr-1) [Caenorhabditis elegans] >gb|AAB52505.3| Hypothetical protein T27A10.7 [Caenorhabditis elegans]
TC3532 (921 letters; record 577)	3.2e-42	43.1	9	719	557	801	ref|NP_508663.2| K03C7.1 [Caenorhabditis elegans] >gb|AAA81138.3| Hypothetical protein K03C7.1 [Caenorhabditis elegans]
14095.m00099 (207 letters; record 707)	5.6e-24	90.7	1	195	302	366	ref|NP_508810.2| F55D10.5 [Caenorhabditis elegans] >gb|AAW34234.1| acetylcholine-gated chloride channel subunit ACC-3 [Caenorhabditis elegans] >gb|AAA81730.2| Hypothetical protein F55D10.5 [Caenorhabditis elegans]
BMC11576 (709 letters; record 840)	7.7e-43	49.1	142	666	4	180	ref|NP_508816.1| Neuropeptide Receptor family member (npr-1) [Caenorhabditis elegans] >gb|AAA93419.1| Neuropeptide receptor family protein 1 [Caenorhabditis elegans]
AI105736 (534 letters; record 256)	3.7e-10	27.1	10	342	4	117	ref|NP_508832.2| T07F12.1 [Caenorhabditis elegans] >gb|AAA68419.2| Hypothetical protein T07F12.1 [Caenorhabditis elegans]
BMC12046 (626 letters; record 1136)	2.2e-13	31.8	224	559	49	161	ref|NP_508832.2| T07F12.1 [Caenorhabditis elegans] >gb|AAA68419.2| Hypothetical protein T07F12.1 [Caenorhabditis elegans]
14928.m00201 (354 letters; record 835)	1.1e-27	79.2	1	231	95	171	ref|NP_509030.2| Y72A10A.1 [Caenorhabditis elegans]
13392.m00052 (1347 letters; record 47)	5.1e-28	40.6	775	1299	157	330	ref|NP_509176.2| C16E9.1 [Caenorhabditis elegans] >gb|AAC47957.2| Hypothetical protein C16E9.1 [Caenorhabditis elegans]
14961.m05105 (1203 letters; record 324)	6.1e-98	64.6	28	834	22	289	ref|NP_509946.1| T04F8.4 [Caenorhabditis elegans] >emb|CAA91480.1| Hypothetical protein T04F8.4 [Caenorhabditis elegans]
14992.m11121 (546 letters; record 54)	7e-33	50.7	94	504	32	169	ref|NP_524947.1| Protein phosphatase D6 CG8822-PA [Drosophila melanogaster] >gb|AAF51146.1| CG8822-PA [Drosophila melanogaster]
14990.m08151 (1812 letters; record 1046)	2.7e-16	21.5	754	1320	8	184	ref|NP_612000.2| CG6845-PA, isoform A [Drosophila melanogaster] >gb|AAF47333.2| CG6845-PA, isoform A [Drosophila melanogaster]
BMW00012 (598 letters; record 26)	2.9e-22	43.9	222	593	204	333	ref|NP_659073.1| WD repeat domain 79 [Mus musculus] >sp|Q8VC51|WDR79_MOUSE WD repeat protein 79 >gb|AAH21790.1| WD repeat domain 79 [Mus musculus] >gb|AAH69868.1| Wdr79 protein [Mus musculus] >emb|CAI52013.1| novel protein [Mus musculus]
BMC10335 (708 letters; record 226)	2.6e-24	59.7	554	357	181	247	ref|NP_671477.1| rRNA promoter binding protein [Rattus norvegicus] >gb|AAK21974.1| rRNA promoter binding protein [Rattus norvegicus]
BMW01358 (575 letters; record 149)	8.8e-74	87	32	541	21	189	ref|NP_694903.1| NADH dehydrogenase subunit 2 [Brugia malayi] >gb|AAN17804.1| NADH dehydrogenase subunit 2 [Brugia malayi]
WB-contig_1294 (298 letters; record 74)	1.2e-16	60.8	76	297	102	175	ref|NP_694903.1| NADH dehydrogenase subunit 2 [Brugia malayi] >gb|AAN17804.1| NADH dehydrogenase subunit 2 [Brugia malayi]
BMC00485 (642 letters; record 970)	6.2e-89	93.9	97	642	1	182	ref|NP_694903.1| NADH dehydrogenase subunit 2 [Brugia malayi] >gb|AAN17804.1| NADH dehydrogenase subunit 2 [Brugia malayi]
BMC00961 (440 letters; record 1111)	2.9e-20	54.3	91	435	1	115	ref|NP_694903.1| NADH dehydrogenase subunit 2 [Brugia malayi] >gb|AAN17804.1| NADH dehydrogenase subunit 2 [Brugia malayi]
BMW00070 (525 letters; record 157)	1.1e-41	72	376	2	390	510	ref|NP_694905.1| cytochrome c oxidase subunit I [Brugia malayi] >gb|AAN17806.1| cytochrome c oxidase subunit I [Brugia malayi]
BMC00352 (901 letters; record 936)	1.2e-103	75.4	12	866	3	285	ref|NP_694905.1| cytochrome c oxidase subunit I [Brugia malayi] >gb|AAN17806.1| cytochrome c oxidase subunit I [Brugia malayi]
BMC12081 (455 letters; record 415)	5.4e-42	78.3	20	352	13	123	ref|NP_694906.1| NADH dehydrogenase subunit 6 [Brugia malayi] >gb|AAN17807.1| NADH dehydrogenase subunit 6 [Brugia malayi]
BMC05255 (435 letters; record 901)	4.3e-49	96.9	3	296	7	104	ref|NP_694906.1| NADH dehydrogenase subunit 6 [Brugia malayi] >gb|AAN17807.1| NADH dehydrogenase subunit 6 [Brugia malayi]
BMC03300 (447 letters; record 486)	2.9e-50	76.6	8	418	6	142	ref|NP_694906.1| NADH dehydrogenase subunit 6 [Brugia malayi] >gb|AAN17807.1| NADH dehydrogenase subunit 6 [Brugia malayi]
BMC12082 (424 letters; record 416)	1.4e-50	79.3	24	416	13	143	ref|NP_694906.1| NADH dehydrogenase subunit 6 [Brugia malayi] >gb|AAN17807.1| NADH dehydrogenase subunit 6 [Brugia malayi]
TC7781 (243 letters; record 657)	5.2e-21	72.9	20	241	16	89	ref|NP_694906.1| NADH dehydrogenase subunit 6 [Brugia malayi] >gb|AAN17807.1| NADH dehydrogenase subunit 6 [Brugia malayi]
BMC04127 (657 letters; record 704)	1.7e-70	81.5	71	607	30	207	ref|NP_694908.1| cytochrome c oxidase subunit III [Brugia malayi] >gb|AAN17809.1| cytochrome c oxidase subunit III [Brugia malayi]
BMC12261 (376 letters; record 740)	2.6e-42	85.7	61	375	31	135	ref|NP_694908.1| cytochrome c oxidase subunit III [Brugia malayi] >gb|AAN17809.1| cytochrome c oxidase subunit III [Brugia malayi]
BMC04259 (182 letters; record 734)	1.2e-14	77.3	26	178	25	77	ref|NP_694909.1| NADH dehydrogenase subunit 4L [Brugia malayi] >gb|AAN17810.1| NADH dehydrogenase subunit 4L [Brugia malayi]
BMC03527 (220 letters; record 564)	6.3e-16	67.1	3	212	8	77	ref|NP_694909.1| NADH dehydrogenase subunit 4L [Brugia malayi] >gb|AAN17810.1| NADH dehydrogenase subunit 4L [Brugia malayi]
BMW00034 (446 letters; record 315)	1.6e-19	65.8	7	237	1	79	ref|NP_694909.1| NADH dehydrogenase subunit 4L [Brugia malayi] >gb|AAN17810.1| NADH dehydrogenase subunit 4L [Brugia malayi]
BMC03525 (225 letters; record 562)	4.4e-24	91.9	33	218	16	77	ref|NP_694909.1| NADH dehydrogenase subunit 4L [Brugia malayi] >gb|AAN17810.1| NADH dehydrogenase subunit 4L [Brugia malayi]
WB-contig_234 (578 letters; record 788)	1.1e-73	80.1	7	564	8	193	ref|NP_694911.1| ATP synthase F0 subunit 6 [Brugia malayi] >gb|AAN17812.1| ATP synthase F0 subunit 6 [Brugia malayi]
BMW00166 (595 letters; record 77)	1.4e-25	64.6	298	8	1	99	ref|NP_694913.1| NADH dehydrogenase subunit 3 [Brugia malayi] >gb|AAN17814.1| NADH dehydrogenase subunit 3 [Brugia malayi]
WB-contig_1567 (280 letters; record 303)	8.4e-37	86.8	3	275	22	112	ref|NP_694913.1| NADH dehydrogenase subunit 3 [Brugia malayi] >gb|AAN17814.1| NADH dehydrogenase subunit 3 [Brugia malayi]
WB-contig_275 (360 letters; record 813)	4.6e-34	82.2	16	303	17	112	ref|NP_694913.1| NADH dehydrogenase subunit 3 [Brugia malayi] >gb|AAN17814.1| NADH dehydrogenase subunit 3 [Brugia malayi]
14979.m04520 (469 letters; record 674)	1.8e-06	34.9	205	447	163	237	ref|NP_733185.1| CG31077-PA [Drosophila melanogaster] >gb|AAN14104.1| CG31077-PA [Drosophila melanogaster]
WB-contig_1443 (572 letters; record 199)	1.1e-11	36.5	6	335	77	188	ref|NP_740790.1| Y51F10.7 [Caenorhabditis elegans] >gb|AAL77192.1|AC103567_8 Hypothetical protein Y51F10.7 [Caenorhabditis elegans]
14990.m08023 (1497 letters; record 984)	3.5e-49	48.9	127	681	53	227	ref|NP_740846.1| SOX (mammalian SRY box) family member (sox-1) [Caenorhabditis elegans] >gb|AAM15556.1|U80032_5 Sox (mammalian sry box) family protein 1 [Caenorhabditis elegans]
AI834197 (386 letters; record 293)	1.7e-06	45.4	174	10	504	556	ref|NP_741140.1| Prion-like-(Q/N-rich)-domain-bearing protein family member (pqn-25) [Caenorhabditis elegans] >sp|P41951|PQN25_CAEEL Glutamine/asparagine-rich protein pqn-25 (Prion-like-(Q/N-rich)-domain-bearing protein 25) >gb|AAL27237.1|U00065_6 Prion-like-(q/n-rich)-domain-bearing protein protein 25 [Caenorhabditis elegans]
BMC00670 (534 letters; record 1026)	5.2e-35	68.6	165	491	1	118	ref|NP_741151.1| MeDiaTor family member (mdt-15) [Caenorhabditis elegans] >gb|AAM54164.1|U00066_6 Mediator protein 15, isoform b [Caenorhabditis elegans]
14979.m04435 (372 letters; record 544)	4.7e-20	40.9	1	366	123	249	ref|NP_871646.1| B0336.11b [Caenorhabditis elegans] >gb|AAN63464.1| Hypothetical protein B0336.11b [Caenorhabditis elegans]
BMW00267 (594 letters; record 126)	4.6e-77	74.3	1	594	329	527	ref|NP_871944.1| PhosphoDiEsterase family member (pde-4) [Caenorhabditis elegans] >gb|AAN60496.1| Phosphodiesterase protein 4, isoform c [Caenorhabditis elegans]
14979.m04644 (1017 letters; record 616)	9.9e-27	29.9	199	1002	18	301	ref|NP_872234.1| Temporarily Assigned Gene name family member (tag-314) [Caenorhabditis elegans] >emb|CAA98263.2| Hypothetical protein F15H10.4 [Caenorhabditis elegans] >emb|CAA16310.2| Hypothetical protein F15H10.4 [Caenorhabditis elegans]
14975.m04455 (1014 letters; record 272)	1.1e-06	39.7	748	1008	39	136	ref|NP_918953.1| nanos homolog 2 [Mus musculus] >sp|P60322|NANO2_MOUSE Nanos homolog 2 >dbj|BAC82557.1| Nanos2 [Mus musculus]
14772.m00015 (579 letters; record 709)	7.9e-19	36.9	94	534	128	265	ref|XP_001004325.1| PREDICTED: similar to Zinc finger protein 124 (HZF-16) isoform 3 [Mus musculus]
14761.m00190 (1755 letters; record 305)	5.6e-08	40.2	1295	1552	38	124	ref|XP_001056318.1| PREDICTED: hypothetical protein [Rattus norvegicus]
BMW01125 (628 letters; record 534)	3.2e-12	39.4	315	626	3	104	ref|XP_001070703.1| PREDICTED: hypothetical protein [Rattus norvegicus]
15507.m00007 (481 letters; record 1012)	6.5e-08	11.5	63	479	55	191	ref|XP_001074689.1| PREDICTED: hypothetical protein [Rattus norvegicus]
12469.m00028 (393 letters; record 706)	4.6e-08	36.7	136	390	3	88	ref|XP_001102280.1| PREDICTED: hypothetical protein [Macaca mulatta]
15002.m00036 (891 letters; record 50)	3.7e-09	29.8	704	87	6	211	ref|XP_001117357.1| PREDICTED: hypothetical protein, partial [Macaca mulatta]
BMC02527 (618 letters; record 289)	1e-14	35.7	83	604	85	264	ref|XP_001117466.1| PREDICTED: protein tyrosine phosphatase, receptor type, R isoform 1 [Macaca mulatta]
14670.m00180 (309 letters; record 427)	8.6e-12	36.2	34	303	23	113	ref|XP_001118247.1| PREDICTED: vesicle-associated membrane protein 1 (synaptobrevin 1) [Macaca mulatta]
14963.m01804 (1521 letters; record 443)	3.8e-73	36.4	4	1491	14	509	ref|XP_001121513.1| PREDICTED: similar to CG10955-PA [Apis mellifera]
14975.m04430 (255 letters; record 241)	4.1e-12	41.8	25	246	114	187	ref|XP_001122750.1| PREDICTED: similar to jaguar CG5695-PB, isoform B, partial [Apis mellifera]
14990.m07772 (372 letters; record 890)	2.1e-08	31.5	22	294	19	110	ref|XP_001143621.1| PREDICTED: similar to dipeptidyl peptidase VI, partial [Pan troglodytes]
14961.m05007 (307 letters; record 573)	6e-08	34.6	10	300	31	131	ref|XP_001145124.1| PREDICTED: hypothetical protein [Pan troglodytes]
BMC03681 (649 letters; record 612)	8.2e-11	33.3	116	448	1323	1431	ref|XP_001179510.1| PREDICTED: hypothetical protein, partial [Strongylocentrotus purpuratus]
TC3526 (731 letters; record 575)	1.9e-14	34	180	575	60	191	ref|XP_001179602.1| PREDICTED: hypothetical protein [Strongylocentrotus purpuratus]
14979.m04629 (1803 letters; record 613)	8.9e-32	26.9	37	1284	133	531	ref|XP_001187035.1| PREDICTED: similar to putative Na/H antiporter, partial [Strongylocentrotus purpuratus]
14992.m10927 (690 letters; record 1180)	6.1e-06	27.6	106	675	5	203	ref|XP_001191773.1| PREDICTED: hypothetical protein [Strongylocentrotus purpuratus] >ref|XP_001180189.1| PREDICTED: hypothetical protein [Strongylocentrotus purpuratus]
BMC00945 (354 letters; record 106)	1.3e-19	57.9	84	347	1024	1111	ref|XP_220743.3| PREDICTED: similar to slingshot-like 2 [Rattus norvegicus]
14990.m08008 (230 letters; record 1180)	7.5e-06	36.8	1	192	132	207	ref|XP_308125.2| ENSANGP00000017144 [Anopheles gambiae str. PEST]
13401.m00091 (822 letters; record 119)	9.5e-55	43.7	415	819	174	317	ref|XP_311311.2| ENSANGP00000017527 [Anopheles gambiae str. PEST]
14347.m00048 (573 letters; record 373)	1.5e-25	41.5	4	291	87	186	ref|XP_314294.2| ENSANGP00000024552 [Anopheles gambiae str. PEST] >ref|XP_314295.2| ENSANGP00000024090 [Anopheles gambiae str. PEST]
14972.m07543 (1641 letters; record 1068)	8.2e-46	41.5	259	1155	17	310	ref|XP_315910.2| ENSANGP00000013465 [Anopheles gambiae str. PEST] >gb|EAA11792.3| ENSANGP00000013465 [Anopheles gambiae str. PEST]
14961.m05263 (798 letters; record 392)	1.3e-12	38.5	361	747	437	572	ref|XP_392586.3| PREDICTED: similar to Cad96Ca CG10244-PA [Apis mellifera]
12747.m00015 (440 letters; record 563)	1.4e-08	37.9	42	293	464	550	ref|XP_395147.2| PREDICTED: similar to Keap1 CG3962-PA, isoform A [Apis mellifera]
TC3174 (770 letters; record 177)	5e-74	65.5	18	626	5	207	ref|XP_396646.1| PREDICTED: similar to Shwachman-Bodian-Diamond syndrome protein [Apis mellifera]
BMC10296 (655 letters; record 583)	8e-25	53.5	74	403	23	133	ref|XP_397185.1| PREDICTED: similar to CG1319-PA [Apis mellifera]
14088.m00010 (1113 letters; record 698)	2e-14	35.7	1	294	86	182	ref|XP_413981.1| PREDICTED: similar to protein tyrosine kinase fer [Gallus gallus]
BMC06708 (565 letters; record 1173)	1.4e-23	42.3	295	558	51	141	ref|XP_421366.1| PREDICTED: similar to Mitchondrial carnitine/acylcarnitine carrier protein CACL (CACT-like) [Gallus gallus]
BMC12421 (534 letters; record 540)	1.4e-07	40.9	66	464	31	179	ref|XP_422823.1| PREDICTED: similar to BM-011 protein [Gallus gallus]
BMC05417 (468 letters; record 1154)	2.7e-13	48.6	1	222	218	291	ref|XP_423105.1| PREDICTED: similar to TBP-associated factor 2; TAF2 RNA polymerase II, TATA box binding protein (TBP)-associated factor, 150 kD; TATA box binding protein (TBP)-associated factor, RNA polymerase II, B, 150kD; cofactor of initiator function, 150kD subunit ..., partial [Gallus gallus]
BMC06467 (446 letters; record 677)	1.6e-15	80	373	239	63	107	ref|XP_453835.1| unnamed protein product [Kluyveromyces lactis] >emb|CAH00931.1| unnamed protein product [Kluyveromyces lactis NRRL Y-1140]
TC2742 (501 letters; record 249)	3.4e-17	64.8	412	191	5	77	ref|XP_453836.1| unnamed protein product [Kluyveromyces lactis] >emb|CAH00932.1| unnamed protein product [Kluyveromyces lactis NRRL Y-1140]
BMC10048 (527 letters; record 220)	3.7e-20	60.6	451	185	5	91	ref|XP_453836.1| unnamed protein product [Kluyveromyces lactis] >emb|CAH00932.1| unnamed protein product [Kluyveromyces lactis NRRL Y-1140]
TC2741 (550 letters; record 248)	2.1e-17	57.1	467	198	5	94	ref|XP_453836.1| unnamed protein product [Kluyveromyces lactis] >emb|CAH00932.1| unnamed protein product [Kluyveromyces lactis NRRL Y-1140]
13513.m00023 (2193 letters; record 246)	1.2e-20	25.9	94	2124	4001	4673	ref|XP_497341.3| PREDICTED: similar to mucin 19 [Homo sapiens]
14772.m00014 (272 letters; record 708)	2.9e-07	34.4	6	257	535	617	ref|XP_546469.2| PREDICTED: similar to Zinc finger protein 202 [Canis familiaris]
BMC00604 (654 letters; record 651)	1.8e-37	62.3	62	364	91	191	ref|XP_623891.2| PREDICTED: similar to CG6841-PA [Apis mellifera]
14992.m10950 (927 letters; record 1114)	1.2e-19	31.8	106	762	109	331	ref|XP_624773.1| PREDICTED: similar to CG33145-PB, isoform B [Apis mellifera]
14932.m00516 (467 letters; record 198)	1.9e-13	39.6	76	453	642	762	ref|XP_636078.1| hypothetical protein DDBDRAFT_0188541 [Dictyostelium discoideum AX4] >gb|EAL62571.1| hypothetical protein DDBDRAFT_0188541 [Dictyostelium discoideum AX4]
BMC03774 (591 letters; record 630)	3.1e-19	30.9	27	575	111	290	ref|XP_645137.1| hypothetical protein DDBDRAFT_0206553 [Dictyostelium discoideum AX4] >gb|AAS38617.1| similar to Oryza sativa (Rice). Putative impotin alpha 1b [Dictyostelium discoideum] >gb|EAL71311.1| hypothetical protein DDBDRAFT_0206553 [Dictyostelium discoideum AX4]
12575.m00215 (1223 letters; record 380)	1.9e-32	32.7	19	825	36	289	ref|XP_654504.1| protein phosphatase [Entamoeba histolytica HM-1:IMSS] >gb|EAL49118.1| protein phosphatase, putative [Entamoeba histolytica HM-1:IMSS]
12905.m00017 (306 letters; record 711)	1.6e-17	46.9	19	291	55	151	ref|XP_659906.1| hypothetical protein AN2302.2 [Aspergillus nidulans FGSC A4] >gb|EAA64413.1| hypothetical protein AN2302.2 [Aspergillus nidulans FGSC A4]
BMC04277 (589 letters; record 738)	7e-16	37.6	125	568	2126	2282	ref|XP_667732.1| hypothetical protein Chro.10070 [Cryptosporidium hominis TU502] >gb|EAL37506.1| hypothetical protein Chro.10070 [Cryptosporidium hominis]
14980.m02716 (204 letters; record 1094)	2.2e-06	43.8	22	192	27	83	ref|XP_691828.1| PREDICTED: similar to CG8486-PA, isoform A, partial [Danio rerio]
14555.m00010 (870 letters; record 845)	6.9e-58	51.1	220	867	253	469	ref|XP_692274.1| PREDICTED: similar to zinc finger protein 420 [Danio rerio]
14973.m02714 (1125 letters; record 113)	1.9e-64	48	262	1122	29	299	ref|XP_693855.1| PREDICTED: similar to Rap guanine nucleotide exchange factor 4 (cAMP-regulated guanine nucleotide exchange factor II) (cAMP-GEFII) (Exchange factor directly activated by cAMP 2) (Epac 2) [Danio rerio]
14922.m00065 (765 letters; record 969)	5.1e-30	44.6	334	762	33	180	ref|XP_694923.1| PREDICTED: similar to zinc finger protein 569 [Danio rerio]
15148.m00017 (1602 letters; record 486)	4.7e-100	47.1	871	1599	291	535	ref|XP_698099.1| PREDICTED: similar to zinc finger protein 91 (HPF7, HTF10), partial [Danio rerio]
14667.m00127 (2444 letters; record 422)	1.4e-178	43.4	3	2441	756	1581	ref|XP_698323.1| PREDICTED: similar to tetratricopeptide repeat domain 21B [Danio rerio]
14287.m00022 (705 letters; record 981)	3.4e-40	48.2	202	702	120	287	ref|XP_698623.1| PREDICTED: similar to zinc finger protein 329 [Danio rerio]
12664.m00017 (817 letters; record 545)	2.4e-41	40.7	122	808	46	282	ref|XP_707894.1| PREDICTED: similar to Zinc finger protein 135 isoform 3 [Danio rerio]
BMW01323 (566 letters; record 594)	1.6e-26	42.2	1	498	37	203	ref|XP_742542.1| hypothetical protein [Plasmodium chabaudi chabaudi] >emb|CAH81944.1| conserved hypothetical protein [Plasmodium chabaudi]
12951.m00025 (272 letters; record 765)	3.6e-07	29.8	6	257	16	102	ref|XP_759319.1| hypothetical protein UM03172.1 [Ustilago maydis 521] >gb|EAK84402.1| hypothetical protein UM03172.1 [Ustilago maydis 521]
BMW00562 (613 letters; record 81)	5e-11	51.3	3	230	209	284	ref|XP_767406.1| hypothetical protein GLP_748_1200_211 [Giardia lamblia ATCC 50803] >gb|EAA37252.1| GLP_748_1200_211 [Giardia lamblia ATCC 50803]
14990.m07727 (906 letters; record 849)	3.5e-63	47.7	4	792	229	494	ref|XP_782058.2| PREDICTED: similar to WD repeat domain 23 [Strongylocentrotus purpuratus] >ref|XP_001194060.1| PREDICTED: similar to WD repeat domain 23 [Strongylocentrotus purpuratus]
14992.m11191 (2322 letters; record 1177)	1.2e-142	46	1177	2280	478	837	ref|XP_782795.2| PREDICTED: similar to Striatin-3 (Cell-cycle autoantigen SG2NA) (S/G2 antigen) [Strongylocentrotus purpuratus] >ref|XP_001193064.1| PREDICTED: similar to Striatin-3 (Cell-cycle autoantigen SG2NA) (S/G2 antigen) [Strongylocentrotus purpuratus]
BMC11937 (561 letters; record 369)	1.4e-08	31.7	173	529	65	188	ref|XP_784257.1| PREDICTED: similar to Glucosaminyl (N-acetyl) transferase 2, I-branching enzyme [Strongylocentrotus purpuratus] >ref|XP_001189003.1| PREDICTED: similar to Glucosaminyl (N-acetyl) transferase 2, I-branching enzyme [Strongylocentrotus purpuratus]
15003.m00141 (855 letters; record 51)	3.9e-51	46.9	124	849	486	728	ref|XP_784842.2| PREDICTED: similar to haploid germ cell-specific nuclear protein kinase [Strongylocentrotus purpuratus] >ref|XP_001196945.1| PREDICTED: similar to haploid germ cell-specific nuclear protein kinase [Strongylocentrotus purpuratus]
14299.m00121 (294 letters; record 271)	9.7e-11	52.9	7	246	144	225	ref|XP_785989.2| PREDICTED: similar to Splicing factor, arginine/serine-rich 2 [Strongylocentrotus purpuratus] >ref|XP_001180605.1| PREDICTED: similar to Splicing factor, arginine/serine-rich 2 [Strongylocentrotus purpuratus]
BMW01413 (581 letters; record 616)	4.8e-07	61.3	418	287	90	133	ref|XP_796577.2| PREDICTED: similar to Cleavage stimulation factor, 3 pre-RNA, subunit 3, 77kDa [Strongylocentrotus purpuratus] >ref|XP_001194311.1| PREDICTED: similar to Cleavage stimulation factor, 3 pre-RNA, subunit 3, 77kDa [Strongylocentrotus purpuratus]
13392.m00051 (2184 letters; record 106)	2.5e-11	22.7	310	1734	903	1384	ref|XP_806544.1| kinesin-like protein [Trypanosoma cruzi strain CL Brener] >gb|EAN84693.1| kinesin-like protein, putative [Trypanosoma cruzi]
BMC06355 (638 letters; record 1127)	9.7e-20	32.2	86	631	6	180	ref|XP_850286.1| PREDICTED: similar to protein associated with PRK1 isoform 2 [Canis familiaris]
14975.m04431 (1596 letters; record 242)	3.4e-83	35.9	31	1371	560	1001	ref|XP_867529.1| PREDICTED: similar to Myosin-6 (Myosin VI) isoform 3 [Canis familiaris]
13401.m00090 (318 letters; record 118)	1e-05	43.2	4	222	351	424	ref|XP_967930.1| PREDICTED: similar to Single-minded homolog 1 (mSIM1) [Tribolium castaneum]
BMC03159 (500 letters; record 449)	6.4e-16	42.2	149	493	3	117	ref|XP_969323.1| PREDICTED: similar to CG5655-PA [Tribolium castaneum]
14972.m07856 (375 letters; record 1156)	1.7e-11	49	46	198	14	66	ref|XP_969528.1| PREDICTED: similar to CG2239-PB, isoform B [Tribolium castaneum]
13834.m00094 (1200 letters; record 457)	9.4e-37	29.5	154	1023	501	788	ref|XP_971131.1| PREDICTED: similar to Putative serine/threonine-protein kinase Haspin homolog [Tribolium castaneum]
BMC03352 (421 letters; record 505)	1.3e-24	47.1	52	420	9	131	ref|XP_971805.1| PREDICTED: similar to Ubiquitin-conjugating enzyme E2 L3 (Ubiquitin-protein ligase L3) (Ubiquitin carrier protein L3) (UbcM4) [Tribolium castaneum]
14917.m00321 (1041 letters; record 749)	5.2e-53	39.7	187	942	251	508	ref|XP_977960.1| PREDICTED: similar to zinc finger protein 658 [Mus musculus]
14389.m00204 (909 letters; record 1126)	5.1e-06	36.6	589	906	6	117	ref|XP_978434.1| PREDICTED: hypothetical protein [Mus musculus]
13439.m00017 (1191 letters; record 141)	3.8e-15	35.4	670	1179	93	264	ref|XP_986107.1| PREDICTED: similar to zinc finger protein 709 [Mus musculus]
BMC03351 (632 letters; record 504)	3e-06	42.6	370	591	20	88	ref|YP_025017.1| hypothetical protein B124 [Sulfolobus turreted icosahedral virus] >gb|AAS89096.1| hypothetical protein B124 [Sulfolobus turreted icosahedral virus]
BMC06130 (468 letters; record 1142)	5.8e-30	43.2	2	466	1407	1561	ref|YP_719997.1| RNA-dependent RNA polymerase [Hibiscus latent Singapore virus] >gb|AAQ03050.1|AF400157_1 RNA-dependent RNA polymerase [Hibiscus latent Singapore virus]
14896.m00033 (630 letters; record 668)	1.9e-07	32.9	52	333	42	132	ref|YP_767438.1| hypothetical protein RL1834 [Rhizobium leguminosarum bv. viciae 3841] >emb|CAK07329.1| conserved hypothetical exported protein [Rhizobium leguminosarum bv. viciae 3841]
13734.m00156 (2126 letters; record 516)	3.7e-20	24.5	97	2124	625	1305	ref|ZP_00421276.1| Haemagluttinin motif:Hep_Hag [Burkholderia vietnamiensis G4] >gb|EAM32254.1| Haemagluttinin motif:Hep_Hag [Burkholderia vietnamiensis G4]
13734.m00155 (2145 letters; record 515)	2.3e-21	24	7	2091	662	1345	ref|ZP_00421276.1| Haemagluttinin motif:Hep_Hag [Burkholderia vietnamiensis G4] >gb|EAM32254.1| Haemagluttinin motif:Hep_Hag [Burkholderia vietnamiensis G4]
BMW01365 (548 letters; record 260)	2.5e-14	43.4	543	178	5	114	ref|ZP_01142625.1| hypothetical protein GuraDRAFT_1187 [Geobacter uraniumreducens Rf4] >gb|EAR35471.1| hypothetical protein GuraDRAFT_1187 [Geobacter uraniumreducens Rf4]
13166.m00048 (903 letters; record 965)	5.1e-81	54.7	715	83	96	311	sp|P04929|HRPX_PLALO Histidine-rich glycoprotein precursor >emb|CAA25698.1| histidine-rich protein [Plasmodium lophurae] >prf||1101401A protein,His rich
AA435471 (532 letters; record 783)	3.8e-14	50	276	437	105	158	sp|P12114|SQT1_CAEEL Cuticle collagen sqt-1 (Protein squat-1) (Protein roller-5) >gb|AAA65468.1| collagen
TC2926 (532 letters; record 969)	1.1e-66	100	31	411	1	127	sp|P13263|MSP2_ONCVO Major sperm protein 2 (MSP2) >gb|AAA29421.1| major sperm protein 2
BMC12408 (485 letters; record 535)	1.3e-65	97.6	48	428	1	127	sp|P13263|MSP2_ONCVO Major sperm protein 2 (MSP2) >gb|AAA29421.1| major sperm protein 2
BMC12411 (528 letters; record 678)	1.3e-65	97.6	39	419	1	127	sp|P13263|MSP2_ONCVO Major sperm protein 2 (MSP2) >gb|AAA29421.1| major sperm protein 2
BMC03644 (530 letters; record 596)	7e-65	96.8	41	421	1	127	sp|P13263|MSP2_ONCVO Major sperm protein 2 (MSP2) >gb|AAA29421.1| major sperm protein 2
BMC01685 (541 letters; record 77)	6e-63	95.6	39	314	1	92	sp|P13263|MSP2_ONCVO Major sperm protein 2 (MSP2) >gb|AAA29421.1| major sperm protein 2
15259.m00007 (186 letters; record 1099)	2.1e-15	60	1	180	179	238	sp|P24635|TBA_OCTVU Tubulin alpha chain >emb|CAA33844.1| alpha-tubulin [Octopus vulgaris]
W84902 (338 letters; record 928)	5.5e-08	65.3	26	166	1	49	sp|P27440|MSP2_ASCSU Major sperm protein isoform beta (Beta-MSP)
14274.m00229 (310 letters; record 1153)	7.5e-52	99	2	307	403	504	sp|P29030|CHIT_BRUMA Endochitinase precursor (MF1 antigen) >gb|AAA27854.1| chitinase
13269.m00308 (1297 letters; record 902)	1.1e-214	88.4	637	1296	278	503	sp|P29030|CHIT_BRUMA Endochitinase precursor (MF1 antigen) >gb|AAA27854.1| chitinase
BMC05334 (460 letters; record 912)	1.2e-53	82.4	61	402	15	128	sp|P41981|SODM_ONCVO Superoxide dismutase [Mn], mitochondrial precursor >emb|CAA57658.1| manganese superoxide dismutase [Onchocerca volvulus]
TC3175 (910 letters; record 1003)	3.1e-119	100	30	698	1	223	sp|P41981|SODM_ONCVO Superoxide dismutase [Mn], mitochondrial precursor >emb|CAA57658.1| manganese superoxide dismutase [Onchocerca volvulus]
14977.m05065 (792 letters; record 426)	1.9e-46	43.6	34	786	8	243	sp|P48490|PP1_PHAVU Serine/threonine-protein phosphatase PP1 >emb|CAA88254.1| protein phosphatase PP1 [Phaseolus vulgaris]
W59871 (302 letters; record 573)	1.1e-12	60	9	188	276	334	sp|P49673|KAPC_ASCSU cAMP-dependent protein kinase catalytic subunit (PKA C) >emb|CAA49464.1| catalytic subunit of cAMP-dependent protein kinase [Ascaris suum]
AI083432 (241 letters; record 841)	4.2e-19	86.4	67	240	16	74	sp|P67877|GPXC_BRUMA Cuticular glutathione peroxidase precursor (Cuticular glycoprotein gp29) (Major surface antigen gp29) (gp30) >sp|P67878|GPXC_BRUPA Cuticular glutathione peroxidase precursor (Cuticular glycoprotein gp29) (Major surface antigen gp29) (gp30) >emb|CAA48881.1| glutathione peroxidase [Brugia malayi] >emb|CAA44965.1| gp29 [Brugia pahangi] >emb|CAA51704.1| gp30 [Brugia pahangi]
BMC04239 (269 letters; record 91)	6.8e-20	83.6	87	269	261	321	sp|Q17107|AV71_ACAVI Muscle cell intermediate filament protein AV71 >emb|CAA48560.1| Av71 muscle cell intermediate filament [Acanthocheilonema viteae]
TC2957 (755 letters; record 1018)	1.7e-86	99.4	42	575	1	178	sp|Q25619|FAR1_ONCVO Fatty-acid and retinol-binding protein 1 precursor (Ov-FAR-1) (Ov20) (OvS1) (S1 protein) (OvMBP/11) (Antigen maltose-binding protein) >sp|Q8WT57|FAR1_ONCOC Fatty-acid and retinol-binding protein 1 precursor (Oo-FAR-1) >gb|AAC32662.1| retinoid binding protein precursor [Onchocerca volvulus]
14979.m04518 (639 letters; record 524)	1.7e-15	32.2	100	555	23	168	sp|Q25619|FAR1_ONCVO Fatty-acid and retinol-binding protein 1 precursor (Ov-FAR-1) (Ov20) (OvS1) (S1 protein) (OvMBP/11) (Antigen maltose-binding protein) >sp|Q8WT57|FAR1_ONCOC Fatty-acid and retinol-binding protein 1 precursor (Oo-FAR-1) >gb|AAC32662.1| retinoid binding protein precursor [Onchocerca volvulus]
14971.m02850 (420 letters; record 665)	6.8e-07	66.6	184	282	674	709	sp|Q28083|COBA1_BOVIN Collagen alpha-1(XI) chain precursor >gb|AAA30369.1| alpha-collagen >gb|AAB20543.1| alpha 1(XI) collagen [cattle, smooth muscle cells, Peptide, 911 aa]
14973.m02677 (656 letters; record 950)	1.9e-85	99.4	120	653	1	178	sp|Q93142|FAR1_BRUMA Fatty-acid and retinol-binding protein 1 precursor (Bm-FAR-1) (Bm20) >gb|AAB08893.1| BM20 [Brugia malayi]

## Sheet: female.nr.1e-05.line_summary
<query>	<p-value> <%match> <query start> <query end> <subject start> <subject end> <subject name>
(NOTE:displaying only values for longest HSP in each subject)
BMC04049 (541 letters; record 687)	1.5e-40	80.2	28	270	4	84	dbj|BAA11131.1| type-1 cytochrome c [Ascaris suum]
TC3374 (687 letters; record 199)	6e-43	82	81	398	4	109	dbj|BAA11131.1| type-1 cytochrome c [Ascaris suum]
14927.m00101 (327 letters; record 185)	3.3e-42	81.1	7	324	4	109	dbj|BAA11131.1| type-1 cytochrome c [Ascaris suum]
14355.m00223 (705 letters; record 1049)	4.3e-21	40.2	37	432	30	157	dbj|BAA24679.1| otx/orthodenticle related homeoprotein [Halocynthia roretzi]
14992.m11049 (723 letters; record 32)	2.7e-31	38.9	10	633	23	221	dbj|BAB27595.3| unnamed protein product [Mus musculus]
BMW00844 (577 letters; record 66)	3.3e-19	78.3	37	216	61	119	dbj|BAB33421.1| putative senescence-associated protein [Pisum sativum]
BMW00613 (604 letters; record 405)	3.5e-08	36.2	350	123	13	85	dbj|BAC05810.1| seven transmembrane helix receptor [Homo sapiens]
N41117 (238 letters; record 1025)	5.1e-21	83	60	236	1	59	dbj|BAC24764.1| cathepsin L-like cysteine proteinase [Brugia malayi]
13240.m00055 (996 letters; record 863)	5.7e-145	79.5	1	840	1	283	dbj|BAC24765.1| cathepsin L-like cysteine proteinase [Brugia malayi]
12633.m00021 (872 letters; record 771)	7e-152	95.3	3	869	53	353	dbj|BAC24765.1| cathepsin L-like cysteine proteinase [Brugia malayi]
BMB_gene_9 (693 letters; record 691)	3.2e-92	92.3	71	658	1	195	dbj|BAC24765.1| cathepsin L-like cysteine proteinase [Brugia malayi]
14665.m00020 (433 letters; record 421)	8.3e-68	99.2	40	432	160	290	dbj|BAD11761.1| cahepsin L-like non-peptiedase homolog [Brugia malayi]
BMC00324 (885 letters; record 925)	2.4e-78	99.3	89	535	1	149	dbj|BAD11761.1| cahepsin L-like non-peptiedase homolog [Brugia malayi]
BMC02319 (643 letters; record 226)	2.5e-62	97.6	3	380	218	343	dbj|BAD11761.1| cahepsin L-like non-peptiedase homolog [Brugia malayi]
WB-contig_1689 (672 letters; record 407)	2.7e-56	100	131	478	1	116	dbj|BAD11761.1| cahepsin L-like non-peptiedase homolog [Brugia malayi]
15362.m00008 (351 letters; record 211)	4.9e-57	100	1	351	1	117	dbj|BAD11761.1| cahepsin L-like non-peptiedase homolog [Brugia malayi]
14665.m00019 (230 letters; record 420)	6.9e-35	100	3	227	61	135	dbj|BAD11761.1| cahepsin L-like non-peptiedase homolog [Brugia malayi]
14702.m00397 (653 letters; record 255)	1.5e-11	45.2	1	336	9	119	dbj|BAD24706.1| transformer-2b7 [Oryzias latipes]
BMC01736 (1064 letters; record 92)	2.5e-68	50.6	38	475	1	146	dbj|BAD72902.1| mus209 [Drosophila simulans] >dbj|BAD72920.1| mus209 [Drosophila sechellia]
BMC05385 (412 letters; record 928)	1.8e-11	41.8	87	410	3	117	dbj|BAD95795.1| hypothetical protein [Solanum lycopersicum]
14974.m00843 (6204 letters; record 220)	0	50.5	307	3579	201	1312	dbj|BAE56228.1| unnamed protein product [Aspergillus oryzae]
13241.m00030 (684 letters; record 1030)	4.6e-13	29.7	118	537	52	191	dbj|BAE93298.1| zinc finger protein [Ciona intestinalis]
BMC11831 (352 letters; record 339)	1.9e-48	83.3	154	351	66	131	emb|CAA41094.1| major protein component of the micofilarial sheath [Brugia pahangi]
WB-contig_456 (500 letters; record 940)	2.9e-12	46	354	88	257	338	emb|CAA46283.1| extensin [Volvox carteri]
14972.m07798 (1182 letters; record 67)	7.3e-47	39.6	22	1050	40	365	emb|CAA57957.1| protein-tyrosine-phosphatase [Homo sapiens]
BMC04530 (297 letters; record 797)	2e-10	57.3	34	240	5	79	emb|CAA62521.1| cytidine deaminase [Brugia pahangi]
14944.m00537 (723 letters; record 1084)	5.8e-21	43.9	328	720	80	208	emb|CAA72296.1| ecdysone receptor [Tenebrio molitor]
13223.m00106 (753 letters; record 950)	1.1e-14	25.2	130	735	25	235	emb|CAA82797.1| gag protein [Ascaris lumbricoides]
BMC01663 (508 letters; record 70)	3.5e-31	100	3	197	173	237	emb|CAA84596.1| microfilarial sheath protein [Brugia malayi]
14972.m07723 (385 letters; record 890)	2.3e-41	67.2	19	381	14	135	emb|CAB01917.2| Hypothetical protein F54E4.3 [Caenorhabditis elegans]
BMC01699 (749 letters; record 81)	2e-129	99.5	2	748	4	252	emb|CAB41467.1| TBP-like factor [Brugia malayi]
BMC04343 (342 letters; record 760)	9e-17	85.1	3	143	36	82	emb|CAB58439.1| 40S ribosomal protein S27 [Lumbricus rubellus]
12902.m00230 (126 letters; record 820)	4.9e-16	92.6	3	125	36	76	emb|CAB58439.1| 40S ribosomal protein S27 [Lumbricus rubellus]
13377.m00041 (1938 letters; record 100)	2.7e-117	37.4	589	1932	276	726	emb|CAB76740.3| Hypothetical protein Y113G7B.18 [Caenorhabditis elegans]
TC3421 (651 letters; record 64)	4.4e-47	58.4	87	647	2	190	emb|CAC14786.1| DEAD box protein [Homo sapiens]
13409.m00048 (1479 letters; record 85)	2.2e-109	49.7	187	1461	14	436	emb|CAC70091.2| Hypothetical protein H13N06.3b [Caenorhabditis elegans]
BMC12253 (538 letters; record 476)	2.7e-56	100	30	374	1	115	emb|CAC70155.1| Bm-MIF-1; Brugia malayi MIF-1
14464.m00014 (696 letters; record 49)	1e-18	29.8	7	660	1516	1737	emb|CAC70156.1| polybromodomain protein [Brugia malayi]
14990.m08120 (3384 letters; record 1036)	0	56	1252	3132	435	1069	emb|CAD97659.1| hypothetical protein [Homo sapiens]
BMC10097 (279 letters; record 615)	3.6e-45	100	2	277	40	131	emb|CAE11787.1| protein disulphide isomerase [Brugia malayi] >emb|CAE11788.1| protein disulphide isomerase [Brugia malayi]
14950.m01804 (705 letters; record 1157)	1.6e-51	47.2	13	702	4	235	emb|CAE56451.1| Hypothetical protein CBG24156 [Caenorhabditis briggsae]
14674.m00131 (651 letters; record 460)	7.5e-13	29.4	211	600	30	161	emb|CAE56551.1| Hypothetical protein CBG24284 [Caenorhabditis briggsae]
15002.m00035 (432 letters; record 49)	1.2e-23	47.2	97	420	115	221	emb|CAE56706.1| Hypothetical protein CBG24492 [Caenorhabditis briggsae]
14990.m07927 (663 letters; record 959)	3.2e-60	58.5	1	594	21	214	emb|CAE56867.1| Hypothetical protein CBG24700 [Caenorhabditis briggsae]
14389.m00200 (399 letters; record 496)	5.4e-07	34.7	109	324	311	382	emb|CAE57513.1| Hypothetical protein CBG00488 [Caenorhabditis briggsae]
14009.m00175 (1344 letters; record 593)	9.8e-59	35	25	1338	4	446	emb|CAE57612.1| Hypothetical protein CBG00593 [Caenorhabditis briggsae]
13239.m00093 (4368 letters; record 1028)	3e-208	38.2	1	3921	1	1310	emb|CAE57635.1| Hypothetical protein CBG00620 [Caenorhabditis briggsae]
13367.m00046 (2133 letters; record 1191)	3.2e-188	83.3	1	1263	1	419	emb|CAE57692.1| Hypothetical protein CBG00694 [Caenorhabditis briggsae]
BMC03122 (630 letters; record 437)	5.5e-81	78.6	13	630	1	205	emb|CAE57713.1| Hypothetical protein CBG00721 [Caenorhabditis briggsae]
14977.m04984 (567 letters; record 628)	2.3e-73	80	1	555	1	185	emb|CAE57713.1| Hypothetical protein CBG00721 [Caenorhabditis briggsae]
14365.m00039 (759 letters; record 445)	2.2e-49	35.5	358	699	299	419	emb|CAE57722.1| Hypothetical protein CBG00732 [Caenorhabditis briggsae]
14365.m00040 (510 letters; record 446)	6.8e-17	35.9	97	504	11	147	emb|CAE57722.1| Hypothetical protein CBG00732 [Caenorhabditis briggsae]
BMC06765 (285 letters; record 1183)	2.3e-18	83	3	161	69	121	emb|CAE57827.1| Hypothetical protein CBG00852 [Caenorhabditis briggsae]
14981.m02457 (164 letters; record 749)	2.3e-18	83	3	161	69	121	emb|CAE57827.1| Hypothetical protein CBG00852 [Caenorhabditis briggsae]
12583.m00115 (1668 letters; record 408)	9.7e-126	52.7	958	1647	262	496	emb|CAE58449.1| Hypothetical protein CBG01586 [Caenorhabditis briggsae]
BMC01488 (586 letters; record 14)	1.6e-33	54	2	355	215	336	emb|CAE58592.1| Hypothetical protein CBG01759 [Caenorhabditis briggsae]
14032.m00010 (611 letters; record 618)	9.1e-22	41.2	108	545	192	339	emb|CAE58602.1| Hypothetical protein CBG01769 [Caenorhabditis briggsae]
BMC00449 (673 letters; record 1069)	2.7e-41	67.6	275	580	1	101	emb|CAE58656.1| Hypothetical protein CBG01825 [Caenorhabditis briggsae]
BMC00821 (633 letters; record 15)	4.1e-60	72.2	6	437	122	265	emb|CAE58861.1| Hypothetical protein CBG02089 [Caenorhabditis briggsae]
13247.m00708 (1215 letters; record 1067)	7e-33	27.4	73	1209	40	418	emb|CAE58869.1| Hypothetical protein CBG02099 [Caenorhabditis briggsae]
14494.m00075 (621 letters; record 733)	5e-23	41.6	94	525	5	147	emb|CAE58889.1| Hypothetical protein CBG02130 [Caenorhabditis briggsae]
14990.m07900 (1056 letters; record 950)	2.8e-12	31.7	412	732	595	697	emb|CAE58947.1| Hypothetical protein CBG02215 [Caenorhabditis briggsae]
TC3105 (714 letters; record 165)	1.2e-46	62.7	125	454	9	118	emb|CAE58955.1| Hypothetical protein CBG02223 [Caenorhabditis briggsae]
12531.m00013 (319 letters; record 723)	4.9e-23	53.7	1	318	427	530	emb|CAE58975.1| Hypothetical protein CBG02248 [Caenorhabditis briggsae]
14119.m00058 (1342 letters; record 750)	4.1e-08	23.4	47	1186	43	430	emb|CAE59158.1| Hypothetical protein CBG02464 [Caenorhabditis briggsae]
14975.m04544 (2679 letters; record 304)	5e-158	45.3	496	2634	167	880	emb|CAE59197.1| Hypothetical protein CBG02508 [Caenorhabditis briggsae]
14961.m05035 (1326 letters; record 276)	1.3e-07	32.8	91	645	1	178	emb|CAE59249.1| Hypothetical protein CBG02575 [Caenorhabditis briggsae]
14981.m02382 (357 letters; record 724)	3.2e-53	92.2	1	348	1	116	emb|CAE59298.1| Hypothetical protein CBG02633 [Caenorhabditis briggsae]
14977.m05101 (756 letters; record 459)	7.6e-13	28	238	732	1525	1694	emb|CAE59387.1| Hypothetical protein CBG02744 [Caenorhabditis briggsae]
BMC08732 (616 letters; record 358)	2.9e-27	43.2	55	537	12	172	emb|CAE59391.1| Hypothetical protein CBG02749 [Caenorhabditis briggsae]
14773.m00912 (897 letters; record 716)	3.6e-84	54.9	13	894	9	302	emb|CAE59397.1| Hypothetical protein CBG02760 [Caenorhabditis briggsae]
12546.m00065 (478 letters; record 368)	1.4e-15	34.5	2	403	224	359	emb|CAE59415.1| Hypothetical protein CBG02784 [Caenorhabditis briggsae]
14954.m01585 (3627 letters; record 1194)	1.8e-132	36.3	2569	3621	894	1243	emb|CAE59423.1| Hypothetical protein CBG02792 [Caenorhabditis briggsae]
13467.m00111 (1356 letters; record 198)	1.4e-128	58.5	28	1344	15	437	emb|CAE59500.1| Hypothetical protein CBG02886 [Caenorhabditis briggsae]
14091.m00045 (1104 letters; record 701)	4.9e-73	47.6	139	1071	4	315	emb|CAE59576.1| Hypothetical protein CBG02976 [Caenorhabditis briggsae]
12612.m00252 (2457 letters; record 455)	2.2e-115	37.8	10	1914	1	647	emb|CAE59607.1| Hypothetical protein CBG03015 [Caenorhabditis briggsae]
BMC02710 (363 letters; record 32)	1.8e-26	51.6	3	362	335	453	emb|CAE59616.1| Hypothetical protein CBG03025 [Caenorhabditis briggsae]
BMC11740 (430 letters; record 309)	3.1e-46	79.2	44	418	2	125	emb|CAE59628.1| Hypothetical protein CBG03041 [Caenorhabditis briggsae]
TC3217 (441 letters; record 32)	1.1e-50	84.9	60	437	3	128	emb|CAE59628.1| Hypothetical protein CBG03041 [Caenorhabditis briggsae]
BMC00707 (436 letters; record 1033)	2.9e-52	86.6	47	427	2	128	emb|CAE59628.1| Hypothetical protein CBG03041 [Caenorhabditis briggsae]
13480.m00174 (2544 letters; record 230)	1.8e-128	36.1	82	2529	37	856	emb|CAE59646.1| Hypothetical protein CBG03060 [Caenorhabditis briggsae]
BMC11868 (462 letters; record 570)	1.1e-27	61.3	2	316	191	296	emb|CAE59704.1| Hypothetical protein CBG03136 [Caenorhabditis briggsae]
14773.m00904 (552 letters; record 712)	4.2e-83	83.6	1	549	1	183	emb|CAE59725.1| Hypothetical protein CBG03161 [Caenorhabditis briggsae]
15295.m00028 (306 letters; record 1118)	3.5e-22	51.4	7	300	4	103	emb|CAE59769.1| Hypothetical protein CBG03221 [Caenorhabditis briggsae]
15106.m00016 (345 letters; record 91)	6.8e-19	46.9	13	342	242	350	emb|CAE59779.1| Hypothetical protein CBG03231 [Caenorhabditis briggsae]
13101.m00017 (903 letters; record 830)	1.7e-68	44	1	900	1	299	emb|CAE59793.1| Hypothetical protein CBG03253 [Caenorhabditis briggsae]
14731.m01010 (297 letters; record 256)	1.4e-27	65.2	1	285	1	95	emb|CAE59802.1| Hypothetical protein CBG03264 [Caenorhabditis briggsae]
14977.m04912 (648 letters; record 333)	2.4e-16	58.9	403	621	5	77	emb|CAE59807.1| Hypothetical protein CBG03270 [Caenorhabditis briggsae]
13253.m00070 (765 letters; record 997)	1.2e-62	48.8	1	750	328	579	emb|CAE59846.1| Hypothetical protein CBG03319 [Caenorhabditis briggsae]
14619.m00058 (435 letters; record 999)	4.8e-09	28.7	136	435	166	263	emb|CAE59866.1| Hypothetical protein CBG03342 [Caenorhabditis briggsae]
13906.m00033 (285 letters; record 709)	1.1e-12	43.4	1	267	418	516	emb|CAE59950.1| Hypothetical protein CBG03437 [Caenorhabditis briggsae]
14972.m07639 (204 letters; record 485)	5.4e-20	69.2	5	199	832	895	emb|CAE59991.1| Hypothetical protein CBG03484 [Caenorhabditis briggsae]
14675.m00024 (675 letters; record 19)	8.4e-53	50.4	1	639	460	657	emb|CAE60045.1| Hypothetical protein CBG03556 [Caenorhabditis briggsae]
BMC03976 (628 letters; record 666)	1.3e-33	47.2	241	615	103	227	emb|CAE60049.1| Hypothetical protein CBG03561 [Caenorhabditis briggsae]
14538.m00474 (2463 letters; record 145)	0	75.7	76	2439	21	807	emb|CAE60081.1| Hypothetical protein CBG03601 [Caenorhabditis briggsae]
TC3497 (1089 letters; record 74)	1.7e-119	77.7	44	568	3	182	emb|CAE60169.1| Hypothetical protein CBG03723 [Caenorhabditis briggsae]
14977.m04900 (753 letters; record 352)	2.5e-15	56.1	1	219	19	90	emb|CAE60183.1| Hypothetical protein CBG03739 [Caenorhabditis briggsae]
14944.m00552 (417 letters; record 1018)	5.9e-29	49.6	1	399	1	128	emb|CAE60225.1| Hypothetical protein CBG03796 [Caenorhabditis briggsae]
WB-contig_1200 (506 letters; record 1198)	7.5e-11	34.7	36	506	31	188	emb|CAE60395.1| Hypothetical protein CBG03997 [Caenorhabditis briggsae]
14910.m00009 (1059 letters; record 901)	8.7e-51	40	7	711	103	339	emb|CAE60514.1| Hypothetical protein CBG04133 [Caenorhabditis briggsae]
14972.m07668 (600 letters; record 1152)	6.1e-34	61.1	214	576	115	232	emb|CAE60522.1| Hypothetical protein CBG04141 [Caenorhabditis briggsae]
14974.m00841 (186 letters; record 967)	2.6e-17	64.5	1	186	237	298	emb|CAE60563.1| Hypothetical protein CBG04192 [Caenorhabditis briggsae]
14990.m07831 (516 letters; record 913)	2.9e-75	81	1	513	24	197	emb|CAE60566.1| Hypothetical protein CBG04195 [Caenorhabditis briggsae]
13644.m00285 (218 letters; record 1008)	1.2e-17	66.6	1	216	449	519	emb|CAE60646.1| Hypothetical protein CBG04292 [Caenorhabditis briggsae]
14977.m05032 (648 letters; record 409)	6.9e-58	81	115	567	8	160	emb|CAE60667.1| Hypothetical protein CBG04320 [Caenorhabditis briggsae]
BMC02849 (625 letters; record 373)	8e-09	31.1	118	426	3	108	emb|CAE60842.1| Hypothetical protein CBG04551 [Caenorhabditis briggsae]
BMC08995 (1188 letters; record 192)	1.3e-31	37.5	75	524	5	154	emb|CAE61008.1| Hypothetical protein CBG04746 [Caenorhabditis briggsae]
14479.m00130 (1425 letters; record 59)	1.3e-119	53.6	457	1347	501	794	emb|CAE61284.1| Hypothetical protein CBG05104 [Caenorhabditis briggsae]
14387.m00351 (426 letters; record 491)	1.4e-09	31.5	49	414	23	151	emb|CAE61367.1| Hypothetical protein CBG05209 [Caenorhabditis briggsae]
14954.m01633 (2859 letters; record 62)	0	59.9	76	1962	12	624	emb|CAE61757.1| Hypothetical protein CBG05716 [Caenorhabditis briggsae]
14972.m07768 (242 letters; record 497)	1.1e-20	63.2	3	239	475	553	emb|CAE61856.1| Hypothetical protein CBG05834 [Caenorhabditis briggsae]
BMC00987 (632 letters; record 354)	1.1e-20	63.2	3	239	475	553	emb|CAE61856.1| Hypothetical protein CBG05834 [Caenorhabditis briggsae]
14667.m00131 (106 letters; record 85)	6.2e-06	66.6	2	91	178	207	emb|CAE61906.1| Hypothetical protein CBG05898 [Caenorhabditis briggsae]
14972.m07157 (385 letters; record 763)	1.3e-08	31.4	67	381	8	111	emb|CAE61933.1| Hypothetical protein CBG05930 [Caenorhabditis briggsae]
BMC09107 (653 letters; record 650)	1e-71	68.7	3	491	133	295	emb|CAE61956.1| Hypothetical protein CBG05956 [Caenorhabditis briggsae]
12556.m00066 (633 letters; record 371)	1.4e-52	51.6	1	621	290	500	emb|CAE61963.1| Hypothetical protein CBG05963 [Caenorhabditis briggsae]
13247.m00712 (786 letters; record 988)	1.3e-77	61.3	13	780	4	257	emb|CAE62009.1| Hypothetical protein CBG06017 [Caenorhabditis briggsae]
13247.m00711 (837 letters; record 987)	1.8e-52	47.3	55	831	11	257	emb|CAE62009.1| Hypothetical protein CBG06017 [Caenorhabditis briggsae]
13036.m00011 (345 letters; record 811)	5.9e-29	54.6	4	327	220	327	emb|CAE62144.1| Hypothetical protein CBG06190 [Caenorhabditis briggsae]
BMC11845 (406 letters; record 252)	5.2e-15	40.2	53	406	191	323	emb|CAE62785.1| Hypothetical protein CBG06958 [Caenorhabditis briggsae]
14981.m02462 (1845 letters; record 768)	5.2e-181	57	559	1833	157	580	emb|CAE62808.1| Hypothetical protein CBG06984 [Caenorhabditis briggsae]
13562.m00095 (489 letters; record 304)	1.1e-09	32	40	417	460	586	emb|CAE62875.1| Hypothetical protein CBG07061 [Caenorhabditis briggsae]
14977.m04968 (687 letters; record 367)	2.3e-34	36.4	25	669	8	224	emb|CAE62900.1| Hypothetical protein CBG07090 [Caenorhabditis briggsae]
BMW00482 (621 letters; record 373)	2.3e-50	71.3	22	429	428	563	emb|CAE62916.1| Hypothetical protein CBG07110 [Caenorhabditis briggsae]
BMC02543 (582 letters; record 293)	8.4e-17	29	27	581	720	900	emb|CAE63039.1| Hypothetical protein CBG07306 [Caenorhabditis briggsae]
13479.m00023 (456 letters; record 227)	2.9e-28	58.3	49	456	289	421	emb|CAE63044.1| Hypothetical protein CBG07311 [Caenorhabditis briggsae]
14958.m00342 (741 letters; record 198)	6.9e-74	63.8	1	714	332	569	emb|CAE63127.1| Hypothetical protein CBG07425 [Caenorhabditis briggsae]
BMC11875 (653 letters; record 827)	1.5e-21	48.1	399	635	55	133	emb|CAE63201.1| Hypothetical protein CBG07556 [Caenorhabditis briggsae]
14972.m07733 (405 letters; record 891)	1.3e-30	55.2	4	405	1	133	emb|CAE63201.1| Hypothetical protein CBG07556 [Caenorhabditis briggsae]
14770.m00169 (1219 letters; record 707)	1e-72	41.8	8	1195	73	459	emb|CAE63527.1| Hypothetical protein CBG08006 [Caenorhabditis briggsae]
BMC03103 (328 letters; record 433)	2.4e-19	66.6	1	132	531	575	emb|CAE63553.1| Hypothetical protein CBG08039 [Caenorhabditis briggsae]
14972.m07551 (108 letters; record 472)	8.2e-08	74.2	1	105	516	550	emb|CAE63637.1| Hypothetical protein CBG08133 [Caenorhabditis briggsae]
BMC08023 (393 letters; record 960)	1.2e-12	34.8	1	255	59	141	emb|CAE63638.1| Hypothetical protein CBG08134 [Caenorhabditis briggsae]
14972.m07483 (165 letters; record 459)	6.4e-07	38	1	150	59	108	emb|CAE63638.1| Hypothetical protein CBG08134 [Caenorhabditis briggsae]
13415.m00448 (1614 letters; record 96)	2.1e-102	54.9	703	1587	217	501	emb|CAE63823.1| Hypothetical protein CBG08374 [Caenorhabditis briggsae]
14961.m05030 (1017 letters; record 209)	2.5e-53	36.7	13	999	14	332	emb|CAE64075.1| Hypothetical protein CBG08678 [Caenorhabditis briggsae]
BMC02676 (659 letters; record 326)	7.6e-20	44.5	195	548	31	149	emb|CAE64465.1| Hypothetical protein CBG09181 [Caenorhabditis briggsae]
BMC11873 (632 letters; record 350)	2.8e-22	42.4	183	632	51	208	emb|CAE64465.1| Hypothetical protein CBG09181 [Caenorhabditis briggsae]
14656.m00217 (408 letters; record 1173)	3.8e-16	34.5	4	396	532	673	emb|CAE64497.1| Hypothetical protein CBG09223 [Caenorhabditis briggsae]
14081.m00288 (1494 letters; record 692)	2.9e-210	79.5	1	1467	39	528	emb|CAE64510.1| Hypothetical protein CBG09245 [Caenorhabditis briggsae]
14992.m11157 (396 letters; record 1169)	1e-40	67.7	40	393	28	145	emb|CAE64654.1| Hypothetical protein CBG09425 [Caenorhabditis briggsae]
14634.m00555 (624 letters; record 1036)	1.4e-34	51.1	1	483	1	162	emb|CAE64755.1| Hypothetical protein CBG09545 [Caenorhabditis briggsae]
BMC06340 (444 letters; record 228)	5.4e-25	38.4	20	442	88	226	emb|CAE64816.1| Hypothetical protein CBG09610 [Caenorhabditis briggsae]
14330.m00205 (239 letters; record 330)	1.6e-13	64.5	12	197	362	423	emb|CAE64816.1| Hypothetical protein CBG09610 [Caenorhabditis briggsae]
14637.m00176 (3330 letters; record 363)	1.9e-291	49.2	79	3294	7	1088	emb|CAE64833.1| Hypothetical protein CBG09629 [Caenorhabditis briggsae]
BMW00517 (616 letters; record 385)	6.9e-10	31.5	298	609	2	109	emb|CAE64953.1| Hypothetical protein CBG09784 [Caenorhabditis briggsae]
14277.m00053 (1284 letters; record 937)	7.3e-102	55.3	106	1155	30	380	emb|CAE65039.1| Hypothetical protein CBG09880 [Caenorhabditis briggsae]
14972.m07538 (377 letters; record 839)	7.5e-18	43.2	3	377	385	498	emb|CAE65555.1| Hypothetical protein CBG10544 [Caenorhabditis briggsae]
14939.m00169 (1482 letters; record 1066)	1.6e-145	58.8	1	1458	1	500	emb|CAE65743.1| Hypothetical protein CBG10828 [Caenorhabditis briggsae]
BMC05061 (489 letters; record 861)	4.7e-27	68.8	90	320	47	123	emb|CAE65766.1| Hypothetical protein CBG10855 [Caenorhabditis briggsae]
13851.m00023 (1157 letters; record 663)	1.3e-72	68.5	501	1127	11	219	emb|CAE65989.1| Hypothetical protein CBG11180 [Caenorhabditis briggsae]
14773.m00910 (327 letters; record 714)	6.4e-11	38.7	10	324	595	705	emb|CAE66017.1| Hypothetical protein CBG11210 [Caenorhabditis briggsae]
14977.m05020 (1248 letters; record 450)	1.4e-25	33.5	661	1212	31	214	emb|CAE66023.1| Hypothetical protein CBG11217 [Caenorhabditis briggsae]
13658.m00038 (1038 letters; record 323)	3.8e-41	49.1	268	813	248	423	emb|CAE66119.1| Hypothetical protein CBG11339 [Caenorhabditis briggsae]
BMC06455 (460 letters; record 575)	8e-44	70.8	84	299	143	214	emb|CAE66170.1| Hypothetical protein CBG11408 [Caenorhabditis briggsae]
14992.m11044 (603 letters; record 21)	2.1e-33	46.7	35	526	133	299	emb|CAE66272.1| Hypothetical protein CBG11516 [Caenorhabditis briggsae]
BMC03468 (458 letters; record 796)	3.2e-13	53.1	86	322	120	194	emb|CAE66320.1| Hypothetical protein CBG11571 [Caenorhabditis briggsae]
14979.m04429 (346 letters; record 224)	6.6e-21	63.8	2	214	189	260	emb|CAE66426.1| Hypothetical protein CBG11695 [Caenorhabditis briggsae]
BMC02610 (340 letters; record 597)	5.5e-28	51.3	4	339	238	350	emb|CAE66434.1| Hypothetical protein CBG11705 [Caenorhabditis briggsae]
14230.m00219 (270 letters; record 836)	3.4e-33	83.9	19	261	5	85	emb|CAE66477.1| Hypothetical protein CBG11756 [Caenorhabditis briggsae]
13384.m00043 (367 letters; record 936)	6.6e-14	40.5	32	346	663	773	emb|CAE66651.1| Hypothetical protein CBG11988 [Caenorhabditis briggsae]
BMW00554 (594 letters; record 391)	6.6e-14	40.5	33	347	663	773	emb|CAE66651.1| Hypothetical protein CBG11988 [Caenorhabditis briggsae]
BMW01314 (544 letters; record 592)	2.2e-36	50	5	478	219	374	emb|CAE66658.1| Hypothetical protein CBG11995 [Caenorhabditis briggsae]
14542.m00052 (1338 letters; record 182)	2.8e-141	64.2	1	1326	207	635	emb|CAE66729.1| Hypothetical protein CBG12078 [Caenorhabditis briggsae]
12811.m00148 (1290 letters; record 666)	1.8e-45	24.3	523	1269	431	665	emb|CAE66927.1| Hypothetical protein CBG12316 [Caenorhabditis briggsae]
14709.m00046 (756 letters; record 534)	3.7e-22	35.2	1	447	167	317	emb|CAE67003.1| Hypothetical protein CBG12402 [Caenorhabditis briggsae]
14424.m00394 (459 letters; record 109)	4.4e-45	67.7	3	458	318	465	emb|CAE67033.1| Hypothetical protein CBG12435 [Caenorhabditis briggsae]
13418.m00094 (685 letters; record 133)	2e-53	50.4	16	684	295	518	emb|CAE67152.1| Hypothetical protein CBG12577 [Caenorhabditis briggsae]
14181.m00072 (1134 letters; record 806)	5.3e-75	47.2	298	786	79	237	emb|CAE67162.1| Hypothetical protein CBG12588 [Caenorhabditis briggsae]
14961.m05107 (565 letters; record 587)	1.3e-19	50.7	122	316	15	78	emb|CAE67162.1| Hypothetical protein CBG12588 [Caenorhabditis briggsae]
BMC01112 (705 letters; record 347)	4.1e-58	75.7	2	475	91	249	emb|CAE67291.1| Hypothetical protein CBG12740 [Caenorhabditis briggsae]
14600.m00098 (819 letters; record 935)	8.8e-31	39.1	1	597	428	617	emb|CAE67475.1| Hypothetical protein CBG12979 [Caenorhabditis briggsae]
WB-contig_1431 (498 letters; record 191)	7.6e-36	70.6	3	350	12	124	emb|CAE67582.1| Hypothetical protein CBG13115 [Caenorhabditis briggsae]
14091.m00044 (492 letters; record 700)	1.9e-39	70.9	100	468	3	124	emb|CAE67582.1| Hypothetical protein CBG13115 [Caenorhabditis briggsae]
WB-contig_1458 (374 letters; record 211)	8e-09	42.6	4	225	40	114	emb|CAE67673.1| Hypothetical protein CBG13236 [Caenorhabditis briggsae]
13827.m00013 (858 letters; record 611)	1e-10	24.2	1	759	389	648	emb|CAE67712.1| Hypothetical protein CBG13286 [Caenorhabditis briggsae]
14968.m01448 (795 letters; record 680)	3.1e-103	76.4	1	783	1	261	emb|CAE67843.1| Hypothetical protein CBG13430 [Caenorhabditis briggsae]
14972.m07634 (486 letters; record 1006)	2.3e-32	48.7	238	483	97	178	emb|CAE67924.1| Hypothetical protein CBG13522 [Caenorhabditis briggsae]
14961.m05195 (429 letters; record 346)	4e-69	90.1	1	426	1	142	emb|CAE67931.1| Hypothetical protein CBG13531 [Caenorhabditis briggsae]
14992.m10978 (594 letters; record 1125)	9e-33	39.5	25	561	4	185	emb|CAE68127.1| Hypothetical protein CBG13772 [Caenorhabditis briggsae]
14972.m07351 (615 letters; record 899)	1.1e-43	58.9	178	609	7	149	emb|CAE68220.1| Hypothetical protein CBG13891 [Caenorhabditis briggsae]
BMC05925 (490 letters; record 855)	1.2e-35	54	5	454	151	309	emb|CAE68280.1| Hypothetical protein CBG13964 [Caenorhabditis briggsae]
14379.m00151 (390 letters; record 1195)	4.6e-45	66.4	1	390	37	165	emb|CAE68347.1| Hypothetical protein CBG14077 [Caenorhabditis briggsae]
TC3381 (574 letters; record 204)	3.8e-28	89.3	1	225	2353	2427	emb|CAE68383.1| Hypothetical protein CBG14139 [Caenorhabditis briggsae]
WB-contig_1646 (364 letters; record 370)	1.3e-15	86	3	152	2378	2427	emb|CAE68383.1| Hypothetical protein CBG14139 [Caenorhabditis briggsae]
WB-contig_386 (697 letters; record 893)	1.9e-70	62	49	657	1	200	emb|CAE68451.1| Hypothetical protein CBG14241 [Caenorhabditis briggsae]
14052.m00196 (747 letters; record 646)	7.4e-77	63.6	1	690	1	228	emb|CAE68451.1| Hypothetical protein CBG14241 [Caenorhabditis briggsae]
BMC00225 (545 letters; record 881)	4.5e-22	83.9	71	238	3	58	emb|CAE68482.1| Hypothetical protein CBG14284 [Caenorhabditis briggsae]
14341.m00010 (1065 letters; record 368)	1.6e-50	34.3	1	567	74	256	emb|CAE68509.1| Hypothetical protein CBG14320 [Caenorhabditis briggsae]
13066.m00237 (2136 letters; record 816)	4e-220	58	73	2031	24	683	emb|CAE68638.1| Hypothetical protein CBG14528 [Caenorhabditis briggsae]
14972.m07663 (575 letters; record 489)	3.7e-36	46	43	573	8	175	emb|CAE68788.1| Hypothetical protein CBG14733 [Caenorhabditis briggsae]
BMC06045 (615 letters; record 1021)	8.2e-39	48.5	54	557	8	175	emb|CAE68788.1| Hypothetical protein CBG14733 [Caenorhabditis briggsae]
14961.m05360 (1614 letters; record 420)	3.1e-170	79.2	490	1599	203	568	emb|CAE68856.1| Hypothetical protein CBG14818 [Caenorhabditis briggsae]
14972.m07735 (2727 letters; record 1090)	1e-120	46.9	28	1629	15	545	emb|CAE68896.1| Hypothetical protein CBG14867 [Caenorhabditis briggsae]
14204.m00108 (564 letters; record 818)	9.6e-13	31	1	507	1	162	emb|CAE68941.1| Hypothetical protein CBG14921 [Caenorhabditis briggsae]
14974.m00818 (10,950 letters; record 117)	0	33	70	3588	4	1171	emb|CAE68951.1| Hypothetical protein CBG14931 [Caenorhabditis briggsae]
14276.m00245 (3660 letters; record 204)	4.9e-85	34.5	1978	3576	634	1154	emb|CAE68974.1| Hypothetical protein CBG14956 [Caenorhabditis briggsae]
14979.m04657 (2742 letters; record 608)	3.6e-77	31.8	913	2739	369	990	emb|CAE69143.1| Hypothetical protein CBG15173 [Caenorhabditis briggsae]
BMC04773 (634 letters; record 811)	7e-10	50	167	361	28	94	emb|CAE69223.1| Hypothetical protein CBG15263 [Caenorhabditis briggsae]
14972.m07816 (1059 letters; record 1116)	7.7e-75	47	70	981	46	354	emb|CAE69346.1| Hypothetical protein CBG15427 [Caenorhabditis briggsae]
13247.m00692 (1329 letters; record 1058)	1.9e-94	45.8	16	1323	15	437	emb|CAE69349.1| Hypothetical protein CBG15435 [Caenorhabditis briggsae]
BMC02630 (658 letters; record 316)	1.1e-29	80	62	286	1	75	emb|CAE69444.1| Hypothetical protein CBG15632 [Caenorhabditis briggsae]
13652.m00092 (279 letters; record 1035)	1.1e-29	80	1	225	1	75	emb|CAE69444.1| Hypothetical protein CBG15632 [Caenorhabditis briggsae]
13637.m00284 (534 letters; record 426)	1.1e-36	52.8	16	477	25	181	emb|CAE69518.1| Hypothetical protein CBG15727 [Caenorhabditis briggsae]
14907.m00579 (417 letters; record 885)	5.4e-10	47.6	228	416	61	125	emb|CAE69546.1| Hypothetical protein CBG15758 [Caenorhabditis briggsae]
WB-contig_1543 (362 letters; record 281)	7.5e-29	82.8	1	210	229	298	emb|CAE69571.1| Hypothetical protein CBG15783 [Caenorhabditis briggsae]
BMC06840 (1093 letters; record 1197)	3.4e-102	63	52	522	1	154	emb|CAE69571.1| Hypothetical protein CBG15783 [Caenorhabditis briggsae]
13087.m00011 (561 letters; record 886)	2.4e-71	67.9	1	543	90	272	emb|CAE69763.1| Hypothetical protein CBG16044 [Caenorhabditis briggsae]
14011.m00012 (474 letters; record 595)	4.8e-50	63.5	3	473	32	200	emb|CAE69770.1| Hypothetical protein CBG16051 [Caenorhabditis briggsae]
14961.m05037 (1662 letters; record 277)	5.1e-133	48.8	139	1638	18	517	emb|CAE69954.1| Hypothetical protein CBG16343 [Caenorhabditis briggsae]
BMC04368 (577 letters; record 768)	1.3e-45	72.3	116	343	8	83	emb|CAE70098.1| Hypothetical protein CBG16541 [Caenorhabditis briggsae]
13919.m00035 (1041 letters; record 496)	8.1e-151	91.8	82	1038	58	376	emb|CAE70156.1| Hypothetical protein CBG16623 [Caenorhabditis briggsae]
14979.m04437 (386 letters; record 1046)	4.1e-12	35.7	30	380	130	246	emb|CAE70159.1| Hypothetical protein CBG16626 [Caenorhabditis briggsae]
13662.m00127 (3972 letters; record 325)	0	50.7	1	2061	1	703	emb|CAE70288.1| Hypothetical protein CBG16808 [Caenorhabditis briggsae]
BMC06503 (332 letters; record 520)	4.3e-23	48.1	8	331	613	720	emb|CAE70290.1| Hypothetical protein CBG16810 [Caenorhabditis briggsae]
14405.m00024 (642 letters; record 1158)	6.6e-21	53.5	368	27	193	304	emb|CAE70310.1| Hypothetical protein CBG16832 [Caenorhabditis briggsae]
14979.m04447 (540 letters; record 549)	9.9e-27	63.9	82	366	14	110	emb|CAE70353.1| Hypothetical protein CBG16905 [Caenorhabditis briggsae]
WB-contig_1342 (587 letters; record 116)	5.1e-30	49	55	504	52	201	emb|CAE70551.1| Hypothetical protein CBG17195 [Caenorhabditis briggsae]
14967.m01571 (2199 letters; record 543)	6.5e-85	36.7	1	1707	52	620	emb|CAE70551.1| Hypothetical protein CBG17195 [Caenorhabditis briggsae]
14972.m07127 (1791 letters; record 786)	4.7e-107	43.2	112	1785	7	566	emb|CAE70572.1| Hypothetical protein CBG17226 [Caenorhabditis briggsae]
BMC09533 (586 letters; record 1196)	3.4e-20	51.7	174	503	15	120	emb|CAE70757.1| Hypothetical protein CBG17506 [Caenorhabditis briggsae]
12584.m00063 (840 letters; record 410)	3.9e-39	36.2	1	837	328	590	emb|CAE70793.1| Hypothetical protein CBG17551 [Caenorhabditis briggsae]
12498.m00044 (717 letters; record 325)	1.4e-66	57.2	7	708	4	237	emb|CAE70799.1| Hypothetical protein CBG17559 [Caenorhabditis briggsae]
BMC00320 (539 letters; record 924)	4.3e-33	45.1	19	537	8	178	emb|CAE70833.1| Hypothetical protein CBG17613 [Caenorhabditis briggsae]
14961.m05054 (1230 letters; record 282)	8.1e-32	29.4	46	1227	9	393	emb|CAE70858.1| Hypothetical protein CBG17646 [Caenorhabditis briggsae]
BMC01616 (678 letters; record 54)	4.9e-48	85.4	1	330	163	272	emb|CAE70912.1| Hypothetical protein CBG17709 [Caenorhabditis briggsae]
BMC02431 (487 letters; record 266)	1.4e-55	96.2	40	360	1	107	emb|CAE70927.1| Hypothetical protein CBG17727 [Caenorhabditis briggsae]
13358.m00040 (1035 letters; record 63)	6.8e-35	31.4	28	1020	8	331	emb|CAE70937.1| Hypothetical protein CBG17740 [Caenorhabditis briggsae]
14824.m00121 (582 letters; record 814)	3e-73	85.7	73	579	1	169	emb|CAE71097.1| Hypothetical protein CBG17948 [Caenorhabditis briggsae]
14355.m00222 (367 letters; record 1186)	5.6e-24	56.9	89	367	9	101	emb|CAE71245.1| Hypothetical protein CBG18121 [Caenorhabditis briggsae]
AA232005 (304 letters; record 1148)	4.9e-09	48.3	9	188	52	111	emb|CAE71245.1| Hypothetical protein CBG18121 [Caenorhabditis briggsae]
BMC06327 (281 letters; record 1054)	4.7e-22	63.4	34	279	238	319	emb|CAE71253.1| Hypothetical protein CBG18133 [Caenorhabditis briggsae]
BMC11806 (406 letters; record 863)	8.2e-34	71	10	309	1	100	emb|CAE71253.1| Hypothetical protein CBG18133 [Caenorhabditis briggsae]
14873.m00236 (450 letters; record 607)	9.7e-52	69.1	10	447	3	148	emb|CAE71300.1| Hypothetical protein CBG18189 [Caenorhabditis briggsae]
TC3584 (625 letters; record 222)	9.1e-56	67	40	576	19	196	emb|CAE71309.1| Hypothetical protein CBG18198 [Caenorhabditis briggsae]
12506.m00098 (531 letters; record 431)	6.6e-21	34	4	522	85	263	emb|CAE71341.1| Hypothetical protein CBG18243 [Caenorhabditis briggsae]
BMC05354 (468 letters; record 467)	1.6e-21	42.9	5	346	91	203	emb|CAE71378.1| Hypothetical protein CBG18282 [Caenorhabditis briggsae]
12417.m00015 (700 letters; record 271)	3.3e-90	73	1	699	102	335	emb|CAE71379.1| Hypothetical protein CBG18286 [Caenorhabditis briggsae]
14979.m04499 (1449 letters; record 517)	3.1e-46	51.2	841	1446	276	477	emb|CAE71422.1| Hypothetical protein CBG18333 [Caenorhabditis briggsae]
14650.m00144 (2199 letters; record 404)	3.4e-104	36.7	169	2199	61	748	emb|CAE71476.1| Hypothetical protein CBG18394 [Caenorhabditis briggsae]
14715.m01243 (501 letters; record 184)	2.8e-13	35.6	154	492	122	235	emb|CAE71634.1| Hypothetical protein CBG18601 [Caenorhabditis briggsae]
BMC07369 (407 letters; record 1197)	1.8e-25	51.6	42	401	6	123	emb|CAE71850.1| Hypothetical protein CBG18893 [Caenorhabditis briggsae]
12935.m00013 (987 letters; record 760)	1.7e-36	52.6	4	453	225	371	emb|CAE71854.1| Hypothetical protein CBG18898 [Caenorhabditis briggsae]
13541.m00012 (652 letters; record 256)	3e-34	61.6	284	640	169	288	emb|CAE71854.1| Hypothetical protein CBG18898 [Caenorhabditis briggsae]
14992.m11406 (330 letters; record 261)	1.4e-43	87.1	1	327	1	108	emb|CAE71923.1| Hypothetical protein CBG18986 [Caenorhabditis briggsae]
BMC02660 (250 letters; record 852)	9.6e-14	71.6	47	205	773	825	emb|CAE71975.1| Hypothetical protein CBG19049 [Caenorhabditis briggsae]
14992.m11311 (414 letters; record 186)	9.7e-20	45.5	1	402	1	125	emb|CAE71995.1| Hypothetical protein CBG19071 [Caenorhabditis briggsae]
14992.m10846 (330 letters; record 1131)	5.5e-23	51.8	1	315	410	515	emb|CAE72017.1| Hypothetical protein CBG19099 [Caenorhabditis briggsae]
BMC00634 (635 letters; record 1017)	7e-35	51.4	92	490	3	133	emb|CAE72297.1| Hypothetical protein CBG19427 [Caenorhabditis briggsae]
14971.m02887 (1020 letters; record 672)	1.9e-29	40.5	469	1008	232	411	emb|CAE72333.1| Hypothetical protein CBG19478 [Caenorhabditis briggsae]
12692.m00025 (561 letters; record 576)	1.2e-53	69.8	91	558	6	161	emb|CAE72446.1| Hypothetical protein CBG19616 [Caenorhabditis briggsae]
14963.m01820 (387 letters; record 475)	2.9e-36	63	1	372	1	134	emb|CAE72480.1| Hypothetical protein CBG19656 [Caenorhabditis briggsae]
12681.m00097 (294 letters; record 522)	2e-20	63	10	261	2	84	emb|CAE72565.1| Hypothetical protein CBG19749 [Caenorhabditis briggsae]
TC3450 (436 letters; record 523)	2.7e-31	50	36	434	7	148	emb|CAE72566.1| Hypothetical protein CBG19750 [Caenorhabditis briggsae]
TC3686 (764 letters; record 670)	7.6e-68	66	40	699	1	212	emb|CAE72597.1| Hypothetical protein CBG19786 [Caenorhabditis briggsae]
14990.m08050 (1005 letters; record 1045)	1.3e-72	44.9	34	1002	361	686	emb|CAE72605.1| Hypothetical protein CBG19796 [Caenorhabditis briggsae]
15449.m00008 (541 letters; record 945)	1.9e-30	51.6	32	469	46	194	emb|CAE72616.1| Hypothetical protein CBG19808 [Caenorhabditis briggsae]
BMC06994 (544 letters; record 974)	4.9e-32	46.9	12	491	11	165	emb|CAE72638.1| Hypothetical protein CBG19840 [Caenorhabditis briggsae]
13206.m00040 (450 letters; record 943)	1.1e-16	50.6	202	432	222	298	emb|CAE72653.1| Hypothetical protein CBG19860 [Caenorhabditis briggsae]
WB-contig_1221 (505 letters; record 11)	5.8e-19	45.7	6	350	613	727	emb|CAE72701.1| Hypothetical protein CBG19929 [Caenorhabditis briggsae]
13346.m00183 (1518 letters; record 1170)	2.1e-168	60.8	7	1509	1	492	emb|CAE72928.1| Hypothetical protein CBG20248 [Caenorhabditis briggsae]
BMC06950 (299 letters; record 688)	7.8e-20	52.4	3	299	522	621	emb|CAE73007.1| Hypothetical protein CBG20362 [Caenorhabditis briggsae]
TC3031 (639 letters; record 1067)	1.5e-46	67	42	500	1	155	emb|CAE73012.1| Hypothetical protein CBG20368 [Caenorhabditis briggsae]
14980.m02677 (146 letters; record 706)	1.8e-10	73.9	3	137	60	104	emb|CAE73044.1| Hypothetical protein CBG20414 [Caenorhabditis briggsae]
13095.m00010 (240 letters; record 890)	5.2e-21	59.4	4	222	77	150	emb|CAE73102.1| Hypothetical protein CBG20482 [Caenorhabditis briggsae]
14968.m01492 (813 letters; record 543)	4.3e-11	30.9	34	534	34	186	emb|CAE73449.1| Hypothetical protein CBG20898 [Caenorhabditis briggsae]
14364.m00214 (1329 letters; record 1095)	2.7e-134	62.6	1	1227	1	412	emb|CAE73615.1| Hypothetical protein CBG21105 [Caenorhabditis briggsae]
13668.m00015 (1744 letters; record 468)	5.5e-56	51.5	713	1540	177	437	emb|CAE73645.1| Hypothetical protein CBG21145 [Caenorhabditis briggsae]
BMW00110 (585 letters; record 288)	5.6e-56	54.9	2	574	105	295	emb|CAE73672.1| Hypothetical protein CBG21181 [Caenorhabditis briggsae]
BMC02923 (377 letters; record 389)	5.3e-35	77.8	58	369	4	107	emb|CAE73690.1| Hypothetical protein CBG21201 [Caenorhabditis briggsae]
WB-contig_240 (1074 letters; record 792)	9.5e-116	81.4	2	808	32	300	emb|CAE73690.1| Hypothetical protein CBG21201 [Caenorhabditis briggsae]
12732.m00065 (300 letters; record 612)	8.5e-13	53.1	1	273	1	88	emb|CAE73772.1| Hypothetical protein CBG21316 [Caenorhabditis briggsae]
14975.m04413 (248 letters; record 973)	2.8e-22	57.3	1	246	36	117	emb|CAE73804.1| Hypothetical protein CBG21354 [Caenorhabditis briggsae]
BMC06846 (658 letters; record 1198)	1.1e-29	36.1	79	432	10	128	emb|CAE73812.1| Hypothetical protein CBG21362 [Caenorhabditis briggsae]
13486.m00112 (1644 letters; record 234)	4.8e-217	75.6	4	1605	1	534	emb|CAE73870.1| Hypothetical protein CBG21460 [Caenorhabditis briggsae]
14954.m01611 (954 letters; record 53)	3.9e-71	44.8	1	951	333	646	emb|CAE73955.1| Hypothetical protein CBG21580 [Caenorhabditis briggsae]
14972.m07309 (2181 letters; record 865)	1.2e-101	46	1	1365	2	460	emb|CAE73992.1| Hypothetical protein CBG21625 [Caenorhabditis briggsae]
14529.m00214 (4146 letters; record 141)	4.7e-245	50.4	1	1527	68	580	emb|CAE74004.1| Hypothetical protein CBG21644 [Caenorhabditis briggsae]
14652.m00401 (1659 letters; record 1107)	1.3e-212	73.6	61	1656	1	532	emb|CAE74146.1| Hypothetical protein CBG21817 [Caenorhabditis briggsae]
14992.m11155 (680 letters; record 929)	1.2e-55	53.8	1	657	7	218	emb|CAE75137.1| Hypothetical protein CBG23066 [Caenorhabditis briggsae]
BMC07570 (476 letters; record 574)	1.4e-34	55	57	470	301	437	emb|CAE75250.1| Hypothetical protein CBG23208 [Caenorhabditis briggsae]
12496.m00296 (275 letters; record 711)	6.8e-06	30.4	4	249	253	332	emb|CAE75292.1| Hypothetical protein CBG23260 [Caenorhabditis briggsae]
15450.m00008 (1398 letters; record 241)	5.9e-171	68.7	4	1398	42	495	emb|CAE75321.1| Hypothetical protein CBG23295 [Caenorhabditis briggsae]
13229.m00018 (549 letters; record 1023)	1.8e-36	47.5	31	540	8	188	emb|CAE75459.1| Hypothetical protein CBG23457 [Caenorhabditis briggsae]
14992.m11048 (1215 letters; record 31)	3.8e-80	41.8	58	1203	314	703	emb|CAE75501.1| Hypothetical protein CBG23510 [Caenorhabditis briggsae]
13372.m00042 (573 letters; record 75)	3.1e-10	33.3	106	546	80	219	emb|CAF90538.1| unnamed protein product [Tetraodon nigroviridis]
13785.m00206 (1494 letters; record 570)	7.5e-53	39.2	7	942	36	346	emb|CAF97685.1| unnamed protein product [Tetraodon nigroviridis]
BMC08707 (600 letters; record 684)	3.4e-37	54.8	68	439	272	392	emb|CAG00431.1| unnamed protein product [Tetraodon nigroviridis]
14935.m00278 (954 letters; record 1049)	3.3e-19	31.5	202	867	105	330	emb|CAG07257.1| unnamed protein product [Tetraodon nigroviridis]
BMC01255 (441 letters; record 1181)	2.8e-35	60.7	25	306	9	110	emb|CAG08959.1| unnamed protein product [Tetraodon nigroviridis]
13920.m00451 (1686 letters; record 724)	4.4e-18	25.2	25	1497	9	495	emb|CAG28316.1| spindle assembly abnormal protein 5, SAS-5 [Ancylostoma ceylanicum]
BMC03280 (877 letters; record 479)	1.3e-31	37.4	86	784	46	269	emb|CAG32693.1| hypothetical protein [Gallus gallus]
BMC03228 (402 letters; record 705)	4.8e-22	48.2	2	349	176	290	emb|CAI13129.1| novel protein (FLJ10210) [Homo sapiens] >emb|CAI13299.1| novel protein (FLJ10210) [Homo sapiens]
13000.m00011 (3127 letters; record 776)	4.9e-61	63.3	2425	2850	507	647	emb|CAJ78430.1| hypothetical protein [Platynereis dumerilii]
14972.m07817 (1674 letters; record 1117)	4.9e-121	45	655	1632	413	735	emb|CAK04442.1| novel protein similar to vertebrate discs, large homolog 3 (neuroendocrine-dlg, Drosophila) (DLG3) [Danio rerio]
BMC01633 (779 letters; record 60)	7.3e-63	88.4	192	632	1	147	gb|AAA16306.1| unknown
BMC01644 (482 letters; record 63)	1.8e-34	98.7	115	345	1	77	gb|AAA16307.1| high mobility group protein
BMW00043 (548 letters; record 40)	8.4e-69	99.2	1	393	418	548	gb|AAA27849.1| 63kd antigen
WB-contig_300 (879 letters; record 831)	3.4e-121	100	49	702	331	548	gb|AAA27849.1| 63kd antigen
WB-contig_1184 (455 letters; record 1187)	9.7e-47	77.7	184	399	170	241	gb|AAA27857.1| heat shock protein 70, hsp70A2
BMC02037 (525 letters; record 166)	3.6e-13	57.3	87	269	31	91	gb|AAA48706.1| alpha-1 collagen type IX
15377.m00007 (285 letters; record 1148)	7.3e-15	55	76	282	31	99	gb|AAA48706.1| alpha-1 collagen type IX
TC9220 (553 letters; record 327)	1.3e-08	100	336	428	1	31	gb|AAA50366.1| unknown
BMC01765 (577 letters; record 103)	4.1e-60	96.8	89	472	5	132	gb|AAA67318.1| Brugia malayi antigen
BMC11865 (591 letters; record 672)	4e-58	69.3	147	557	53	187	gb|AAA93233.1| CCT-2
12495.m00012 (242 letters; record 733)	1.9e-10	54	1	177	1	61	gb|AAB30261.1| collagen-like protein [Onchocerca volvulus]
BMC04832 (590 letters; record 822)	4.5e-45	63	7	528	1	172	gb|AAB42377.1| BmSERPIN [Brugia malayi]
14438.m00026 (1164 letters; record 616)	4.3e-136	67	16	1152	1	383	gb|AAB66646.1| CUT-1-like cuticlin protein precursor [Ascaris lumbricoides]
15263.m00045 (753 letters; record 678)	2.3e-50	40.9	10	741	234	477	gb|AAB66840.1| TEB4 protein [Homo sapiens]
14992.m10892 (573 letters; record 1167)	4.2e-81	95.2	67	570	55	222	gb|AAB86941.1| microfilarial sheath protein SHP3 precursor [Brugia malayi]
BMC05025 (428 letters; record 758)	2.2e-45	67.6	16	423	16	151	gb|AAC32826.1| aquaporin-1; AQP-1 [Toxocara canis]
BMC00215 (668 letters; record 876)	4e-85	94.7	18	530	1	171	gb|AAC47232.1| cyclophilin Dicyp-2
15309.m00029 (516 letters; record 89)	2.4e-87	96.4	1	513	1	171	gb|AAC47232.1| cyclophilin Dicyp-2
BMC01965 (378 letters; record 155)	5.6e-08	100	51	128	1	26	gb|AAC47629.1| unknown [Brugia malayi]
BMC12182 (262 letters; record 444)	5.6e-08	100	46	123	1	26	gb|AAC47629.1| unknown [Brugia malayi]
BMC04376 (522 letters; record 770)	5.7e-47	80.5	52	453	1	133	gb|AAC47631.1| cytidine deaminase [Brugia malayi]
15413.m00008 (1030 letters; record 226)	2.4e-167	98.2	25	1029	1	335	gb|AAD27589.1|AF121264_1 chaperonine protein HSP60 [Onchocerca volvulus]
BMC06885 (464 letters; record 156)	4.3e-65	90.9	1	462	378	531	gb|AAD27589.1|AF121264_1 chaperonine protein HSP60 [Onchocerca volvulus]
13411.m00127 (810 letters; record 145)	3.7e-10	22.8	496	744	246	316	gb|AAD49342.1|AF167710_1 excretory/secretory mucin MUC-5 [Toxocara canis]
14990.m07926 (327 letters; record 806)	2.8e-52	99	1	324	1	108	gb|AAF08341.1|AF064240_1 peptidyl-prolyl cis-trans isomerase [Brugia malayi]
BMC02434 (502 letters; record 268)	1.4e-52	100	26	349	1	108	gb|AAF08341.1|AF064240_1 peptidyl-prolyl cis-trans isomerase [Brugia malayi]
14258.m00140 (1131 letters; record 33)	3.7e-201	100	1	1128	1	376	gb|AAF25819.1| actin [Wuchereria bancrofti]
WB-contig_1016 (592 letters; record 1051)	1.7e-15	28.9	3	521	4	172	gb|AAF29590.1|AF113699_1 PRO1999 [Homo sapiens]
BMC01935 (652 letters; record 146)	2e-26	59.8	277	597	21	126	gb|AAF99575.1| glutathione S-transferase 3 [Onchocerca volvulus]
AA841112 (374 letters; record 803)	5e-55	92.6	7	372	1	122	gb|AAG09305.3|AF178439_1 embryonic fatty acid-binding protein Bm-FAB-1 [Brugia malayi] >gb|AAR21213.1| FAB1 [Brugia malayi]
BMC00903 (643 letters; record 1094)	6.6e-85	96.5	7	522	1	172	gb|AAG09305.3|AF178439_1 embryonic fatty acid-binding protein Bm-FAB-1 [Brugia malayi] >gb|AAR21213.1| FAB1 [Brugia malayi]
BMW00153 (571 letters; record 254)	1.7e-79	98	3	473	216	372	gb|AAG12473.1| transcription factor DP1 [Brugia malayi]
WB-contig_173 (684 letters; record 751)	2.6e-17	44.7	33	239	8	83	gb|AAG13296.1|AF266176_1 60S ribosomal protein L6 [Gillichthys mirabilis]
14208.m00909 (1599 letters; record 1186)	1.4e-109	47.7	436	1299	210	491	gb|AAG15179.1| nuclear receptor NHR-88 [Caenorhabditis elegans]
WB-contig_440 (707 letters; record 929)	2.7e-111	90.6	1	705	1	235	gb|AAG31482.1| ladder antigen-like protein [Wuchereria bancrofti]
BMC02254 (690 letters; record 215)	5.8e-22	57.5	131	445	149	257	gb|AAG36874.1|AF242767_1 SF2 [Caenorhabditis elegans]
14961.m04898 (2673 letters; record 143)	4.6e-100	33	1	2319	445	1209	gb|AAG49316.1|AF315554_1 notch-like transmembrane receptor [Caenorhabditis briggsae] >emb|CAE62668.1| Hypothetical protein CBG06809 [Caenorhabditis briggsae]
13238.m00068 (309 letters; record 955)	2.4e-06	32	61	303	142	219	gb|AAH13725.1| PYGO2 protein [Homo sapiens]
13212.m00014 (275 letters; record 1015)	1.1e-48	100	3	272	26	115	gb|AAH17370.2| RBX1 protein [Homo sapiens]
14961.m05084 (1044 letters; record 316)	3.9e-103	63.6	118	1041	68	378	gb|AAH44091.1| Cbs-prov protein [Xenopus laevis]
14486.m00067 (585 letters; record 674)	7.3e-54	58.4	19	567	305	485	gb|AAH44541.1| DEAD/H (Asp-Glu-Ala-Asp/His) box polypeptide 19 (DBP5 homolog, yeast) [Danio rerio]
14538.m00470 (1431 letters; record 795)	6.2e-105	46	46	1407	25	485	gb|AAH46236.1| WD repeat domain 37 [Mus musculus]
BMC08514 (542 letters; record 580)	6.9e-26	37.9	19	540	7	174	gb|AAH46706.1| Sip-prov protein [Xenopus laevis]
14623.m00075 (843 letters; record 346)	2.9e-30	45	562	798	130	209	gb|AAH46951.1| Maf1-pending-prov protein [Xenopus laevis]
13136.m00016 (2003 letters; record 862)	1.1e-75	44.4	127	1167	25	382	gb|AAH76576.1| Fbxl11 protein [Mus musculus]
BMC08960 (638 letters; record 701)	1.2e-18	35.8	8	556	229	397	gb|AAH78488.1| LOC446918 protein [Xenopus laevis]
14972.m07447 (1770 letters; record 925)	4.4e-72	32.9	22	1767	346	937	gb|AAH82365.1| MGC81582 protein [Xenopus laevis]
14181.m00074 (954 letters; record 807)	7.4e-77	54.3	1	861	53	327	gb|AAI00397.1| Ccnc protein [Mus musculus]
14961.m05274 (254 letters; record 618)	1.2e-07	37.8	3	239	445	522	gb|AAI06271.1| LOC432205 protein [Xenopus laevis]
14977.m05113 (840 letters; record 499)	3.2e-07	33.3	334	717	50	170	gb|AAI21246.1| Unknown (protein for MGC:145232) [Xenopus tropicalis]
14992.m11226 (1947 letters; record 136)	3e-192	57	1	1941	139	779	gb|AAI21942.1| Unknown (protein for MGC:146302) [Xenopus tropicalis]
14037.m00209 (390 letters; record 629)	5.7e-15	32.8	4	372	161	285	gb|AAK18276.1|AF333035_1 syntaxin [Strongylocentrotus purpuratus]
BMC07723 (315 letters; record 449)	7.7e-34	71.9	50	313	87	175	gb|AAK54129.1|AF367208_1 nuclear receptor nhr-7C [Dirofilaria immitis]
TC2901 (578 letters; record 992)	2.7e-56	100	54	398	1	115	gb|AAK66563.1|AF384027_1 macrophage migration inhibitory factor-1 [Onchocerca volvulus]
13207.m00046 (864 letters; record 1011)	9.9e-74	60.2	286	858	1454	1644	gb|AAK69172.1|AF289202_1 transmembrane matrix receptor MUP-4 [Caenorhabditis elegans]
12518.m00042 (1107 letters; record 436)	3.4e-07	23.6	31	1065	1237	1580	gb|AAK85118.1| non-muscle myosin II heavy chain [Loligo pealei]
AA841913 (435 letters; record 666)	7.8e-08	45	1	234	791	881	gb|AAL14108.1| GOP-1 [Caenorhabditis elegans]
BMW00663 (604 letters; record 416)	3.5e-28	41.2	27	584	92	281	gb|AAL51099.1|AF457192_1 transcription factor AP2 alpha 2 [Danio rerio]
BMC00871 (549 letters; record 1082)	8.1e-27	90	300	449	4	53	gb|AAL91104.1| B20-1 protein [Brugia malayi]
BMC12190 (891 letters; record 448)	6.2e-36	95.9	443	589	49	97	gb|AAL91107.1| thioredoxin [Brugia malayi]
13258.m00169 (678 letters; record 1106)	2.9e-59	55.6	1	675	39	270	gb|AAM12418.1| spliced leader 30 kDa protein [Ascaris suum]
14478.m00108 (1293 letters; record 56)	6.5e-38	38.9	196	1218	148	485	gb|AAO53177.1| similar to Dictyostelium discoideum (Slime mold). Adenylyl cyclase
14333.m00012 (1248 letters; record 336)	2.7e-34	36.9	184	1176	159	483	gb|AAO53177.1| similar to Dictyostelium discoideum (Slime mold). Adenylyl cyclase
13400.m00319 (426 letters; record 76)	4.2e-19	38.1	1	390	6	135	gb|AAP43113.1| nuclear DNA-binding protein C1D [Cricetulus griseus]
WB-contig_493 (226 letters; record 964)	5.1e-06	86.6	136	225	26	55	gb|AAP86259.1| Ac2-048 [Rattus norvegicus]
14968.m01501 (527 letters; record 343)	1.9e-80	91.3	3	524	214	387	gb|AAQ04694.1|AF453385_1 cuticlin protein [Dirofilaria immitis]
BMC06987 (875 letters; record 14)	8e-80	90.8	3	524	214	387	gb|AAQ04694.1|AF453385_1 cuticlin protein [Dirofilaria immitis]
WB-contig_189 (778 letters; record 764)	1.7e-69	96.1	14	322	110	212	gb|AAQ04694.1|AF453385_1 cuticlin protein [Dirofilaria immitis]
BMC02430 (630 letters; record 265)	7.1e-17	36.8	121	519	1	131	gb|AAQ20037.1| hypothetical protein FLJ20452 [Branchiostoma belcheri tsingtaunese]
14990.m07915 (421 letters; record 1171)	3.1e-16	36.3	2	397	2	131	gb|AAQ20037.1| hypothetical protein FLJ20452 [Branchiostoma belcheri tsingtaunese]
N43496 (221 letters; record 517)	1.2e-07	56.8	53	205	2	52	gb|AAQ55231.1| ribosomal protein S19S [Parascaris univalens]
14954.m01740 (120 letters; record 541)	1.2e-09	73.6	4	117	448	485	gb|AAQ72736.1| TGF-beta-like ligand precursor [Trichinella spiralis]
14845.m00009 (465 letters; record 561)	1.6e-29	50	31	459	123	261	gb|AAQ91576.1| collagen-like protein 3 [Streptococcus equi] >gb|ABA41498.1| collagen-like protein H [Streptococcus equi subsp. equi]
14232.m00266 (1662 letters; record 40)	4.9e-247	81.7	1	1656	37	587	gb|AAR07614.1| UNC-18 [Haemonchus contortus]
13606.m00009 (882 letters; record 354)	1.5e-23	27.4	34	858	29	295	gb|AAR30186.1| RE46519p [Drosophila melanogaster]
BMC00748 (930 letters; record 1046)	1.7e-75	90.2	220	585	1	123	gb|AAR85527.1| 14-3-3b protein [Meloidogyne incognita]
14355.m00213 (996 letters; record 381)	9.6e-84	83.5	1	597	1	200	gb|AAR85527.1| 14-3-3b protein [Meloidogyne incognita]
BMC01967 (562 letters; record 156)	4e-94	100	41	520	1	160	gb|AAR89900.1| sheath protein 5 [Brugia malayi]
13967.m00012 (222 letters; record 793)	1.2e-37	100	1	222	1	74	gb|AAR89900.1| sheath protein 5 [Brugia malayi]
BMC02941 (354 letters; record 205)	4.9e-57	95.7	1	354	8	125	gb|AAR90103.1| ras [Brugia malayi]
14672.m00017 (1194 letters; record 435)	1.7e-52	41.9	124	1164	344	708	gb|AAS92593.1| excretory/secretory protein Juv-p120 precursor [Litomosoides sigmodontis]
14597.m00049 (411 letters; record 925)	2.3e-18	46.8	34	408	513	639	gb|AAS92593.1| excretory/secretory protein Juv-p120 precursor [Litomosoides sigmodontis]
12920.m00009 (315 letters; record 821)	5.9e-08	45.2	8	277	544	633	gb|AAS92593.1| excretory/secretory protein Juv-p120 precursor [Litomosoides sigmodontis]
14231.m00141 (365 letters; record 14)	9.1e-14	46	1	363	450	588	gb|AAS92593.1| excretory/secretory protein Juv-p120 precursor [Litomosoides sigmodontis]
13240.m00053 (228 letters; record 882)	4.2e-35	100	3	227	61	135	gb|AAT07055.1| cathepsin L-like cysteine proteinase [Brugia malayi]
BMC06482 (224 letters; record 894)	3.6e-29	82.1	3	221	213	285	gb|AAT07057.1| cathepsin L-like cysteine proteinase [Brugia malayi]
WB-contig_262 (643 letters; record 804)	1.8e-30	48.1	396	629	58	130	gb|AAT84347.1| 14-3-3 protein [Oreochromis mossambicus]
13894.m00035 (345 letters; record 487)	6.9e-26	55.5	16	339	6	112	gb|AAU04396.1| small heat shock protein 12.6 [Brugia malayi]
AA228176 (430 letters; record 627)	5.1e-07	36.3	199	390	44	106	gb|AAW26857.1| SJCHGC01974 protein [Schistosoma japonicum]
BMC06236 (509 letters; record 1079)	1.9e-58	80.5	194	409	223	294	gb|AAW82658.1| cyclophilin [Haemonchus contortus]
AW179573 (342 letters; record 859)	2.9e-09	56.1	13	183	240	295	gb|AAW82658.1| cyclophilin [Haemonchus contortus]
BMC07709 (404 letters; record 1170)	5.4e-19	61.1	140	337	1	67	gb|AAW88547.1| TRa [Schistosoma mansoni]
BMW00271 (353 letters; record 31)	1.2e-28	100	1	189	386	448	gb|AAX24133.1| alpha-tubulin [Onchocerca volvulus]
14979.m04525 (137 letters; record 1069)	1.6e-10	75	5	136	94	137	gb|AAX27886.2| SJCHGC09547 protein [Schistosoma japonicum]
12539.m00101 (306 letters; record 445)	2.3e-11	38.5	10	294	78	173	gb|AAX30883.2| SJCHGC08456 protein [Schistosoma japonicum]
14737.m00016 (1335 letters; record 640)	1.4e-210	86.6	1	1332	2	450	gb|AAY27745.1| alpha tubulin [Onchocerca volvulus]
BMW00705 (380 letters; record 30)	5.8e-22	85.2	26	208	387	447	gb|AAY27745.1| alpha tubulin [Onchocerca volvulus]
TC2945 (1105 letters; record 143)	1.1e-148	94.5	46	921	1	291	gb|AAY27745.1| alpha tubulin [Onchocerca volvulus]
TC3804 (652 letters; record 247)	4.5e-86	100	2	493	287	450	gb|AAY27745.1| alpha tubulin [Onchocerca volvulus]
BMC00759 (1577 letters; record 1050)	3.2e-238	99	61	1005	1	315	gb|AAY27745.1| alpha tubulin [Onchocerca volvulus]
14992.m10910 (246 letters; record 1176)	7.1e-24	71.6	22	243	12	85	gb|AAY66919.1| conserved hypothetical protein [Ixodes scapularis]
12526.m00074 (1215 letters; record 338)	1.3e-102	47.3	1	1179	71	461	gb|AAY81953.1| Rh-like protein 1 [Caenorhabditis remanei]
TC3297 (768 letters; record 187)	2.8e-65	78.4	78	506	1	144	gb|ABD36370.1| ubiquitin conjugating enzyme isoform 2 [Bombyx mori]
BMC06814 (522 letters; record 543)	2.2e-21	68.8	108	290	5	65	gb|ABF67509.1| cytochrome b5 [Haliotis discus discus]
BMC07137 (356 letters; record 805)	8.7e-35	81.1	3	257	344	428	gb|ABG88954.1| elongation factor-1 gamma [Argiope argentata]
14982.m02229 (903 letters; record 804)	3.6e-41	43.9	13	810	291	556	gb|ABH03526.1| Hypothetical protein F25B5.7a [Caenorhabditis elegans]
14972.m07835 (2646 letters; record 1125)	6.5e-131	27.8	1339	2640	580	1004	gb|EAA03784.3| ENSANGP00000006225 [Anopheles gambiae str. PEST]
BMC05017 (416 letters; record 84)	5.8e-21	68.4	122	9	69	106	gb|EAA10342.3| ENSANGP00000011443 [Anopheles gambiae str. PEST]
14979.m04441 (570 letters; record 477)	1.5e-26	26.5	13	381	252	373	gb|EAL27832.1| GA22007-PA [Drosophila pseudoobscura]
14956.m00526 (1152 letters; record 104)	5e-07	23.2	40	1008	805	1131	gb|EAR87317.1| Viral A-type inclusion protein repeat containing protein [Tetrahymena thermophila SB210]
14990.m08082 (3075 letters; record 1028)	1.5e-27	20.8	265	2997	187	1092	gb|EAR89974.1| Viral A-type inclusion protein repeat containing protein [Tetrahymena thermophila SB210]
14242.m00095 (3315 letters; record 86)	0	52	7	2652	95	977	gb|EAS30807.1| hypothetical protein CIMG_06286 [Coccidioides immitis RS]
14356.m00519 (1761 letters; record 1055)	2.1e-106	41.4	304	1758	303	785	gb|EAT34283.1| ubiquitin protein ligase [Aedes aegypti]
BMC06073 (490 letters; record 613)	2e-35	56.1	30	476	70	218	gb|EAT36007.1| cytochrome C1 [Aedes aegypti]
14652.m00413 (1242 letters; record 410)	1.8e-73	39.6	34	1239	11	425	gb|EAT36623.1| orotidine-5'-phosphate decarboxylase, putative [Aedes aegypti]
14973.m02603 (1044 letters; record 1)	2.5e-101	59.8	19	1008	1	326	gb|EAT38657.1| replication factor c / DNA polymerase iii gamma-tau subunit [Aedes aegypti]
14979.m04374 (516 letters; record 501)	3.5e-54	69.9	1	516	1	162	gb|EAT40117.1| ribosomal RNA methyltransferase [Aedes aegypti]
14062.m00073 (690 letters; record 964)	1.5e-52	53.3	367	675	184	288	gb|EAT40122.1| cytidylate kinase [Aedes aegypti]
BMC07903 (583 letters; record 121)	8e-06	32.6	2	286	88	178	gb|EAT40444.1| conserved hypothetical protein [Aedes aegypti] >gb|EAT40445.1| conserved hypothetical protein [Aedes aegypti]
14554.m00228 (2115 letters; record 843)	2.2e-34	27.6	31	1620	9	531	gb|EAT43183.1| inhibitor of kappab kinase epsilon [Aedes aegypti]
14975.m04530 (1293 letters; record 323)	6.5e-66	47.1	550	1068	145	318	gb|EAT44593.1| diphosphomevalonate decarboxylase [Aedes aegypti]
14036.m00110 (651 letters; record 622)	1.1e-25	42.4	7	495	16	182	gb|EAT44633.1| splicing factor, putative [Aedes aegypti]
14972.m07387 (477 letters; record 984)	9.4e-24	69.7	157	414	219	304	gb|EAT45496.1| hypothetical protein AaeL_AAEL003277 [Aedes aegypti]
14917.m00332 (265 letters; record 208)	5.8e-34	80.6	1	264	55	142	gb|EAT79715.1| hypothetical protein SNOG_12915 [Phaeosphaeria nodorum SN15]
14992.m11347 (1314 letters; record 197)	1.2e-07	42.1	418	642	33	108	pdb|1N0R|A Chain A, 4ank: A Designed Ankyrin Repeat Protein With Four Identical Consensus Repeats
14992.m11325 (780 letters; record 21)	1.2e-09	37.8	169	471	13	123	pdb|2J0Q|I Chain I, The Crystal Structure Of The Exon Junction Complex At 3.2 A Resolution >pdb|2J0Q|T Chain T, The Crystal Structure Of The Exon Junction Complex At 3.2 A Resolution >pdb|2J0S|T Chain T, The Crystal Structure Of The Exon Junction Complex At 2.2 A Resolution
13902.m00088 (5502 letters; record 489)	1.3e-140	22.3	3076	4533	1326	1826	pir||D88131 protein F10G7.10 [imported] - Caenorhabditis elegans
15550.m00011 (387 letters; record 288)	5.4e-26	53.5	10	336	3	113	pir||T16953 hypothetical protein T28D9.2 - Caenorhabditis elegans
13204.m00046 (2493 letters; record 1008)	2e-91	39.5	157	1704	200	711	pir||T28897 hypothetical protein T17H7.5 - Caenorhabditis elegans
BMC00749 (1016 letters; record 1047)	8.2e-39	94.5	578	850	28	118	pir||T29230 hypothetical protein F55G1.11 - Caenorhabditis elegans
13275.m00188 (2742 letters; record 1050)	1.3e-88	29.7	4	2511	139	960	pir||T31583 hypothetical protein Y48C3A.a - Caenorhabditis elegans
BMC02663 (313 letters; record 1056)	1.6e-13	56	2	226	1562	1635	pir||T33079 hypothetical protein F56A6.2 - Caenorhabditis elegans
14977.m04862 (2292 letters; record 312)	1.9e-188	48.2	133	2289	22	745	pir||T33751 hypothetical protein R11E3.8 - Caenorhabditis elegans
BMW00481 (619 letters; record 372)	1.4e-11	25.7	148	549	4	143	ref|NP_001003567.1| hypothetical protein LOC445173 [Danio rerio] >gb|AAH78276.1| Zgc:101084 [Danio rerio]
13398.m00093 (295 letters; record 950)	9.9e-11	28.7	1	294	4	104	ref|NP_001003567.1| hypothetical protein LOC445173 [Danio rerio] >gb|AAH78276.1| Zgc:101084 [Danio rerio]
BMC03075 (401 letters; record 518)	2.4e-39	66.9	3	401	74	206	ref|NP_001005705.1| polymerase (DNA directed) kappa [Xenopus tropicalis] >gb|AAH75278.1| Polymerase (DNA directed) kappa [Xenopus tropicalis]
14977.m05096 (336 letters; record 1029)	1.8e-23	59	70	333	607	693	ref|NP_001006556.1| guanine monphosphate synthetase [Gallus gallus] >emb|CAG32582.1| hypothetical protein [Gallus gallus]
14975.m04376 (870 letters; record 177)	1.6e-51	58.1	85	672	58	253	ref|NP_001011383.1| hypothetical protein LOC496851 [Xenopus tropicalis] >sp|Q5M7L9|FOXD3_XENTR Forkhead box protein D3 (FoxD3) >gb|AAH88566.1| Hypothetical LOC496851 [Xenopus tropicalis] >emb|CAJ82837.1| forkhead box D3 [Xenopus tropicalis]
14992.m11045 (421 letters; record 22)	1.5e-07	37.9	16	417	1673	1812	ref|NP_001012504.1| protocadherin 15b [Danio rerio] >gb|AAW50924.1| protocadherin 15b [Danio rerio]
14359.m00043 (1365 letters; record 438)	3.8e-34	33.5	556	1341	181	430	ref|NP_001013397.2| hypothetical protein LOC234358 [Mus musculus]
14973.m02600 (2046 letters; record 1205)	3.3e-123	49.7	541	1854	105	535	ref|NP_001017244.1| programmed cell death 8 (apoptosis-inducing factor) [Xenopus tropicalis] >emb|CAJ82351.1| programmed cell death 8 (apoptosis-inducing factor) [Xenopus tropicalis]
14705.m00193 (834 letters; record 528)	4.5e-22	31.6	133	825	38	259	ref|NP_001018322.1| exosome component 6 [Danio rerio] >gb|AAH95173.1| Exosome component 6 [Danio rerio] >gb|AAH65602.2| Exosome component 6 [Danio rerio]
WB-contig_160 (652 letters; record 747)	4.6e-10	49.2	554	348	368	427	ref|NP_001019243.1| integrin, beta-like 1 [Danio rerio] >gb|AAH95744.1| Zgc:112304 [Danio rerio]
14353.m00161 (906 letters; record 1046)	4.9e-08	39.5	49	333	13	108	ref|NP_001021109.1| 2RSSE.2 [Caenorhabditis elegans] >emb|CAI79118.1| Hypothetical protein 2RSSE.2 [Caenorhabditis elegans]
14961.m05196 (396 letters; record 347)	6.7e-28	51.9	1	387	1	128	ref|NP_001021184.1| C24H11.9 [Caenorhabditis elegans] >emb|CAH04698.1| Hypothetical protein C24H11.9 [Caenorhabditis elegans]
BMC10898 (491 letters; record 1125)	4.3e-35	63.3	146	448	363	462	ref|NP_001021270.1| Jun N-terminal Kinase family member (jnk-1) [Caenorhabditis elegans] >sp|Q8WQG9|JNK1_CAEEL Stress-activated protein kinase jnk-1 >dbj|BAA82640.1| JNK-1 [Caenorhabditis elegans] >gb|AAA98724.2| Jun n-terminal kinase protein 1, isoform a [Caenorhabditis elegans]
14972.m07383 (1722 letters; record 981)	2.7e-205	67.5	4	1716	1	569	ref|NP_001021324.1| C10G6.1b [Caenorhabditis elegans] >gb|AAU05593.1| Hypothetical protein C10G6.1b [Caenorhabditis elegans]
BMC03213 (313 letters; record 901)	5.9e-31	65	1	300	429	528	ref|NP_001021411.1| F25H5.3c [Caenorhabditis elegans] >emb|CAE54896.1| Hypothetical protein F25H5.3c [Caenorhabditis elegans]
14961.m04928 (753 letters; record 221)	1.1e-27	33.8	13	723	21	262	ref|NP_001021494.1| F55A12.2c [Caenorhabditis elegans] >gb|AAP68939.1| Hypothetical protein F55A12.2c [Caenorhabditis elegans]
TC2823 (665 letters; record 110)	8.7e-64	83	145	357	38	108	ref|NP_001021697.1| LEVamisole resistant family member (lev-11) [Caenorhabditis elegans] >gb|AAG10302.1| tropomyosin isoform IV [Caenorhabditis elegans] >emb|CAC70115.1| Hypothetical protein Y105E8B.1c [Caenorhabditis elegans]
BMC06266 (432 letters; record 725)	2.3e-22	70.7	4	246	502	583	ref|NP_001021710.1| PolyA Binding protein family member (pab-1) [Caenorhabditis elegans] >emb|CAE54916.1| Hypothetical protein Y106G6H.2b [Caenorhabditis elegans]
14975.m04512 (2667 letters; record 293)	1.9e-172	51.3	433	2373	254	885	ref|NP_001021908.1| CAN cell Migration defective family member (cam-1) [Caenorhabditis elegans] >emb|CAA84639.2| Hypothetical protein C01G6.8b [Caenorhabditis elegans] >emb|CAB61003.1| Hypothetical protein C01G6.8b [Caenorhabditis elegans] >emb|CAC29085.1| receptor tyrosine kinase [Caenorhabditis elegans]
14972.m07818 (497 letters; record 503)	1.4e-29	39.7	10	474	5	159	ref|NP_001021983.1| C25H3.15 [Caenorhabditis elegans] >gb|AAY55856.1| Hypothetical protein C25H3.15 [Caenorhabditis elegans]
12506.m00095 (1044 letters; record 328)	5.6e-111	67.7	7	942	263	588	ref|NP_001022089.1| F14F11.1h [Caenorhabditis elegans] >emb|CAE48498.1| Hypothetical protein F14F11.1h [Caenorhabditis elegans] >emb|CAE48494.1| Hypothetical protein F14F11.1h [Caenorhabditis elegans]
14972.m07872 (413 letters; record 936)	7e-10	37.2	25	402	37	159	ref|NP_001022166.1| Temporarily Assigned Gene name family member (tag-169) [Caenorhabditis elegans] >emb|CAA90120.1| Hypothetical protein F44G4.4a [Caenorhabditis elegans]
14298.m00108 (1227 letters; record 270)	3e-42	35.5	355	1062	142	374	ref|NP_001022166.1| Temporarily Assigned Gene name family member (tag-169) [Caenorhabditis elegans] >emb|CAA90120.1| Hypothetical protein F44G4.4a [Caenorhabditis elegans]
BMC01672 (490 letters; record 73)	1.5e-09	37.2	103	480	37	159	ref|NP_001022166.1| Temporarily Assigned Gene name family member (tag-169) [Caenorhabditis elegans] >emb|CAA90120.1| Hypothetical protein F44G4.4a [Caenorhabditis elegans]
TC3689 (538 letters; record 671)	2.1e-08	36.5	35	310	37	124	ref|NP_001022167.1| Temporarily Assigned Gene name family member (tag-169) [Caenorhabditis elegans] >emb|CAH04715.1| Hypothetical protein F44G4.4b [Caenorhabditis elegans]
BMC11830 (505 letters; record 338)	8e-09	42	167	430	37	119	ref|NP_001022167.1| Temporarily Assigned Gene name family member (tag-169) [Caenorhabditis elegans] >emb|CAH04715.1| Hypothetical protein F44G4.4b [Caenorhabditis elegans]
14668.m00162 (1503 letters; record 13)	1.6e-104	45.6	7	1467	4	483	ref|NP_001022275.1| abnormal cell MIGration family member (mig-14) [Caenorhabditis elegans] >emb|CAE17879.1| Hypothetical protein R06B9.6 [Caenorhabditis elegans]
14973.m02631 (1263 letters; record 119)	8.8e-161	73.2	1	1257	1	419	ref|NP_001022622.1| proteasome Regulatory Particle, Non-ATPase-like family member (rpn-6) [Caenorhabditis elegans] >gb|AAW88394.1| Proteasome regulatory particle, non-atpase-like protein 6, isoform b [Caenorhabditis elegans]
14687.m00368 (1932 letters; record 93)	4.4e-175	57.8	79	1800	42	611	ref|NP_001022721.1| Coelomocyte UPtake defective family member (cup-5) [Caenorhabditis elegans] >gb|AAP82642.1| Coelomocyte uptake defective protein 5, isoform c [Caenorhabditis elegans]
14200.m00063 (1635 letters; record 813)	1.6e-191	68	124	1632	82	581	ref|NP_001022777.1| Prolyl tRNA Synthetase family member (prs-1) [Caenorhabditis elegans] >gb|AAA50660.1| Prolyl trna synthetase protein 1, isoform a [Caenorhabditis elegans]
14938.m00341 (143 letters; record 464)	4.6e-06	54.3	2	139	77	122	ref|NP_001022840.1| Y39A1A.21a [Caenorhabditis elegans] >emb|CAA21030.1| Hypothetical protein Y39A1A.21a [Caenorhabditis elegans]
WB-contig_1274 (643 letters; record 56)	7.5e-29	49	42	506	7	164	ref|NP_001022840.1| Y39A1A.21a [Caenorhabditis elegans] >emb|CAA21030.1| Hypothetical protein Y39A1A.21a [Caenorhabditis elegans]
BMC02074 (384 letters; record 177)	8.3e-20	41.2	3	380	589	714	ref|NP_001023007.1| CULlin family member (cul-2) [Caenorhabditis elegans] >emb|CAB07302.3| Hypothetical protein ZK520.4b [Caenorhabditis elegans]
14980.m02814 (2727 letters; record 704)	0	71	625	2724	191	905	ref|NP_001023017.1| UNCoordinated family member (unc-32) [Caenorhabditis elegans] >sp|P30628|VPP1_CAEEL Probable vacuolar proton translocating ATPase 116 kDa subunit a (Uncoordinated protein 32) >gb|AAG41432.1|AF320899_1 UNC-32A vacuolar proton pump 103 kDa subunit variant [Caenorhabditis elegans] >emb|CAA77448.2| Hypothetical protein ZK637.8a [Caenorhabditis elegans]
14977.m04933 (2355 letters; record 391)	5.7e-132	38.3	559	2265	251	827	ref|NP_001023109.1| Homolog Of ELAC2 (cancer susceptibility locus) family member (hoe-1) [Caenorhabditis elegans] >sp|O44476|RNZ_CAEEL Ribonuclease Z (RNase Z) (tRNase Z) (tRNA 3 endonuclease) (Homolog of ELAC2 protein 1) (CeELAC2) >gb|AAB92042.3| Homolog of elac2 (cancer susceptibility locus) protein 1, isoform a [Caenorhabditis elegans]
13464.m00238 (623 letters; record 963)	1.7e-24	32.3	3	611	461	660	ref|NP_001023231.1| SKp1 Related (ubiquitin ligase complex component) family member (skr-18) [Caenorhabditis elegans] >gb|AAL32223.1|AF045646_9 Skp1 related (ubiquitin ligase complex component) protein 18, isoform a [Caenorhabditis elegans]
14972.m07281 (1011 letters; record 856)	9.8e-59	39.6	19	1005	7	329	ref|NP_001023604.1| ZC477.3a [Caenorhabditis elegans] >gb|AAV28320.1| Hypothetical protein ZC477.3a [Caenorhabditis elegans]
14963.m01815 (140 letters; record 648)	8.6e-12	77.7	3	137	217	261	ref|NP_001023875.1| F32D8.14 [Caenorhabditis elegans] >emb|CAE45046.1| Hypothetical protein F32D8.14 [Caenorhabditis elegans]
BMC06324 (357 letters; record 657)	8e-19	41.3	3	353	133	252	ref|NP_001024112.1| CYclin B family member (cyb-3) [Caenorhabditis elegans] >emb|CAC42336.1| Hypothetical protein T06E6.2b [Caenorhabditis elegans]
13311.m00337 (1251 letters; record 1099)	1.5e-32	48.4	322	861	107	300	ref|NP_001024676.1| F46H5.2c [Caenorhabditis elegans] >gb|AAP40531.1| Hypothetical protein F46H5.2c [Caenorhabditis elegans]
14972.m07235 (321 letters; record 862)	1.5e-14	46.3	70	312	35	116	ref|NP_001024680.1| DiacylGlycerol Kinase family member (dgk-2) [Caenorhabditis elegans] >gb|AAP40527.1| Diacylglycerol kinase protein 2, isoform b [Caenorhabditis elegans]
13247.m00720 (1366 letters; record 991)	3.8e-15	36.6	2	484	387	549	ref|NP_001024684.1| F47A4.3b [Caenorhabditis elegans] >emb|CAH60776.1| Hypothetical protein F47A4.3b [Caenorhabditis elegans]
BMC05803 (603 letters; record 987)	2.5e-46	64.4	64	477	1	138	ref|NP_001024816.1| M60.4b [Caenorhabditis elegans] >pir||T28849 hypothetical protein M60.3 - Caenorhabditis elegans >gb|AAP40521.1| Hypothetical protein M60.4b [Caenorhabditis elegans]
14961.m05015 (396 letters; record 575)	1.4e-45	66.6	1	396	1	132	ref|NP_001024816.1| M60.4b [Caenorhabditis elegans] >pir||T28849 hypothetical protein M60.3 - Caenorhabditis elegans >gb|AAP40521.1| Hypothetical protein M60.4b [Caenorhabditis elegans]
13614.m00048 (224 letters; record 1019)	7e-26	74.3	2	223	213	286	ref|NP_001024823.1| Nematode Kynurenine AminoTransferase family member (nkat-3) [Caenorhabditis elegans] >emb|CAI46593.1| Hypothetical protein R03A10.4b [Caenorhabditis elegans]
14972.m07494 (1308 letters; record 1053)	2.1e-223	94.4	1	1305	1	435	ref|NP_001024865.1| DumPY : shorter than wild-type family member (dpy-23) [Caenorhabditis elegans] >gb|AAP13778.1| Dumpy : shorter than wild-type protein 23, isoform b [Caenorhabditis elegans]
14518.m00083 (2169 letters; record 752)	1e-111	61.4	34	999	6	323	ref|NP_001025544.1| wdr57 protein [Xenopus tropicalis] >gb|AAH90576.1| Wdr57 protein [Xenopus tropicalis]
14080.m00070 (1198 letters; record 1000)	1.9e-183	87	16	1197	15	407	ref|NP_001025820.1| DEAD (Asp-Glu-Ala-Asp) box polypeptide 48 [Gallus gallus] >emb|CAG31207.1| hypothetical protein [Gallus gallus]
BMC00580 (600 letters; record 1081)	7.2e-33	55.4	116	445	118	225	ref|NP_001027490.1| hypothetical protein LOC613082 [Xenopus tropicalis] >gb|AAH96498.1| Hypothetical protein mgc108050 [Xenopus tropicalis]
14923.m00295 (354 letters; record 802)	3.8e-34	64.5	7	336	225	334	ref|NP_001036957.1| Hsc70/Hsp90-organizing protein HOP [Bombyx mori] >dbj|BAD90844.1| Hsc70/Hsp90-organizing protein HOP [Bombyx mori]
14912.m00013 (665 letters; record 737)	7.5e-13	34.5	30	434	25	147	ref|NP_001038606.1| hypothetical protein LOC567708 [Danio rerio] >emb|CAI21042.1| novel protein [Danio rerio]
BMC11678 (521 letters; record 450)	2.5e-37	71.7	182	520	161	277	ref|NP_001040494.1| U2 small nuclear ribonucleoprotein auxiliary factor 2 isoform 1 [Bombyx mori] >gb|ABF51502.1| U2 small nuclear ribonucleoprotein auxiliary factor 2 isoform 1 [Bombyx mori]
14977.m04969 (1305 letters; record 368)	4.9e-64	35.9	28	1227	275	670	ref|NP_001040817.1| NHL (ring finger b-box coiled coil) domain containing family member (nhl-3) [Caenorhabditis elegans] >gb|AAB95013.4| Nhl (ring finger b-box coiled coil) domain containing protein 3 [Caenorhabditis elegans]
BMC02948 (586 letters; record 394)	1.4e-51	56.9	24	557	36	211	ref|NP_001040821.1| Cell Division Cycle related family member (cdc-37) [Caenorhabditis elegans] >gb|ABB51177.1| Hypothetical protein W08F4.8b [Caenorhabditis elegans]
14348.m00099 (1908 letters; record 374)	2.9e-155	46.9	7	1878	72	713	ref|NP_001040911.1| C08F8.2a [Caenorhabditis elegans] >emb|CAA97429.1| Hypothetical protein C08F8.2a [Caenorhabditis elegans]
14756.m00050 (2127 letters; record 649)	1.8e-89	33.4	667	2058	437	892	ref|NP_001040916.1| C27H2.2a [Caenorhabditis elegans] >emb|CAB05122.2| Hypothetical protein C27H2.2a [Caenorhabditis elegans]
14181.m00075 (1140 letters; record 808)	6.4e-87	54.1	28	930	86	388	ref|NP_001041178.1| W08A12.1d [Caenorhabditis elegans]
12422.m00027 (1791 letters; record 272)	2.4e-25	29.4	10	1515	58	570	ref|NP_001041286.1| SMAll family member (sma-9) [Caenorhabditis elegans] >emb|CAJ58502.1| Hypothetical protein T05A10.1k [Caenorhabditis elegans]
BMC02724 (463 letters; record 1180)	3.4e-14	62.5	310	453	56	101	ref|NP_001047520.1| Os02g0635700 [Oryza sativa (japonica cultivar-group)] >dbj|BAF09434.1| Os02g0635700 [Oryza sativa (japonica cultivar-group)]
14237.m00395 (621 letters; record 876)	1.8e-57	57.2	1	594	1	197	ref|NP_034105.1| casein kinase II, beta subunit [Mus musculus] >ref|NP_112283.1| casein kinase 2, beta subunit [Rattus norvegicus] >ref|NP_001311.3| casein kinase 2, beta polypeptide [Homo sapiens] >ref|NP_001030315.1| casein kinase 2, beta subunit [Rattus norvegicus] >ref|XP_001112478.1| PREDICTED: similar to casein kinase 2, beta subunit isoform 1 [Macaca mulatta] >ref|NP_001039919.1| similar t…
15206.m00014 (3813 letters; record 580)	0	66.6	52	3774	59	1304	ref|NP_036565.2| splicing factor 3b, subunit 1 isoform 1 [Homo sapiens] >ref|XP_545578.2| PREDICTED: similar to splicing factor 3b, subunit 1 isoform 1 isoform 1 [Canis familiaris]
14203.m00044 (286 letters; record 814)	9.4e-29	71.5	1	285	380	474	ref|NP_041262.1| envelope glycoprotein [Woolly monkey sarcoma virus] >sp|P21412|ENV_SMRVH Envelope glycoprotein precursor (Env polyprotein) [Contains: Surface protein (SU) (Glycoprotein 70) (gp70); Transmembrane protein (TM) (Glycoprotein 20) (gp20)] >gb|AAA66455.1| envelope membrane protein >gb|AAA66454.1| envelope glycoprotein
14992.m11389 (387 letters; record 255)	1.7e-22	47.6	1	378	1	124	ref|NP_054736.1| mitogen-activated protein-binding protein-interacting protein [Homo sapiens] >ref|XP_537247.1| PREDICTED: similar to Late endosomal/lysosomal Mp1 interacting protein (p14) [Canis familiaris] >ref|NP_001029963.1| mitogen-activated protein-binding protein-interacting protein [Bos taurus] >ref|XP_001116325.1| PREDICTED: mitogen-activated protein-binding protein-interacting protein i…
14961.m05294 (1797 letters; record 351)	2.2e-113	34.1	34	1092	158	510	ref|NP_071902.2| ring finger and WD repeat domain 2 isoform a [Homo sapiens] >ref|XP_514018.2| PREDICTED: ring finger and WD repeat domain 2 isoform 2 [Pan troglodytes] >sp|Q8NHY2|RFWD2_HUMAN RING finger and WD repeat domain protein 2 (Ubiquitin-protein ligase COP1) (Constitutive photomorphogenesis protein 1 homolog) (hCOP1) >gb|AAM34692.1|AF508940_1 constitutive photomorphogenic protein [Homo sa…
14744.m00190 (1389 letters; record 643)	1.5e-165	70.4	13	1302	2	434	ref|NP_080636.2| DEAD (Asp-Glu-Ala-Asp) box polypeptide 47 [Mus musculus] >sp|Q9CWX9|DDX47_MOUSE Probable ATP-dependent RNA helicase DDX47 (DEAD box protein 47) >dbj|BAC36547.1| unnamed protein product [Mus musculus] >dbj|BAB26843.2| unnamed protein product [Mus musculus] >gb|AAH95944.1| DEAD (Asp-Glu-Ala-Asp) box polypeptide 47 [Mus musculus]
14972.m07585 (1251 letters; record 988)	3.6e-42	35.4	16	954	15	336	ref|NP_490700.1| Y48G1BM.4 [Caenorhabditis elegans] >gb|AAK68496.1|AC024794_4 Hypothetical protein Y48G1BM.4 [Caenorhabditis elegans]
14867.m00033 (828 letters; record 599)	2.3e-22	37	13	600	131	318	ref|NP_490700.1| Y48G1BM.4 [Caenorhabditis elegans] >gb|AAK68496.1|AC024794_4 Hypothetical protein Y48G1BM.4 [Caenorhabditis elegans]
14990.m07862 (870 letters; record 939)	1.6e-115	76.3	19	867	147	428	ref|NP_490816.4| Y34D9A.10 [Caenorhabditis elegans]
15204.m00020 (1752 letters; record 579)	4.9e-19	29.1	1162	1722	429	616	ref|NP_490861.3| Y92H12A.5 [Caenorhabditis elegans] >gb|ABD63205.1| Hypothetical protein Y92H12A.5 [Caenorhabditis elegans]
14990.m07770 (1971 letters; record 896)	1e-136	42.2	109	1962	25	649	ref|NP_490875.1| Male ABnormal family member (mab-20) [Caenorhabditis elegans] >sp|Q95XP4|SEM2A_CAEEL Semaphorin-2A precursor (Sema-2a) (Male abnormal protein 20) >gb|AAK73921.1|AC025726_14 Male abnormal protein 20, isoform a [Caenorhabditis elegans]
14937.m00494 (312 letters; record 463)	6.3e-32	67.9	1	309	19	121	ref|NP_490905.1| Ribosomal Protein, Large subunit family member (rpl-27) [Caenorhabditis elegans] >sp|P91914|RL27_CAEEL 60S ribosomal protein L27 >gb|AAK68266.1|AF003143_1 Ribosomal protein, large subunit protein 27 [Caenorhabditis elegans] >gb|AAB48626.1| ribosomal protein L27 homolog [Caenorhabditis elegans]
BMC03199 (580 letters; record 460)	8e-41	71.1	1	354	19	136	ref|NP_490905.1| Ribosomal Protein, Large subunit family member (rpl-27) [Caenorhabditis elegans] >sp|P91914|RL27_CAEEL 60S ribosomal protein L27 >gb|AAK68266.1|AF003143_1 Ribosomal protein, large subunit protein 27 [Caenorhabditis elegans] >gb|AAB48626.1| ribosomal protein L27 homolog [Caenorhabditis elegans]
WB-contig_1496 (654 letters; record 242)	4.6e-45	71.3	17	403	8	136	ref|NP_490905.1| Ribosomal Protein, Large subunit family member (rpl-27) [Caenorhabditis elegans] >sp|P91914|RL27_CAEEL 60S ribosomal protein L27 >gb|AAK68266.1|AF003143_1 Ribosomal protein, large subunit protein 27 [Caenorhabditis elegans] >gb|AAB48626.1| ribosomal protein L27 homolog [Caenorhabditis elegans]
BMC03371 (777 letters; record 511)	2e-19	35.8	52	483	13	160	ref|NP_491011.1| Y23H5A.3 [Caenorhabditis elegans] >gb|AAC64630.1| Hypothetical protein Y23H5A.3 [Caenorhabditis elegans]
BMC08269 (468 letters; record 441)	3.3e-19	48.5	51	359	14	118	ref|NP_491085.1| Y54E10BL.5 [Caenorhabditis elegans] >gb|AAF60773.1| Hypothetical protein Y54E10BL.5 [Caenorhabditis elegans]
BMC00568 (1064 letters; record 994)	3.7e-124	71	157	1059	48	348	ref|NP_491134.1| W01B11.3 [Caenorhabditis elegans] >gb|AAK21475.1| Hypothetical protein W01B11.3 [Caenorhabditis elegans]
14990.m08038 (1050 letters; record 827)	5.1e-133	72.9	1	1044	1	348	ref|NP_491134.1| W01B11.3 [Caenorhabditis elegans] >gb|AAK21475.1| Hypothetical protein W01B11.3 [Caenorhabditis elegans]
14974.m00819 (3639 letters; record 118)	2.4e-244	45.9	562	2604	208	874	ref|NP_491163.1| MSH (MutS Homolog) family member (msh-6) [Caenorhabditis elegans] >gb|AAK95890.1|AC024791_3 Msh (muts homolog) family protein 6 [Caenorhabditis elegans]
15260.m00044 (525 letters; record 670)	6.4e-39	48.8	7	522	9	176	ref|NP_491359.2| LiPid Depleted family member (lpd-5) [Caenorhabditis elegans] >gb|AAF40003.2| Lipid depleted protein 5 [Caenorhabditis elegans]
14990.m07764 (489 letters; record 886)	7.1e-72	89.8	1	471	1	157	ref|NP_491515.2| Vacuolar H ATPase family member (vha-16) [Caenorhabditis elegans] >gb|AAK85455.2|AC006611_2 Vacuolar h atpase protein 16 [Caenorhabditis elegans]
14276.m00251 (726 letters; record 206)	1.5e-21	30.5	1	723	1	254	ref|NP_491521.2| Y110A7A.11 [Caenorhabditis elegans] >sp|Q9N598|USE1_CAEEL Vesicle transport protein USE1 (USE1-like protein) >gb|AAF60428.2| Hypothetical protein Y110A7A.11 [Caenorhabditis elegans]
12658.m00071 (381 letters; record 757)	6.9e-06	29.9	2	367	274	396	ref|NP_491538.1| HoloCentric chromosome binding Protein family member (hcp-6) [Caenorhabditis elegans] >gb|AAF60419.1| Holocentric chromosome binding protein protein 6, isoform a [Caenorhabditis elegans]
14243.m00191 (1029 letters; record 88)	5.3e-51	37.2	16	939	42	351	ref|NP_491575.1| DeHydrogenases, Short chain family member (dhs-2) [Caenorhabditis elegans] >gb|AAB54122.2| Dehydrogenases, short chain protein 2, isoform a [Caenorhabditis elegans]
14961.m05004 (2046 letters; record 266)	1.1e-150	47.2	61	1578	154	662	ref|NP_491604.3| T05E8.3 [Caenorhabditis elegans] >gb|AAB52427.3| Hypothetical protein T05E8.3 [Caenorhabditis elegans]
13736.m00395 (1101 letters; record 382)	2.8e-98	83	640	1098	169	321	ref|NP_491614.1| F59A3.4 [Caenorhabditis elegans] >gb|AAB37816.1| Hypothetical protein F59A3.4 [Caenorhabditis elegans]
BMC02374 (610 letters; record 245)	1.1e-26	49.6	30	413	656	787	ref|NP_491765.2| T27A3.2 [Caenorhabditis elegans] >gb|AAB42297.2| Hypothetical protein T27A3.2 [Caenorhabditis elegans]
BMW00213 (599 letters; record 202)	1.2e-25	43.1	65	598	485	666	ref|NP_491783.1| T09B4.1 [Caenorhabditis elegans] >gb|AAB53004.1| Hypothetical protein T09B4.1 [Caenorhabditis elegans]
BMC00086 (584 letters; record 794)	8e-19	29	150	404	18	117	ref|NP_491813.1| C10G11.7 [Caenorhabditis elegans] >gb|AAB42247.1| Hypothetical protein C10G11.7 [Caenorhabditis elegans]
15479.m00019 (259 letters; record 1185)	3.2e-07	51	115	258	88	136	ref|NP_491813.1| C10G11.7 [Caenorhabditis elegans] >gb|AAB42247.1| Hypothetical protein C10G11.7 [Caenorhabditis elegans]
14981.m02463 (1461 letters; record 785)	6.6e-15	18.9	208	1452	93	511	ref|NP_491824.1| IMportin Alpha family member (ima-2) [Caenorhabditis elegans] >sp|P91276|IMA2_CAEEL Importin alpha-2 subunit (Karyopherin alpha-2 subunit) >gb|AAG49386.1|AF326936_1 importin beta binding domain protein [Caenorhabditis elegans] >gb|AAB37790.1| Importin alpha family protein 2 [Caenorhabditis elegans] >gb|AAB97172.1| importin alpha 2 [Caenorhabditis elegans]
12902.m00235 (546 letters; record 687)	3.8e-57	61.4	1	537	1	179	ref|NP_491972.1| C48B6.2 [Caenorhabditis elegans] >sp|O01513|YS4L_CAEEL Putative 40S ribosomal protein S4-like >gb|AAC48162.1| Hypothetical protein C48B6.2 [Caenorhabditis elegans]
12902.m00220 (786 letters; record 680)	4.8e-12	28.9	223	783	78	263	ref|NP_491975.1| C48B6.9 [Caenorhabditis elegans] >gb|AAC48161.1| Hypothetical protein C48B6.9 [Caenorhabditis elegans]
14971.m02792 (843 letters; record 629)	2e-35	34.1	19	822	26	300	ref|NP_491976.2| T10B11.3 [Caenorhabditis elegans] >gb|AAC67471.2| Hypothetical protein T10B11.3 [Caenorhabditis elegans]
14974.m00824 (2148 letters; record 214)	6e-167	62.4	19	1476	10	486	ref|NP_492097.1| ZK524.4 [Caenorhabditis elegans] >emb|CAA96698.1| Hypothetical protein ZK524.4 [Caenorhabditis elegans] >emb|CAA98148.1| Hypothetical protein ZK524.4 [Caenorhabditis elegans]
14535.m00021 (693 letters; record 793)	1.1e-27	35.1	10	687	97	323	ref|NP_492156.1| D2005.1 [Caenorhabditis elegans] >emb|CAB02081.1| Hypothetical protein D2005.1 [Caenorhabditis elegans]
12828.m00021 (2205 letters; record 637)	6.1e-183	52.7	238	2169	2558	3203	ref|NP_492221.2| abnormal CHEmotaxis family member (che-3) [Caenorhabditis elegans] >emb|CAA99830.2| Hypothetical protein F18C12.1 [Caenorhabditis elegans]
BMC06384 (208 letters; record 811)	1.8e-17	58.8	4	207	147	214	ref|NP_492379.1| F36A2.2 [Caenorhabditis elegans] >emb|CAB03067.1| Hypothetical protein F36A2.2 [Caenorhabditis elegans]
13717.m00175 (684 letters; record 377)	1e-31	38.1	31	609	12	201	ref|NP_492491.2| M04C9.3 [Caenorhabditis elegans] >emb|CAB06022.2| Hypothetical protein M04C9.3 [Caenorhabditis elegans]
AA842438 (351 letters; record 658)	3e-09	28.1	23	349	21	130	ref|NP_492624.1| F52F12.7 [Caenorhabditis elegans] >sp|O17883|YX7O_CAEEL Hypothetical protein F52F12.7 in chromosome I >emb|CAB05736.1| Hypothetical protein F52F12.7 [Caenorhabditis elegans]
WB-contig_1374 (367 letters; record 146)	1.7e-07	40.6	11	250	811	896	ref|NP_492638.1| Eukaryotic Initiation Factor family member (eif-3.C) [Caenorhabditis elegans] >sp|O02328|IF38_CAEEL Probable eukaryotic translation initiation factor 3 subunit 8 (eIF3 p110) (eIF3c) >emb|CAB03403.1| Hypothetical protein T23D8.4 [Caenorhabditis elegans]
14971.m02861 (933 letters; record 667)	7.1e-104	62.3	1	924	1	308	ref|NP_492653.2| F10G8.6 [Caenorhabditis elegans] >sp|Q93459|MRPL_CAEEL Mrp-family putative nucleotide-binding protein F10G8.6 >emb|CAB02285.2| Hypothetical protein F10G8.6 [Caenorhabditis elegans]
WB-contig_1367 (445 letters; record 140)	2.1e-65	93.7	10	444	1	145	ref|NP_492765.1| Proteasome Alpha Subunit family member (pas-5) [Caenorhabditis elegans] >sp|Q95008|PSA5_CAEEL Proteasome subunit alpha type 5 (Proteasome subunit alpha 5) >emb|CAB02097.1| Hypothetical protein F25H2.9 [Caenorhabditis elegans]
12769.m00054 (403 letters; record 787)	6.5e-14	39.1	49	402	1	119	ref|NP_492777.1| C43H8.2 [Caenorhabditis elegans] >gb|AAC67397.1| Hypothetical protein C43H8.2 [Caenorhabditis elegans]
14954.m01624 (429 letters; record 525)	5e-55	69.9	1	429	1	143	ref|NP_492860.1| Y52B11A.9 [Caenorhabditis elegans] >emb|CAA21720.1| Hypothetical protein Y52B11A.9 [Caenorhabditis elegans]
BMC05124 (473 letters; record 877)	1.4e-40	71.9	71	337	1	89	ref|NP_492860.1| Y52B11A.9 [Caenorhabditis elegans] >emb|CAA21720.1| Hypothetical protein Y52B11A.9 [Caenorhabditis elegans]
14990.m08057 (1017 letters; record 1017)	5.1e-09	31.2	4	567	4	184	ref|NP_492896.1| F36D1.1 [Caenorhabditis elegans] >emb|CAB04312.1| Hypothetical protein F36D1.1 [Caenorhabditis elegans]
BMW00212 (591 letters; record 303)	1.1e-59	64.3	1	555	288	471	ref|NP_493049.2| human HnRNP A1 homolog family member (hrp-2) [Caenorhabditis elegans] >emb|CAB70238.2| Hypothetical protein F58D5.1 [Caenorhabditis elegans]
BMC05828 (657 letters; record 607)	5.9e-36	59	20	409	1	132	ref|NP_493258.1| Y18D10A.20 [Caenorhabditis elegans] >sp|Q9XW16|PROF1_CAEEL Profilin-1 >emb|CAA22318.1| Hypothetical protein Y18D10A.20 [Caenorhabditis elegans] >gb|AAT01433.1| profilin-1 [Caenorhabditis elegans]
14974.m00810 (1188 letters; record 116)	1.2e-163	77	37	1185	124	507	ref|NP_493502.1| SRC oncogene related family member (src-2) [Caenorhabditis elegans] >emb|CAB04427.2| Hypothetical protein F49B2.5 [Caenorhabditis elegans]
BMC04054 (235 letters; record 423)	1.7e-13	58.7	4	192	1	63	ref|NP_493658.2| C50D2.8 [Caenorhabditis elegans] >gb|AAN73873.2| Hypothetical protein C50D2.8 [Caenorhabditis elegans]
BMC03988 (529 letters; record 671)	1.5e-23	61.4	280	528	72	154	ref|NP_493672.1| T25D3.2 [Caenorhabditis elegans] >gb|AAC26291.1| Hypothetical protein T25D3.2 [Caenorhabditis elegans]
12613.m00116 (2466 letters; record 458)	1.3e-186	66.2	25	816	4	262	ref|NP_493746.1| yeast PRP (splicing factor) related family member (prp-21) [Caenorhabditis elegans] >gb|AAA82164.1| similar to yeast pre-mRNA splicing factor PRP21, Swiss-Prot Accession Number P32524; similar to D. melanogaster suppressor-of-white-apricot, Swiss-Prot Accession Number P12297; ubiquitin-like domain; putative splicing factor >gb|AAC78179.1| Yeast prp (splicing factor) related prote…
14704.m00455 (846 letters; record 132)	1.2e-21	31.4	124	819	15	227	ref|NP_493917.2| T13B5.8 [Caenorhabditis elegans] >gb|AAB71291.2| Hypothetical protein T13B5.8 [Caenorhabditis elegans]
14990.m07735 (513 letters; record 867)	9e-17	37.2	4	477	4	159	ref|NP_494349.1| F29A7.6 [Caenorhabditis elegans] >sp|O16207|YF26_CAEEL Protein F29A7.6 >gb|AAG50237.1|AF304124_1 2D42 [Caenorhabditis elegans] >gb|AAB65276.1| Hypothetical protein F29A7.6 [Caenorhabditis elegans]
BMW00762 (613 letters; record 441)	1.7e-41	52.9	20	562	289	467	ref|NP_494384.2| PaTChed family member (ptc-3) [Caenorhabditis elegans] >gb|AAT92058.1| Patched family protein 3, isoform a [Caenorhabditis elegans]
BMC01335 (638 letters; record 1194)	1.4e-16	35.5	35	385	1	106	ref|NP_494772.1| NOT-Like (yeast CCR4/NOT complex component) family member (ntl-2) [Caenorhabditis elegans] >gb|AAA80691.1| Not-like (yeast ccr4/not complex component) protein 2, isoform a [Caenorhabditis elegans]
BMC02001 (276 letters; record 620)	6.4e-13	46.5	53	271	95	167	ref|NP_494774.1| NOT-Like (yeast CCR4/NOT complex component) family member (ntl-2) [Caenorhabditis elegans] >gb|AAL11100.1|U39848_6 Not-like (yeast ccr4/not complex component) protein 2, isoform c [Caenorhabditis elegans]
14968.m01454 (1023 letters; record 553)	2.3e-59	42.9	4	963	191	501	ref|NP_494789.1| W06B4.2 [Caenorhabditis elegans] >gb|AAC46818.1| Hypothetical protein W06B4.2 [Caenorhabditis elegans]
BMC07338 (362 letters; record 1102)	4e-14	39.8	5	358	94	208	ref|NP_494793.1| T05C1.3 [Caenorhabditis elegans] >gb|AAA68391.1| Hypothetical protein T05C1.3 [Caenorhabditis elegans]
14977.m04990 (1179 letters; record 377)	7.6e-123	64.4	4	1053	205	567	ref|NP_494812.2| F35D11.3 [Caenorhabditis elegans] >gb|AAA68758.2| Hypothetical protein F35D11.3 [Caenorhabditis elegans]
13644.m00286 (2331 letters; record 429)	2.3e-176	47.2	10	2268	5	754	ref|NP_494840.1| Temporarily Assigned Gene name family member (tag-151) [Caenorhabditis elegans] >gb|AAA81131.1| Temporarily assigned gene name protein 151 [Caenorhabditis elegans]
TC9150 (260 letters; record 675)	6.9e-09	34.5	21	260	8	88	ref|NP_494907.1| ZK546.14a [Caenorhabditis elegans] >sp|Q23525|YWIE_CAEEL Hypothetical protein ZK546.14 in chromosome II >gb|AAA68745.1| Hypothetical protein ZK546.14a [Caenorhabditis elegans]
14431.m00023 (738 letters; record 614)	9.5e-61	48.3	7	717	57	293	ref|NP_494910.2| ZK546.15 [Caenorhabditis elegans] >gb|AAA68746.2| Trypsin-like protease protein 1 [Caenorhabditis elegans]
14944.m00544 (456 letters; record 1115)	1.7e-38	65.3	31	420	1	128	ref|NP_494932.1| Ribosomal Protein, Large subunit family member (rpl-22) [Caenorhabditis elegans] >sp|P52819|RL22_CAEEL 60S ribosomal protein L22 >gb|AAK31460.1| Ribosomal protein, large subunit protein 22, isoform a [Caenorhabditis elegans]
14961.m04947 (1308 letters; record 227)	3.1e-94	48.5	109	1278	19	410	ref|NP_494951.2| GABA/Glycine Receptor family (see gbr) family member (ggr-3) [Caenorhabditis elegans] >gb|AAA68348.2| Gaba/glycine receptor family (see gbr) protein 3 [Caenorhabditis elegans]
BMW00170 (547 letters; record 256)	1.5e-32	45.8	119	544	3	146	ref|NP_495003.2| Boca/MESD chaperone for YWTD beta-propeller-EGF family member (bmy-1) [Caenorhabditis elegans] >gb|AAN63414.1| Boca/mesd chaperone for ywtd beta-propeller-egf protein 1 [Caenorhabditis elegans]
14975.m04519 (430 letters; record 599)	1.6e-15	29.5	5	424	449	590	ref|NP_495016.1| EEED8.16 [Caenorhabditis elegans] >sp|Q95QN6|YQOE_CAEEL Hypothetical RING finger protein EEED8.16 in chromosome II >gb|AAK93844.1|U23484_8 Hypothetical protein EEED8.16 [Caenorhabditis elegans]
14589.m00208 (353 letters; record 164)	8.5e-26	57	6	299	191	290	ref|NP_495159.1| COLlagen family member (col-74) [Caenorhabditis elegans] >gb|AAC71083.1| Collagen protein 74 [Caenorhabditis elegans]
14975.m04422 (702 letters; record 242)	6.3e-71	68.3	1	699	1	221	ref|NP_495337.1| Temporarily Assigned Gene name family member (tag-309) [Caenorhabditis elegans] >gb|AAA68771.1| Hypothetical protein C56C10.3 [Caenorhabditis elegans]
14981.m02385 (414 letters; record 726)	1.3e-31	50.7	7	402	210	341	ref|NP_495339.1| C56C10.10 [Caenorhabditis elegans] >gb|AAA68778.1| Hypothetical protein C56C10.10 [Caenorhabditis elegans]
14975.m04549 (213 letters; record 328)	5.8e-22	77	7	189	247	306	ref|NP_495366.2| DumPY : shorter than wild-type family member (dpy-10) [Caenorhabditis elegans] >gb|AAK31556.2| Dumpy : shorter than wild-type protein 10, isoform a [Caenorhabditis elegans]
BMC07498 (422 letters; record 81)	2e-37	60.2	16	420	4	139	ref|NP_495374.1| T14B4.2 [Caenorhabditis elegans] >gb|AAK31558.1| Hypothetical protein T14B4.2 [Caenorhabditis elegans]
14975.m04498 (849 letters; record 287)	2.4e-32	59.4	436	843	70	195	ref|NP_495392.1| F31E8.3 [Caenorhabditis elegans] >gb|AAA98021.1| Touch abnormal protein 1 [Caenorhabditis elegans]
13663.m00020 (255 letters; record 466)	2.6e-17	48.1	10	252	117	197	ref|NP_495413.1| C44B7.1 [Caenorhabditis elegans] >sp|Q10920|PSD9_CAEEL Probable 26S proteasome non-ATPase regulatory subunit 9 >gb|AAL16319.1|U28928_1 Hypothetical protein C44B7.1 [Caenorhabditis elegans]
14708.m00027 (324 letters; record 102)	5.6e-09	67.8	4	87	129	156	ref|NP_495580.1| WaRThog (hedgehog-like family) family member (wrt-10) [Caenorhabditis elegans] >gb|AAB93318.1| Warthog (hedgehog-like family) protein 10 [Caenorhabditis elegans]
14975.m04484 (1179 letters; record 283)	1.2e-62	41.6	184	1167	7	330	ref|NP_495599.1| R07G3.8 [Caenorhabditis elegans] >gb|AAK31548.1| Hypothetical protein R07G3.8 [Caenorhabditis elegans]
14506.m00152 (666 letters; record 744)	2.1e-08	42.4	28	213	6	71	ref|NP_495641.1| CKI family (Cyclin-dependent Kinase Inhibitor) family member (cki-1) [Caenorhabditis elegans] >sp|Q22197|CKI1_CAEEL Cyclin-dependent kinase inhibitor 1 >gb|AAF13868.1|AF179358_1 cyclin-dependent kinase inhibitor [Caenorhabditis elegans] >emb|CAA90667.1| Hypothetical protein T05A6.1 [Caenorhabditis elegans]
BMC01550 (632 letters; record 35)	9.3e-43	80	264	443	4	63	ref|NP_495807.1| Initiation Factor Five (eIF-5A) homologs family member (iff-2) [Caenorhabditis elegans] >sp|Q20751|IF5A2_CAEEL Eukaryotic translation initiation factor 5A-2 (eIF-5A-2) (Initiation factor five protein 2) >emb|CAA90247.1| Hypothetical protein F54C9.1 [Caenorhabditis elegans]
BMW00502 (594 letters; record 216)	2.9e-10	45.8	296	544	273	352	ref|NP_495928.1| F37B12.3 [Caenorhabditis elegans] >emb|CAA90956.1| Hypothetical protein F37B12.3 [Caenorhabditis elegans]
12444.m00009 (693 letters; record 281)	2.6e-83	63.5	4	681	398	625	ref|NP_495969.1| T26C5.3a [Caenorhabditis elegans] >emb|CAA90728.1| Hypothetical protein T26C5.3a [Caenorhabditis elegans]
14977.m04992 (741 letters; record 379)	4.1e-56	58.2	4	420	94	229	ref|NP_495988.1| Eukaryotic Initiation Factor family member (eif-3.F) [Caenorhabditis elegans] >emb|CAA87773.1| Hypothetical protein D2013.7 [Caenorhabditis elegans]
BMC08142 (466 letters; record 459)	3.5e-38	63.4	67	444	279	404	ref|NP_496066.2| Nuclear Hormone Receptor family member (nhr-19) [Caenorhabditis elegans] >sp|Q09528|NHR19_CAEEL Nuclear hormone receptor family member nhr-19 >emb|CAA87381.2| Hypothetical protein E02H1.7 [Caenorhabditis elegans] >emb|CAD27185.1| Hypothetical protein E02H1.7 [Caenorhabditis elegans]
BMC09458 (644 letters; record 1183)	3.5e-38	48	5	526	1065	1245	ref|NP_496194.1| F33H1.4 [Caenorhabditis elegans] >emb|CAA88699.1| Hypothetical protein F33H1.4 [Caenorhabditis elegans]
BMC03399 (501 letters; record 521)	5.2e-37	51.6	53	499	8	156	ref|NP_496216.1| MeDiaTor family member (mdt-22) [Caenorhabditis elegans] >sp|Q23679|MED22_CAEEL RNA polymerase II mediator complex subunit 22 (Mediator complex subunit 22) >emb|CAA88887.1| Hypothetical protein ZK970.3 [Caenorhabditis elegans]
BMC07860 (182 letters; record 589)	5e-16	66.6	3	182	175	233	ref|NP_496336.1| CAP-z protein family member (cap-2) [Caenorhabditis elegans] >sp|P34686|CAPZB_CAEEL F-actin capping protein subunit beta >emb|CAA79270.1| capping protein beta subunit [Caenorhabditis elegans] >emb|CAA79306.1| capping protein beta subunit [Caenorhabditis elegans] >emb|CAA87051.1| Hypothetical protein M106.5 [Caenorhabditis elegans]
14972.m07399 (504 letters; record 912)	3.4e-19	31.5	19	498	653	823	ref|NP_496392.2| PaTched Related family member (ptr-13) [Caenorhabditis elegans] >emb|CAA87375.2| Hypothetical protein K07C10.1 [Caenorhabditis elegans]
14977.m04893 (744 letters; record 347)	1.3e-72	57.6	10	741	3	249	ref|NP_496487.1| ZK20.4 [Caenorhabditis elegans] >emb|CAA93779.1| Hypothetical protein ZK20.4 [Caenorhabditis elegans]
14977.m04894 (1065 letters; record 348)	5.7e-63	42.6	4	1008	35	371	ref|NP_496488.1| ZK20.3 [Caenorhabditis elegans] >emb|CAA93780.1| Hypothetical protein ZK20.3 [Caenorhabditis elegans]
14225.m00073 (639 letters; record 31)	5.4e-90	81.1	16	636	3	209	ref|NP_496549.1| RAB family member (rab-7) [Caenorhabditis elegans] >emb|CAA91357.1| Hypothetical protein W03C9.3 [Caenorhabditis elegans] >emb|CAE73411.1| Hypothetical protein CBG20853 [Caenorhabditis briggsae]
BMC06172 (288 letters; record 1067)	2.2e-13	60.3	3	191	204	266	ref|NP_496560.1| Y17G7B.12 [Caenorhabditis elegans] >emb|CAA19458.1| Hypothetical protein Y17G7B.12 [Caenorhabditis elegans]
15330.m00020 (717 letters; record 801)	3.7e-43	45.4	28	678	48	264	ref|NP_496604.1| Y57A10A.26 [Caenorhabditis elegans] >emb|CAB55031.1| Hypothetical protein Y57A10A.26 [Caenorhabditis elegans]
14916.m00495 (324 letters; record 747)	7.9e-25	64.7	1	264	1	88	ref|NP_496604.1| Y57A10A.26 [Caenorhabditis elegans] >emb|CAB55031.1| Hypothetical protein Y57A10A.26 [Caenorhabditis elegans]
14773.m00933 (342 letters; record 128)	3.1e-07	27.5	16	309	15	112	ref|NP_496652.1| F15A4.11 [Caenorhabditis elegans] >emb|CAB54221.1| Hypothetical protein F15A4.11 [Caenorhabditis elegans]
14977.m04872 (577 letters; record 1002)	5.2e-55	63.1	1	561	1	182	ref|NP_496710.1| Y46G5A.4 [Caenorhabditis elegans] >sp|Q9U2G0|U520_CAEEL Putative U5 small nuclear ribonucleoprotein 200 kDa helicase >emb|CAB60351.1| Hypothetical protein Y46G5A.4 [Caenorhabditis elegans]
14972.m06994 (864 letters; record 703)	2.8e-54	43.3	100	849	37	277	ref|NP_496782.1| Y81G3A.4 [Caenorhabditis elegans] >emb|CAA22517.1| Hypothetical protein Y81G3A.4 [Caenorhabditis elegans]
12438.m00121 (882 letters; record 351)	2.1e-95	64.5	1	843	450	725	ref|NP_496787.1| F29C12.4 [Caenorhabditis elegans] >sp|Q9XV52|EFGM_CAEEL Probable elongation factor G, mitochondrial precursor (mEF-G) >emb|CAB04216.1| Hypothetical protein F29C12.4 [Caenorhabditis elegans]
14248.m00664 (843 letters; record 98)	4.7e-43	46.1	106	681	51	242	ref|NP_496878.1| Y54G9A.7 [Caenorhabditis elegans] >gb|AAG50217.1|AF303259_1 2O16 [Caenorhabditis elegans] >emb|CAC35867.1| Hypothetical protein Y54G9A.7 [Caenorhabditis elegans]
14975.m04424 (1443 letters; record 244)	1.6e-58	38.4	487	1422	66	381	ref|NP_496905.1| Y51H1A.1a [Caenorhabditis elegans] >emb|CAB04064.1| Hypothetical protein Y51H1A.1a [Caenorhabditis elegans] >emb|CAA21673.1| Hypothetical protein Y51H1A.1a [Caenorhabditis elegans]
BMC01850 (468 letters; record 209)	3.1e-34	67.5	2	343	573	686	ref|NP_496961.2| Y48B6A.6a [Caenorhabditis elegans] >emb|CAB54442.2| Hypothetical protein Y48B6A.6a [Caenorhabditis elegans]
14981.m02430 (1269 letters; record 774)	4.3e-81	46.1	106	1224	33	399	ref|NP_497068.2| Y54E2A.12 [Caenorhabditis elegans] >emb|CAA21685.2| Hypothetical protein Y54E2A.12 [Caenorhabditis elegans]
14361.m00187 (1221 letters; record 441)	5.2e-85	47.2	178	1164	73	401	ref|NP_497202.2| F10C5.2 [Caenorhabditis elegans] >gb|AAK68877.2|U58763_2 Hypothetical protein F10C5.2 [Caenorhabditis elegans]
14152.m00013 (1002 letters; record 772)	3.4e-120	67.1	1	1002	380	717	ref|NP_497205.1| UNCoordinated family member (unc-45) [Caenorhabditis elegans] >gb|AAA68407.1| Uncoordinated protein 45 [Caenorhabditis elegans] >gb|AAD01976.1| UNC-45 [Caenorhabditis elegans]
12423.m00020 (1412 letters; record 318)	1.4e-194	68.8	3	1394	150	617	ref|NP_497206.1| F30H5.3 [Caenorhabditis elegans] >gb|AAA68408.1| Hypothetical protein F30H5.3 [Caenorhabditis elegans]
14938.m00331 (996 letters; record 945)	1.9e-11	41.3	640	951	22	117	ref|NP_497280.1| T24C4.2 [Caenorhabditis elegans] >gb|AAC68921.1| Hypothetical protein T24C4.2 [Caenorhabditis elegans]
14488.m00098 (1029 letters; record 675)	1.2e-06	27	34	612	111	302	ref|NP_497280.1| T24C4.2 [Caenorhabditis elegans] >gb|AAC68921.1| Hypothetical protein T24C4.2 [Caenorhabditis elegans]
14375.m00018 (639 letters; record 451)	4.9e-64	60.6	10	630	339	537	ref|NP_497311.2| TRP (transient receptor potential) channel family member (trp-2) [Caenorhabditis elegans] >emb|CAC81655.1| TRP homlogous cation channel protein [Caenorhabditis elegans] >gb|AAN65302.2| Trp (transient receptor potential) channel family protein 2, isoform a [Caenorhabditis elegans]
14992.m10898 (1617 letters; record 1101)	1.6e-79	39	658	1608	382	684	ref|NP_497345.1| Y119D3B.14 [Caenorhabditis elegans] >gb|AAK29716.2| Hypothetical protein Y119D3B.14 [Caenorhabditis elegans]
14992.m10899 (633 letters; record 1172)	3e-23	38.9	154	624	528	684	ref|NP_497345.1| Y119D3B.14 [Caenorhabditis elegans] >gb|AAK29716.2| Hypothetical protein Y119D3B.14 [Caenorhabditis elegans]
14950.m01792 (1569 letters; record 1074)	2.2e-69	37.9	688	1548	173	464	ref|NP_497422.3| Y67D2.2 [Caenorhabditis elegans] >gb|AAK27886.3| Hypothetical protein Y67D2.2 [Caenorhabditis elegans]
14973.m02649 (891 letters; record 125)	3e-73	60.1	121	873	40	288	ref|NP_497567.1| Y54F10AL.1a [Caenorhabditis elegans] >gb|AAK27882.1| Hypothetical protein Y54F10AL.1a [Caenorhabditis elegans]
14962.m00667 (236 letters; record 644)	9.3e-07	61.1	60	191	1057	1110	ref|NP_497667.1| R148.3a [Caenorhabditis elegans] >gb|AAB71038.2| Hypothetical protein R148.3a [Caenorhabditis elegans]
14980.m02791 (4692 letters; record 689)	5.2e-154	45.3	2752	4689	209	842	ref|NP_497694.2| GEX Interacting protein family member (gei-1) [Caenorhabditis elegans] >emb|CAA84324.2| Hypothetical protein F45H7.2a [Caenorhabditis elegans]
14656.m00218 (1137 letters; record 1174)	1e-49	37.9	367	1125	849	1105	ref|NP_497765.2| Adenylyl CYclase family member (acy-3) [Caenorhabditis elegans] >emb|CAA88853.2| Hypothetical protein C44F1.5 [Caenorhabditis elegans] >emb|CAA88885.2| Hypothetical protein C44F1.5 [Caenorhabditis elegans]
14973.m02690 (489 letters; record 953)	6.3e-48	66.6	7	411	6	143	ref|NP_497833.1| C16C10.4 [Caenorhabditis elegans] >sp|Q09250|SAP18_CAEEL Probable histone deacetylase complex subunit SAP18 (Sin3-associated polypeptide, 18 kDa) >emb|CAA86742.1| Hypothetical protein C16C10.4 [Caenorhabditis elegans]
14977.m05100 (2694 letters; record 458)	1.5e-49	27.6	826	2568	394	984	ref|NP_497834.1| C16C10.3 [Caenorhabditis elegans] >sp|Q09249|YQ53_CAEEL Hypothetical protein C16C10.3 >emb|CAA86741.1| Hypothetical protein C16C10.3 [Caenorhabditis elegans]
14973.m02644 (1101 letters; record 48)	1e-111	62.7	1	1047	1	340	ref|NP_497949.1| T23F11.1 [Caenorhabditis elegans] >sp|P49596|PP2C2_CAEEL Probable protein phosphatase 2C T23F11.1 (PP2C) >emb|CAA86456.2| Hypothetical protein T23F11.1 [Caenorhabditis elegans]
14979.m04627 (2406 letters; record 589)	1.1e-93	35.9	7	1821	294	886	ref|NP_498101.1| K10D2.1a [Caenorhabditis elegans] >gb|AAA62539.1| Hypothetical protein K10D2.1a [Caenorhabditis elegans]
13927.m00015 (374 letters; record 781)	1.5e-23	50	51	368	223	328	ref|NP_498105.1| SYNtaxin family member (syn-16) [Caenorhabditis elegans] >gb|AAD31934.2|U00064_6 Hypothetical protein ZC155.7 [Caenorhabditis elegans]
BMC02042 (270 letters; record 164)	1.4e-11	47.2	4	219	363	434	ref|NP_498119.1| Gro-1 OPeron gene family member (gop-3) [Caenorhabditis elegans] >sp|P46576|SAM50_CAEEL SAM50-like protein gop-3 (Gro-1 operon protein 3) >gb|AAA19063.2| Gro-1 operon gene protein 3 [Caenorhabditis elegans] >gb|AAL14110.1| GOP-3 [Caenorhabditis elegans]
14950.m01863 (591 letters; record 1202)	2.6e-26	41.5	25	516	2	172	ref|NP_498126.1| ZC395.10 [Caenorhabditis elegans] >sp|Q23280|YOCA_CAEEL Hypothetical protein ZC395.10 in chromosome III >gb|AAG00038.1| Hypothetical protein ZC395.10 [Caenorhabditis elegans]
14208.m00922 (1341 letters; record 1193)	6.4e-71	36.1	16	1335	11	437	ref|NP_498138.2| F52C9.3 [Caenorhabditis elegans] >sp|Q10123|YSM3_CAEEL Hypothetical protein F52C9.3 >gb|AAA81060.2| Hypothetical protein F52C9.3 [Caenorhabditis elegans]
14206.m00120 (5133 letters; record 1183)	0	48.2	877	4749	302	1592	ref|NP_498283.1| C28H8.3 [Caenorhabditis elegans] >sp|Q09475|YP93_CAEEL Putative helicase C28H8.3 >gb|AAA62291.2| Hypothetical protein C28H8.3 [Caenorhabditis elegans]
14979.m04550 (1851 letters; record 592)	5.1e-117	44.7	28	1713	10	573	ref|NP_498374.1| C18F10.7a [Caenorhabditis elegans] >gb|AAC47054.1| Hypothetical protein C18F10.7a [Caenorhabditis elegans]
15068.m00079 (774 letters; record 74)	1.6e-58	46.5	4	771	6	262	ref|NP_498404.1| C05D11.5 [Caenorhabditis elegans] >sp|Q11185|YPD5_CAEEL Hypothetical protein C05D11.5 in chromosome III >gb|AAB53826.1| Hypothetical protein C05D11.5 [Caenorhabditis elegans]
BMC12065 (500 letters; record 644)	1.7e-54	69.3	19	498	72	231	ref|NP_498457.1| Malate DeHydrogenase family member (mdh-1) [Caenorhabditis elegans] >sp|O02640|MDHM_CAEEL Probable malate dehydrogenase, mitochondrial precursor >gb|AAB53985.1| Malate dehydrogenase protein 1 [Caenorhabditis elegans]
14239.m00342 (1317 letters; record 82)	9.8e-09	27.5	106	483	40	166	ref|NP_498567.1| K04G7.1 [Caenorhabditis elegans] >gb|AAA62533.1| Hypothetical protein K04G7.1 [Caenorhabditis elegans]
13555.m00076 (864 letters; record 264)	3.5e-70	50.1	31	849	20	292	ref|NP_498671.2| ZK783.2 [Caenorhabditis elegans] >gb|AAP68930.1| Hypothetical protein ZK783.2 [Caenorhabditis elegans]
14765.m00809 (501 letters; record 357)	1.1e-36	47.8	1	495	1	163	ref|NP_498717.1| ZK688.2 [Caenorhabditis elegans] >sp|P34672|YO22_CAEEL Hypothetical protein ZK688.2 in chromosome III >gb|AAA28228.1| Hypothetical protein ZK688.2 [Caenorhabditis elegans]
BMC09190 (661 letters; record 614)	4.5e-14	46.6	69	338	335	420	ref|NP_498916.1| B0303.4 [Caenorhabditis elegans] >sp|P34256|YKA4_CAEEL Hypothetical protein B0303.4 >gb|AAA27898.3| Hypothetical protein B0303.4 [Caenorhabditis elegans]
12665.m00133 (696 letters; record 518)	8.8e-42	43.6	7	687	8	243	ref|NP_498950.1| F44E2.3 [Caenorhabditis elegans] >sp|P34433|YL53_CAEEL Hypothetical protein F44E2.3 >gb|AAA28041.1| Hypothetical protein F44E2.3 [Caenorhabditis elegans]
14950.m01854 (429 letters; record 1200)	3.9e-32	51.8	1	396	6	138	ref|NP_498961.2| ZK637.2 [Caenorhabditis elegans] >sp|P30629|YOU2_CAEEL Hypothetical protein ZK637.2 >emb|CAA77449.2| Hypothetical protein ZK637.2 [Caenorhabditis elegans]
14979.m04490 (124 letters; record 671)	4.7e-06	57.5	2	121	247	286	ref|NP_499056.1| fatty acid ELOngation family member (elo-4) [Caenorhabditis elegans] >sp|Q03574|ELO4_CAEEL Putative fatty acid elongation protein 4 >emb|CAA79555.1| Hypothetical protein C40H1.4 [Caenorhabditis elegans]
14677.m00171 (996 letters; record 464)	7e-16	37	250	549	53	136	ref|NP_499275.2| K10G9.2 [Caenorhabditis elegans] >emb|CAA85288.3| Hypothetical protein K10G9.2 [Caenorhabditis elegans]
14230.m00218 (366 letters; record 13)	1e-24	70.4	1	255	5	92	ref|NP_499391.1| Y39A1C.1 [Caenorhabditis elegans] >emb|CAA19507.1| Hypothetical protein Y39A1C.1 [Caenorhabditis elegans]
12696.m00104 (2292 letters; record 579)	7.4e-169	54.7	1	1170	1	387	ref|NP_499535.2| NOT-Like (yeast CCR4/NOT complex component) family member (ntl-3) [Caenorhabditis elegans] >emb|CAD90172.1| Hypothetical protein Y56A3A.1a [Caenorhabditis elegans] >emb|CAB60507.2| Hypothetical protein Y56A3A.1a [Caenorhabditis elegans]
14979.m04620 (864 letters; record 612)	8.2e-71	63.6	187	852	57	279	ref|NP_499560.1| Uracil DNA N-Glycosylase family member (ung-1) [Caenorhabditis elegans] >emb|CAB60520.1| Hypothetical protein Y56A3A.29a [Caenorhabditis elegans]
BMC06544 (642 letters; record 834)	7e-33	67.8	3	323	120	230	ref|NP_499579.1| Y75B8A.6 [Caenorhabditis elegans] >emb|CAA22096.2| Hypothetical protein Y75B8A.6 [Caenorhabditis elegans]
14972.m07363 (687 letters; record 974)	8.7e-74	64.9	4	681	6	240	ref|NP_499649.2| SR Protein (splicing factor) family member (rsp-3) [Caenorhabditis elegans] >sp|Q9NEW6|RSP3_CAEEL Probable splicing factor, arginine/serine-rich 3 (CeSF2) (CeSF2/ASF) >emb|CAC35847.2| Hypothetical protein Y111B2A.18 [Caenorhabditis elegans]
14538.m00476 (5898 letters; record 797)	0	51.9	325	2961	77	972	ref|NP_499654.3| yeast Swi2/Snf2-Like family member (ssl-1) [Caenorhabditis elegans] >gb|AAS65429.1| Swi/Snf family ATPase [Caenorhabditis elegans] >emb|CAC35851.3| Hypothetical protein Y111B2A.22 [Caenorhabditis elegans]
13731.m00025 (549 letters; record 1060)	4.2e-33	39.1	1	462	1	160	ref|NP_499681.1| Cytochrome C Oxidase family member (cco-2) [Caenorhabditis elegans] >sp|P55954|COX5A_CAEEL Cytochrome c oxidase subunit 5A, mitochondrial precursor (Cytochrome c oxidase polypeptide Va) >emb|CAA21532.1| Hypothetical protein Y37D8A.14 [Caenorhabditis elegans]
14527.m00112 (477 letters; record 132)	7.6e-20	41	25	453	5	147	ref|NP_499724.1| Y39E4B.4 [Caenorhabditis elegans] >emb|CAB54426.1| Hypothetical protein Y39E4B.4 [Caenorhabditis elegans]
14424.m00390 (2460 letters; record 3)	3e-68	30.4	772	2259	170	663	ref|NP_499881.1| R02D3.4 [Caenorhabditis elegans] >gb|AAB94145.1| Hypothetical protein R02D3.4 [Caenorhabditis elegans]
14956.m00502 (1020 letters; record 158)	5.6e-24	28.1	40	1011	6	331	ref|NP_500030.1| mRNA DeCAPping enzyme family member (dcap-1) [Caenorhabditis elegans] >gb|AAF60791.1| Mrna decapping enzyme protein 1 [Caenorhabditis elegans]
TC3469 (303 letters; record 538)	1.5e-10	57.3	1	180	1394	1454	ref|NP_500157.2| Y76B12C.7 [Caenorhabditis elegans] >sp|Q9N4C2|CPSF1_CAEEL Probable cleavage and polyadenylation specificity factor 160 kDa subunit (CPSF 160 kDa subunit) >gb|AAF36067.2| Hypothetical protein Y76B12C.7 [Caenorhabditis elegans]
14961.m05286 (960 letters; record 349)	1.2e-92	57.4	4	957	6	346	ref|NP_500326.2| human HnRNP A1 homolog family member (hrp-1) [Caenorhabditis elegans] >sp|Q22037|ROA1_CAEEL Heterogeneous nuclear ribonucleoprotein A1 >dbj|BAA01645.1| hnRNP like protein [Caenorhabditis elegans] >gb|AAB92051.1| Human hnrnp a1 homolog protein 1, isoform a [Caenorhabditis elegans]
13617.m00050 (918 letters; record 281)	8.7e-95	56.9	4	915	1	299	ref|NP_500520.1| COLlagen family member (col-34) [Caenorhabditis elegans] >sp|P34687|COL34_CAEEL Cuticle collagen 34 (Abnormal ray morphology protein 4) >gb|AAL76233.1|AF410845_1 cuticular collagen RAM-4 [Caenorhabditis elegans] >gb|AAA96155.1| Collagen protein 34 [Caenorhabditis elegans]
TC2764 (634 letters; record 1025)	2.2e-78	82	38	523	138	299	ref|NP_500520.1| COLlagen family member (col-34) [Caenorhabditis elegans] >sp|P34687|COL34_CAEEL Cuticle collagen 34 (Abnormal ray morphology protein 4) >gb|AAL76233.1|AF410845_1 cuticular collagen RAM-4 [Caenorhabditis elegans] >gb|AAA96155.1| Collagen protein 34 [Caenorhabditis elegans]
TC2765 (1106 letters; record 1026)	6.3e-138	78.1	86	1003	1	299	ref|NP_500520.1| COLlagen family member (col-34) [Caenorhabditis elegans] >sp|P34687|COL34_CAEEL Cuticle collagen 34 (Abnormal ray morphology protein 4) >gb|AAL76233.1|AF410845_1 cuticular collagen RAM-4 [Caenorhabditis elegans] >gb|AAA96155.1| Collagen protein 34 [Caenorhabditis elegans]
13247.m00713 (2424 letters; record 1069)	2e-106	38.4	508	2418	117	746	ref|NP_500567.1| R08C7.10a [Caenorhabditis elegans] >gb|AAC48078.1| Hypothetical protein R08C7.10a [Caenorhabditis elegans]
14972.m07436 (330 letters; record 452)	8.9e-49	96.3	1	330	1	110	ref|NP_500569.1| HisTone variant H2AZ homolog family member (htz-1) [Caenorhabditis elegans] >sp|Q27511|H2AV_CAEEL Histone H2AV (H2A.F/Z) >gb|AAC48074.1| Hypothetical protein R08C7.3 [Caenorhabditis elegans]
14956.m00497 (591 letters; record 154)	3.1e-31	51	79	354	18	104	ref|NP_500631.1| Y17G9B.5 [Caenorhabditis elegans] >gb|AAF60446.1| Hypothetical protein Y17G9B.5 [Caenorhabditis elegans]
14237.m00393 (300 letters; record 874)	1.3e-17	47.7	1	267	264	352	ref|NP_500688.2| Y9C9A.16 [Caenorhabditis elegans]
12584.m00068 (810 letters; record 414)	4.4e-79	56.7	28	804	14	272	ref|NP_500797.1| fatty acid ELOngation family member (elo-6) [Caenorhabditis elegans] >gb|AAK29807.1| Fatty acid elongation protein 6 [Caenorhabditis elegans]
BMC01938 (348 letters; record 1150)	7.9e-16	35.7	1	339	543	663	ref|NP_500823.1| UNCoordinated family member (unc-5) [Caenorhabditis elegans] >sp|Q26261|UNC5_CAEEL Netrin receptor unc-5 precursor (Uncoordinated protein 5) >gb|AAB88355.1| Uncoordinated protein 5, isoform a [Caenorhabditis elegans]
14954.m01719 (297 letters; record 72)	3.1e-30	63.5	1	288	1	96	ref|NP_500964.1| LSM Sm-like protein family member (lsm-8) [Caenorhabditis elegans] >gb|AAL00875.1|AC084197_26 Lsm sm-like protein protein 8 [Caenorhabditis elegans]
14972.m07457 (3156 letters; record 1023)	7.5e-148	37.8	1	2424	1	830	ref|NP_500974.2| Suppressor with Morphological effect on Genitalia family member (smg-3) [Caenorhabditis elegans] >gb|AAK68590.2|AC084197_10 Suppressor with morphological effect on genitalia protein 3 [Caenorhabditis elegans]
13415.m00446 (789 letters; record 95)	6.7e-76	64.6	1	639	1	215	ref|NP_501147.2| fatty acid ELOngation family member (elo-3) [Caenorhabditis elegans] >sp|P49191|ELO3_CAEEL Putative fatty acid elongation protein 3 >gb|AAA82288.2| Fatty acid elongation protein 3 [Caenorhabditis elegans]
14946.m00533 (576 letters; record 1126)	1.5e-21	32.4	73	567	30	208	ref|NP_501166.2| GRound-Like (grd related) family member (grl-4) [Caenorhabditis elegans] >gb|AAA81484.2| Ground-like (grd related) protein 4 [Caenorhabditis elegans]
BMC11821 (426 letters; record 336)	1.1e-32	47.2	210	425	81	152	ref|NP_501211.1| R05G6.7 [Caenorhabditis elegans] >sp|Q21752|VDAC_CAEEL Probable voltage-dependent anion-selective channel >gb|AAB00622.2| Hypothetical protein R05G6.7 [Caenorhabditis elegans]
14961.m05325 (333 letters; record 388)	2.4e-09	49.2	79	267	16	78	ref|NP_501258.1| F33D4.7 [Caenorhabditis elegans] >gb|AAR85906.1| Hypothetical protein F33D4.7 [Caenorhabditis elegans]
13259.m00011 (1009 letters; record 1110)	1.4e-112	62.5	1	1008	943	1267	ref|NP_501272.1| C46A5.4 [Caenorhabditis elegans] >gb|AAB03144.2| Hypothetical protein C46A5.4 [Caenorhabditis elegans]
14956.m00538 (1110 letters; record 109)	1.1e-146	76.1	16	1065	14	364	ref|NP_501365.1| P38 Map Kinase family member (pmk-1) [Caenorhabditis elegans] >sp|Q17446|PMK1_CAEEL Mitogen-activated protein kinase pmk-1 (p38 MAP kinase 1) (Stress-activated protein kinase pmk-1) >gb|AAB00664.1| P38 map kinase family protein 1 [Caenorhabditis elegans]
14972.m07591 (561 letters; record 1108)	1.8e-82	89.6	1	552	1	184	ref|NP_501549.1| RAP homolog (vertebrate Rap GTPase family) family member (rap-1) [Caenorhabditis elegans] >emb|CAA90983.1| Hypothetical protein C27B7.8 [Caenorhabditis elegans] >emb|CAE74068.1| Hypothetical protein CBG21720 [Caenorhabditis briggsae]
BMC02383 (508 letters; record 249)	3.7e-11	32.4	159	500	50	154	ref|NP_501743.1| T13F2.8 [Caenorhabditis elegans] >sp|Q94051|CAV1_CAEEL Caveolin-1 >gb|AAB48388.1| caveolin >emb|CAB03359.1| Hypothetical protein T13F2.8 [Caenorhabditis elegans]
14992.m11046 (1062 letters; record 1143)	3.4e-97	58.8	16	1008	5	329	ref|NP_501860.1| K04D7.2a [Caenorhabditis elegans] >sp|P54815|MSP1_CAEEL Protein MSP1 homolog >emb|CAA93516.2| Hypothetical protein K04D7.2a [Caenorhabditis elegans]
WB-contig_381 (669 letters; record 888)	1.2e-35	62.2	22	387	92	208	ref|NP_501917.1| LiPid Depleted family member (lpd-8) [Caenorhabditis elegans] >emb|CAA94609.1| Hypothetical protein R10H10.1 [Caenorhabditis elegans]
BMC09229 (746 letters; record 202)	7.9e-41	52.5	266	745	4	161	ref|NP_501972.1| Flavin-containing MonoOxygenase family member (fmo-2) [Caenorhabditis elegans] >emb|CAA94290.1| Hypothetical protein K08C7.5 [Caenorhabditis elegans] >emb|CAE46541.1| flavin monooxygenase [Caenorhabditis elegans]
13618.m00050 (495 letters; record 360)	2.7e-33	50.3	1	384	1	129	ref|NP_502016.2| F13E9.1 [Caenorhabditis elegans] >emb|CAA93405.3| Hypothetical protein F13E9.1 [Caenorhabditis elegans] >emb|CAD89747.1| Hypothetical protein F13E9.1 [Caenorhabditis elegans]
13415.m00443 (828 letters; record 147)	3.9e-55	56.5	1	621	1	204	ref|NP_502124.1| B0035.1b [Caenorhabditis elegans] >emb|CAB63428.1| Hypothetical protein B0035.1b [Caenorhabditis elegans]
13415.m00442 (1026 letters; record 93)	1.7e-79	49	109	1023	30	335	ref|NP_502126.1| DNaJ domain (prokaryotic heat shock protein) family member (dnj-2) [Caenorhabditis elegans] >sp|Q17433|DNJ2_CAEEL DnaJ homolog dnj-2 precursor (DnaJ domain protein 2) >emb|CAA97409.1| Hypothetical protein B0035.2 [Caenorhabditis elegans]
14569.m00224 (7467 letters; record 857)	3.5e-59	36.6	6652	7452	1035	1296	ref|NP_502145.2| H02I12.1 [Caenorhabditis elegans] >emb|CAB07215.2| Hypothetical protein H02I12.1 [Caenorhabditis elegans]
14356.m00516 (441 letters; record 72)	1.2e-12	53.4	1	285	1283	1381	ref|NP_502161.2| protein KINase family member (kin-4) [Caenorhabditis elegans] >emb|CAJ31105.1| KIN-4 protein [Caenorhabditis elegans] >emb|CAB05684.2| Hypothetical protein C10C6.1 [Caenorhabditis elegans]
BMC08575 (485 letters; record 266)	1.5e-12	53.6	27	302	1287	1381	ref|NP_502161.2| protein KINase family member (kin-4) [Caenorhabditis elegans] >emb|CAJ31105.1| KIN-4 protein [Caenorhabditis elegans] >emb|CAB05684.2| Hypothetical protein C10C6.1 [Caenorhabditis elegans]
14972.m07689 (477 letters; record 1052)	4.2e-51	66.8	1	471	1	156	ref|NP_502166.1| H21P03.1 [Caenorhabditis elegans] >emb|CAB09112.1| Hypothetical protein H21P03.1 [Caenorhabditis elegans]
14610.m00102 (612 letters; record 65)	3.7e-59	62.1	82	612	20	190	ref|NP_502255.1| FATty acid desaturase family member (fat-6) [Caenorhabditis elegans] >gb|AAF97550.1|AF260244_1 stearoyl-CoA desaturase FAT-6 [Caenorhabditis elegans] >emb|CAB08356.1| Hypothetical protein VZK822L.1 [Caenorhabditis elegans]
14015.m00093 (343 letters; record 1073)	1.3e-38	70.1	1	342	61	174	ref|NP_502267.1| ZK829.4 [Caenorhabditis elegans] >emb|CAA98074.1| Hypothetical protein ZK829.4 [Caenorhabditis elegans]
14972.m07809 (1080 letters; record 1113)	1.1e-135	70.4	1	1077	9	373	ref|NP_502333.1| C42C1.5 [Caenorhabditis elegans] >gb|AAB97547.1| Hypothetical protein C42C1.5 [Caenorhabditis elegans]
BMC02455 (440 letters; record 272)	1.1e-20	40.1	9	308	4	100	ref|NP_502372.1| F08G5.4 [Caenorhabditis elegans] >emb|CAA94581.1| Hypothetical protein F08G5.4 [Caenorhabditis elegans]
14972.m07819 (1299 letters; record 1118)	7.5e-36	33.1	253	1296	50	405	ref|NP_502515.1| C39E9.11 [Caenorhabditis elegans] >emb|CAA94340.1| Hypothetical protein C39E9.11 [Caenorhabditis elegans]
14424.m00389 (591 letters; record 7)	9.9e-06	26.8	2	577	214	395	ref|NP_502516.2| C39E9.12 [Caenorhabditis elegans] >emb|CAA94338.2| Hypothetical protein C39E9.12 [Caenorhabditis elegans]
14972.m07609 (843 letters; record 1114)	4e-117	79.7	49	840	63	338	ref|NP_502539.1| CHOline transporter family member (cho-1) [Caenorhabditis elegans] >sp|O02228|SC5A7_CAEEL High-affinity choline transporter 1 >dbj|BAA90483.1| high-affinity choline transporter CHO-1 [Caenorhabditis elegans] >emb|CAB02847.2| Hypothetical protein C48D1.3 [Caenorhabditis elegans]
14651.m00256 (1410 letters; record 405)	3.7e-66	53.7	679	1389	155	406	ref|NP_502545.1| JC8.6b [Caenorhabditis elegans] >emb|CAB05228.1| Hypothetical protein JC8.6b [Caenorhabditis elegans]
14972.m06944 (407 letters; record 639)	9.3e-31	44.6	3	395	43	173	ref|NP_502690.1| Y37A1B.7 [Caenorhabditis elegans] >emb|CAA19482.1| Hypothetical protein Y37A1B.7 [Caenorhabditis elegans]
14972.m07586 (558 letters; record 989)	4.2e-90	92.9	1	555	1	185	ref|NP_502791.1| Y57G11C.13 [Caenorhabditis elegans] >emb|CAB16514.1| Hypothetical protein Y57G11C.13 [Caenorhabditis elegans] >dbj|BAD30093.1| novel small G protein indispensable for equal chromosome segregation [Caenorhabditis elegans]
14972.m07698 (306 letters; record 1159)	2.7e-08	38	1	300	1	102	ref|NP_502815.1| Y41E3.8 [Caenorhabditis elegans] >emb|CAB09004.1| Hypothetical protein Y41E3.8 [Caenorhabditis elegans]
13156.m00094 (1380 letters; record 936)	2e-42	43.6	826	1299	153	323	ref|NP_502883.2| Y105C5A.15 [Caenorhabditis elegans] >emb|CAB60302.2| Hypothetical protein Y105C5A.15 [Caenorhabditis elegans]
14972.m07280 (510 letters; record 788)	7.5e-36	49.4	4	510	5	176	ref|NP_502997.1| Methionine AminoPeptidase family member (map-2) [Caenorhabditis elegans] >emb|CAB55167.1| Hypothetical protein Y116A8A.9 [Caenorhabditis elegans]
BMC07946 (649 letters; record 136)	6e-42	42.9	42	458	5	146	ref|NP_502997.1| Methionine AminoPeptidase family member (map-2) [Caenorhabditis elegans] >emb|CAB55167.1| Hypothetical protein Y116A8A.9 [Caenorhabditis elegans]
WB-contig_407 (552 letters; record 906)	3.2e-69	85.6	2	460	292	444	ref|NP_502997.1| Methionine AminoPeptidase family member (map-2) [Caenorhabditis elegans] >emb|CAB55167.1| Hypothetical protein Y116A8A.9 [Caenorhabditis elegans]
BMC01924 (392 letters; record 943)	9e-49	79	15	392	1	127	ref|NP_503027.1| Small Nuclear Ribonucleoprotein family member (snr-1) [Caenorhabditis elegans] >sp|Q17348|SMD3_CAEEL Small nuclear ribonucleoprotein Sm D3 (snRNP core protein D3) (Sm-D3) >emb|CAB55132.1| Hypothetical protein Y116A8C.42 [Caenorhabditis elegans]
13920.m00452 (1941 letters; record 725)	1.8e-41	32	643	1884	54	447	ref|NP_503446.1| Cell Division Cycle related family member (cdc-25.2) [Caenorhabditis elegans] >sp|O44628|MPIP2_CAEEL M-phase inducer phosphatase cdc-25.2 (Cell division cycle-related protein 25.2) >gb|AAB94237.2| Cell division cycle related protein 25.2 [Caenorhabditis elegans]
14992.m10818 (1713 letters; record 1057)	2.2e-180	56	46	1710	18	578	ref|NP_503965.2| Caenorhabditis FriZzled homolog family member (cfz-2) [Caenorhabditis elegans] >gb|ABA18181.1| Frizzled homolog [Caenorhabditis elegans] >gb|ABA54421.1| Caenorhabditis frizzled homolog protein 2, isoform a [Caenorhabditis elegans]
14652.m00407 (588 letters; record 1162)	3e-32	46.5	22	543	32	200	ref|NP_504474.1| CD4.4 [Caenorhabditis elegans] >gb|AAB88342.1| Hypothetical protein CD4.4 [Caenorhabditis elegans]
14758.m00155 (1089 letters; record 302)	8.2e-55	34.4	1	1083	226	571	ref|NP_504494.2| Prion-like-(Q/N-rich)-domain-bearing protein family member (pqn-13) [Caenorhabditis elegans] >gb|AAA96110.3| Prion-like-(q/n-rich)-domain-bearing protein protein 13 [Caenorhabditis elegans]
14992.m10842 (717 letters; record 1129)	3.5e-38	38.4	1	681	1	228	ref|NP_504826.2| F09G2.2 [Caenorhabditis elegans] >gb|AAB71318.2| Hypothetical protein F09G2.2 [Caenorhabditis elegans]
14992.m11178 (417 letters; record 933)	1.1e-09	36.6	6	293	346	445	ref|NP_504838.1| C05C8.5 [Caenorhabditis elegans] >gb|AAB65372.1| Hypothetical protein C05C8.5 [Caenorhabditis elegans]
BMW00525 (626 letters; record 230)	2.9e-09	35.6	26	313	346	445	ref|NP_504838.1| C05C8.5 [Caenorhabditis elegans] >gb|AAB65372.1| Hypothetical protein C05C8.5 [Caenorhabditis elegans]
14992.m11332 (462 letters; record 195)	2.2e-43	58.2	58	459	162	295	ref|NP_505099.2| D1014.3 [Caenorhabditis elegans] >gb|AAA96287.3| Hypothetical protein D1014.3 [Caenorhabditis elegans]
13662.m00130 (588 letters; record 327)	2.1e-24	32.9	37	585	7	190	ref|NP_505118.1| Conserved Oligomeric Golgi (COG) Component family member (cogc-6) [Caenorhabditis elegans] >sp|Q21270|COG6_CAEEL Putative conserved oligomeric Golgi complex component 6 >gb|AAA96179.1| Hypothetical protein K07C11.9 [Caenorhabditis elegans]
14992.m10849 (368 letters; record 1206)	2.5e-10	28.8	6	356	196	310	ref|NP_505213.2| C10B5.1 [Caenorhabditis elegans] >gb|AAC24248.2| Hypothetical protein C10B5.1 [Caenorhabditis elegans]
BMC00667 (698 letters; record 1024)	1.6e-15	50	161	409	7	87	ref|NP_505417.1| K07B1.6a [Caenorhabditis elegans] >gb|AAB54242.1| Hypothetical protein K07B1.6a [Caenorhabditis elegans]
13785.m00207 (761 letters; record 1027)	2.6e-17	41.9	127	492	7	125	ref|NP_505417.1| K07B1.6a [Caenorhabditis elegans] >gb|AAB54242.1| Hypothetical protein K07B1.6a [Caenorhabditis elegans]
14500.m00158 (381 letters; record 134)	3.9e-55	95.1	1	369	1	123	ref|NP_505463.1| HIStone family member (his-35) [Caenorhabditis elegans] >emb|CAA94747.1| Hypothetical protein C50F4.13 [Caenorhabditis elegans]
BMC12337 (560 letters; record 514)	1.7e-54	93.4	19	387	1	123	ref|NP_505463.1| HIStone family member (his-35) [Caenorhabditis elegans] >emb|CAA94747.1| Hypothetical protein C50F4.13 [Caenorhabditis elegans]
12698.m00328 (101 letters; record 766)	3e-09	87.8	1	99	1	33	ref|NP_505463.1| HIStone family member (his-35) [Caenorhabditis elegans] >emb|CAA94747.1| Hypothetical protein C50F4.13 [Caenorhabditis elegans]
BMC12338 (588 letters; record 515)	1e-47	85.3	24	392	1	123	ref|NP_505463.1| HIStone family member (his-35) [Caenorhabditis elegans] >emb|CAA94747.1| Hypothetical protein C50F4.13 [Caenorhabditis elegans]
14992.m11243 (449 letters; record 946)	3.6e-36	59.6	79	447	44	167	ref|NP_505571.1| K08H10.9 [Caenorhabditis elegans] >emb|CAB05547.1| Hypothetical protein K08H10.9 [Caenorhabditis elegans]
14972.m07296 (804 letters; record 906)	1e-40	36.7	1	792	382	639	ref|NP_505638.1| RO (Ro) ribonucleoProtein family member (rop-1) [Caenorhabditis elegans] >sp|Q27274|RO60_CAEEL 60 kDa SS-A/Ro ribonucleoprotein homolog >gb|AAC41575.1| Ro ribonucleoprotein autoantigen >gb|AAA96949.1| ribonucleoprotein Ro autoantigen homolog >emb|CAA98241.1| Hypothetical protein C12D8.11 [Caenorhabditis elegans] >emb|CAA16325.1| Hypothetical protein C12D8.11 [Caenorhabditis elega…
14972.m07546 (1320 letters; record 980)	1.6e-122	53.5	79	1242	73	459	ref|NP_505864.1| GLYcosylation related family member (gly-20) [Caenorhabditis elegans] >emb|CAB03823.2| Hypothetical protein C03E10.4 [Caenorhabditis elegans]
14963.m01803 (2886 letters; record 442)	2.2e-55	34.6	607	1296	138	388	ref|NP_506063.2| Variable ABnormal morphology family member (vab-8) [Caenorhabditis elegans] >gb|AAF17300.1|AF108229_1 VAB-8L [Caenorhabditis elegans] >emb|CAB01577.2| Hypothetical protein K12F2.2a [Caenorhabditis elegans] >emb|CAD36504.1| Hypothetical protein K12F2.2a [Caenorhabditis elegans]
14670.m00179 (561 letters; record 426)	1.7e-09	35.4	109	489	122	240	ref|NP_506146.1| GRound-Like (grd related) family member (grl-23) [Caenorhabditis elegans] >emb|CAB02877.1| Hypothetical protein E02A10.2 [Caenorhabditis elegans]
14992.m10833 (368 letters; record 860)	1.6e-09	35.1	92	367	12	102	ref|NP_506187.2| C15C8.4 [Caenorhabditis elegans] >gb|ABA18178.1| putative low density lipoprotein receptor associated protein (37.4 kD) [Caenorhabditis elegans] >emb|CAA99779.2| Hypothetical protein C15C8.4 [Caenorhabditis elegans]
14992.m10991 (3465 letters; record 1198)	4.1e-218	43.2	358	3357	36	1056	ref|NP_506193.1| yeast SCC (mitotic condensin subunit) homolog family member (scc-3) [Caenorhabditis elegans] >emb|CAA99836.1| Hypothetical protein F18E2.3 [Caenorhabditis elegans]
13214.m00023 (714 letters; record 1016)	1.1e-43	44	58	456	97	230	ref|NP_506563.2| UNCoordinated family member (unc-39) [Caenorhabditis elegans] >emb|CAB04483.2| Hypothetical protein F56A12.1 [Caenorhabditis elegans]
BMC02420 (378 letters; record 262)	1.4e-14	55.7	184	366	23	83	ref|NP_506688.1| T01C3.4 [Caenorhabditis elegans] >emb|CAB01664.1| Hypothetical protein T01C3.4 [Caenorhabditis elegans]
BMC00617 (1260 letters; record 1008)	4.2e-122	70.8	7	1050	1	351	ref|NP_506691.1| T01C3.7 [Caenorhabditis elegans] >sp|Q22053|FBRL_CAEEL rRNA 2'-O-methyltransferase fibrillarin >emb|CAB01657.1| Hypothetical protein T01C3.7 [Caenorhabditis elegans]
15217.m00021 (1160 letters; record 628)	1.9e-46	36.2	199	1155	79	399	ref|NP_507507.1| COP-9 SigNalosome subunit family member (csn-1) [Caenorhabditis elegans] >sp|Q9GS00|CSN1_CAEEL COP9 signalosome complex subunit 1 (Signalosome subunit 1) >emb|CAC14399.1| Hypothetical protein Y59A8A.1 [Caenorhabditis elegans]
BMC07009 (406 letters; record 715)	9.4e-14	61.6	219	398	153	212	ref|NP_507972.1| F26F2.7 [Caenorhabditis elegans] >emb|CAB62802.1| Hypothetical protein F26F2.7 [Caenorhabditis elegans]
14961.m05314 (495 letters; record 406)	5.8e-38	53.3	79	483	79	213	ref|NP_508084.2| R57.2 [Caenorhabditis elegans] >gb|AAB52661.3| Hypothetical protein R57.2 [Caenorhabditis elegans]
14954.m01630 (2472 letters; record 24)	1.5e-183	78.5	1225	2469	1	414	ref|NP_508184.2| AdaPtin, Mu/medium chain (clathrin associated complex) family member (apm-3) [Caenorhabditis elegans] >gb|AAA82343.2| Adaptin, mu/medium chain (clathrin associated complex) protein 3 [Caenorhabditis elegans]
14378.m00174 (2565 letters; record 1109)	1e-69	30.8	991	1872	1632	1921	ref|NP_508324.1| Y75D11A.5 [Caenorhabditis elegans] >gb|AAF36060.1| Hypothetical protein Y75D11A.5 [Caenorhabditis elegans]
13237.m00009 (1725 letters; record 1027)	6.3e-67	33.3	244	1710	645	1147	ref|NP_508324.1| Y75D11A.5 [Caenorhabditis elegans] >gb|AAF36060.1| Hypothetical protein Y75D11A.5 [Caenorhabditis elegans]
14954.m01653 (2397 letters; record 72)	3.6e-196	46.8	1	2358	1303	2087	ref|NP_508420.1| T10H10.1 [Caenorhabditis elegans] >gb|AAB37988.1| Heavy chain, unconventional myosin protein 6 [Caenorhabditis elegans]
14967.m01573 (792 letters; record 533)	7.4e-38	35.2	79	759	21	243	ref|NP_508435.1| C43H6.7 [Caenorhabditis elegans] >gb|AAA96084.1| Hypothetical protein C43H6.7 [Caenorhabditis elegans]
14972.m07350 (1065 letters; record 898)	5e-32	29.8	1	1062	1	333	ref|NP_508469.2| T03G6.1 [Caenorhabditis elegans] >gb|AAA81705.2| Hypothetical protein T03G6.1 [Caenorhabditis elegans]
BMC00091 (461 letters; record 1058)	1.6e-58	65.7	2	457	362	513	ref|NP_508494.1| F53B3.1 [Caenorhabditis elegans] >gb|AAA81404.2| Hypothetical protein F53B3.1 [Caenorhabditis elegans]
BMC01868 (349 letters; record 509)	3.6e-12	51.3	133	348	22	93	ref|NP_508572.1| F11D5.3a [Caenorhabditis elegans] >gb|AAK68319.1|U41532_3 Hypothetical protein F11D5.3a [Caenorhabditis elegans]
12392.m00015 (1272 letters; record 302)	2.4e-15	30	487	1263	154	425	ref|NP_508610.3| Regulator of G protein Signaling family member (rgs-7) [Caenorhabditis elegans] >sp|Q8WQC0|RGS7_CAEEL Regulator of G-protein signaling rgs-7 (Regulator of G-protein signaling c2) (Protein C2-RGS) >gb|AAL11462.1|U64599_1 Regulator of g protein signaling protein 7, isoform a [Caenorhabditis elegans] >gb|AAS75452.1| RGS-7A [Caenorhabditis elegans]
14408.m00072 (258 letters; record 561)	7.5e-15	43.9	12	131	26	63	ref|NP_508619.1| C18B2.3 [Caenorhabditis elegans] >gb|AAK39177.1| Hypothetical protein C18B2.3 [Caenorhabditis elegans]
15261.m00022 (513 letters; record 1101)	1.8e-27	41.3	1	483	272	436	ref|NP_508800.2| K02G10.3 [Caenorhabditis elegans] >gb|AAK39255.4| Hypothetical protein K02G10.3 [Caenorhabditis elegans]
14961.m04921 (753 letters; record 150)	1.1e-60	54.8	64	714	89	304	ref|NP_508873.1| DumPY : shorter than wild-type family member (dpy-8) [Caenorhabditis elegans] >gb|AAA83336.1| Dumpy : shorter than wild-type protein 8 [Caenorhabditis elegans]
14317.m00271 (969 letters; record 1026)	3.7e-55	46.1	94	963	34	310	ref|NP_508873.1| DumPY : shorter than wild-type family member (dpy-8) [Caenorhabditis elegans] >gb|AAA83336.1| Dumpy : shorter than wild-type protein 8 [Caenorhabditis elegans]
14979.m04471 (288 letters; record 1049)	6.5e-14	42.5	7	288	7	96	ref|NP_509029.1| C15H9.9 [Caenorhabditis elegans] >gb|AAB52666.1| Hypothetical protein C15H9.9 [Caenorhabditis elegans]
BMC09779 (593 letters; record 211)	6.7e-28	45.3	43	495	4	152	ref|NP_509242.1| C07D8.6 [Caenorhabditis elegans] >pdb|1QWK|A Chain A, Structural Genomics Of Caenorhabditis Elegans: Hypothetical 35.2 Kda Protein (Aldose Reductase Family Member) >gb|AAB37976.1| Hypothetical protein C07D8.6 [Caenorhabditis elegans]
BMC03906 (653 letters; record 652)	6.7e-41	71.1	348	524	89	147	ref|NP_509273.1| C.Elegans Homeobox family member (ceh-14) [Caenorhabditis elegans] >sp|P20271|HM14_CAEEL Homeobox protein ceh-14 >gb|AAF77181.1|AF244368_1 LIM homeobox protein CEH-14 [Caenorhabditis elegans] >gb|AAF99943.2| C.elegans homeobox protein 14 [Caenorhabditis elegans]
WB-contig_1553 (446 letters; record 291)	5.3e-44	68.8	80	445	42	163	ref|NP_509393.3| M60.6 [Caenorhabditis elegans] >gb|AAF99994.4| Hypothetical protein M60.6 [Caenorhabditis elegans]
14656.m00223 (651 letters; record 1179)	4.1e-44	48.7	1	552	140	334	ref|NP_509395.2| F13B9.6 [Caenorhabditis elegans] >gb|AAK39227.2| Hypothetical protein F13B9.6 [Caenorhabditis elegans]
BMW00974 (613 letters; record 493)	3.7e-27	63.7	149	421	376	466	ref|NP_509417.2| F40B5.2a [Caenorhabditis elegans] >gb|ABD94104.1| Hypothetical protein F40B5.2a [Caenorhabditis elegans]
14972.m07355 (283 letters; record 808)	1.1e-27	64.8	5	277	376	466	ref|NP_509417.2| F40B5.2a [Caenorhabditis elegans] >gb|ABD94104.1| Hypothetical protein F40B5.2a [Caenorhabditis elegans]
14634.m00540 (2724 letters; record 1030)	5.9e-102	38.6	40	1608	1679	2195	ref|NP_509645.1| DumPY : shorter than wild-type family member (dpy-22) [Caenorhabditis elegans] >emb|CAA90064.1| Hypothetical protein F47A4.2 [Caenorhabditis elegans]
WB-contig_1297 (517 letters; record 76)	4.9e-41	49.1	5	514	342	509	ref|NP_509745.2| AcetylCholine Receptor family member (acr-8) [Caenorhabditis elegans] >emb|CAA90341.3| Hypothetical protein ZC504.2 [Caenorhabditis elegans]
14961.m05224 (528 letters; record 318)	2.5e-12	30.3	46	480	12	164	ref|NP_509890.2| F08G12.5 [Caenorhabditis elegans] >emb|CAA91457.2| Hypothetical protein F08G12.5 [Caenorhabditis elegans]
BMC08270 (464 letters; record 356)	1.9e-23	52.8	147	455	3	104	ref|NP_510433.1| F54E4.3 [Caenorhabditis elegans]
14972.m07724 (314 letters; record 494)	8.8e-26	66.6	8	268	1	87	ref|NP_510486.2| F20D1.3 [Caenorhabditis elegans] >emb|CAB01745.2| Hypothetical protein F20D1.3 [Caenorhabditis elegans]
WB-contig_1168 (570 letters; record 1173)	4.4e-23	38.8	21	530	160	323	ref|NP_510521.1| T10B10.2 [Caenorhabditis elegans] >emb|CAA96675.2| Hypothetical protein T10B10.2 [Caenorhabditis elegans]
BMC11563 (418 letters; record 402)	1.1e-17	38.4	4	417	160	296	ref|NP_510521.1| T10B10.2 [Caenorhabditis elegans] >emb|CAA96675.2| Hypothetical protein T10B10.2 [Caenorhabditis elegans]
BMW00244 (590 letters; record 166)	1.8e-41	92.3	2	277	395	486	ref|NP_510542.2| C33A11.4 [Caenorhabditis elegans] >emb|CAB01862.4| Hypothetical protein C33A11.4 [Caenorhabditis elegans] >emb|CAB01871.4| Hypothetical protein C33A11.4 [Caenorhabditis elegans]
TC3201 (755 letters; record 1102)	1.1e-29	58.6	452	727	375	465	ref|NP_510542.2| C33A11.4 [Caenorhabditis elegans] >emb|CAB01862.4| Hypothetical protein C33A11.4 [Caenorhabditis elegans] >emb|CAB01871.4| Hypothetical protein C33A11.4 [Caenorhabditis elegans]
WB-contig_1317 (447 letters; record 92)	3e-25	81.3	3	227	341	415	ref|NP_510788.1| T08G2.3 [Caenorhabditis elegans] >sp|Q22347|ACADM_CAEEL Probable medium-chain specific acyl-CoA dehydrogenase, mitochondrial precursor (MCAD) >gb|AAB52493.1| Hypothetical protein T08G2.3 [Caenorhabditis elegans]
14920.m00429 (981 letters; record 967)	2e-99	72.9	238	975	102	360	ref|NP_524984.1| will die slowly CG17437-PA [Drosophila melanogaster] >sp|Q9V3J8|WDS_DROME Protein will die slowly >gb|AAF43418.1|AF233288_1 WDS [Drosophila melanogaster] >emb|CAB72292.1| EG:BACR25B3.7 [Drosophila melanogaster] >gb|AAF45791.1| CG17437-PA [Drosophila melanogaster] >gb|AAM48415.1| RE31658p [Drosophila melanogaster]
BMC08629 (600 letters; record 562)	4.5e-47	62.8	64	423	99	215	ref|NP_573076.1| CG8974-PC, isoform C [Drosophila melanogaster] >ref|NP_727896.1| CG8974-PA, isoform A [Drosophila melanogaster] >ref|NP_727897.1| CG8974-PB, isoform B [Drosophila melanogaster] >ref|NP_996448.1| CG8974-PE, isoform E [Drosophila melanogaster] >ref|NP_996449.1| CG8974-PD, isoform D [Drosophila melanogaster] >gb|AAF48517.1| CG8974-PC, isoform C [Drosophila melanogaster] >gb|AAL25336…
14972.m07635 (306 letters; record 1007)	7.3e-12	42.5	13	150	210	256	ref|NP_608535.1| Ipk2 CG13688-PA [Drosophila melanogaster] >gb|AAF51477.2| CG13688-PA [Drosophila melanogaster]
14386.m00052 (220 letters; record 166)	3.9e-07	34.8	20	217	212	274	ref|NP_610050.1| CG2617-PA [Drosophila melanogaster] >gb|AAF53913.1| CG2617-PA [Drosophila melanogaster] >gb|AAM29538.1| RE60872p [Drosophila melanogaster]
14972.m07815 (1869 letters; record 1115)	5.5e-15	27.9	379	1431	305	655	ref|NP_648504.2| CG6004-PB [Drosophila melanogaster] >gb|AAL68190.1| GH09355p [Drosophila melanogaster] >gb|AAF50015.3| CG6004-PB [Drosophila melanogaster]
12878.m00013 (201 letters; record 708)	1.3e-08	75	14	133	62	101	ref|NP_671483.1| hippyragranin [Rattus norvegicus] >gb|AAK49395.1|AF260582_1 hippyragranin [Rattus norvegicus]
BMC00340 (225 letters; record 931)	7.4e-26	95.2	2	190	11	73	ref|NP_694905.1| cytochrome c oxidase subunit I [Brugia malayi] >gb|AAN17806.1| cytochrome c oxidase subunit I [Brugia malayi]
BMC01751 (492 letters; record 680)	2.4e-07	35.8	2	217	194	271	ref|NP_701837.1| hypothetical protein PFL2385c [Plasmodium falciparum 3D7] >gb|AAN36561.1|AE014852_5 hypothetical protein PFL2385c [Plasmodium falciparum 3D7]
14972.m07434 (152 letters; record 819)	4.8e-11	82.8	46	150	41	75	ref|NP_726579.1| Purine-rich binding protein-alpha CG1507-PA, isoform A [Drosophila melanogaster] >ref|NP_726580.1| Purine-rich binding protein-alpha CG1507-PC, isoform C [Drosophila melanogaster] >gb|AAL28733.1| LD15002p [Drosophila melanogaster] >gb|AAN06497.1| CG1507-PA, isoform A [Drosophila melanogaster] >gb|AAN06498.1| CG1507-PC, isoform C [Drosophila melanogaster]
14361.m00189 (636 letters; record 1087)	3.6e-08	37.6	247	477	481	556	ref|NP_729303.1| PAR-domain protein 1 CG17888-PC, isoform C [Drosophila melanogaster] >gb|AAN12027.1| CG17888-PC, isoform C [Drosophila melanogaster]
14597.m00048 (1287 letters; record 924)	1.1e-39	31.1	189	1256	291	644	ref|NP_733106.2| CG31439-PA [Drosophila melanogaster] >gb|AAN14054.2| CG31439-PA [Drosophila melanogaster]
13093.m00036 (1245 letters; record 828)	4.4e-38	32.1	180	1235	300	650	ref|NP_733106.2| CG31439-PA [Drosophila melanogaster] >gb|AAN14054.2| CG31439-PA [Drosophila melanogaster]
12947.m00021 (1245 letters; record 763)	2.9e-39	33.2	180	1235	132	488	ref|NP_733106.2| CG31439-PA [Drosophila melanogaster] >gb|AAN14054.2| CG31439-PA [Drosophila melanogaster]
14768.m00179 (737 letters; record 309)	8.8e-13	25.2	26	709	573	791	ref|NP_740827.1| Y44E3A.6a [Caenorhabditis elegans] >gb|AAN73852.1| Hypothetical protein Y44E3A.6a [Caenorhabditis elegans]
WB-contig_1357 (448 letters; record 131)	4.7e-22	53.8	447	295	393	444	ref|NP_740858.1| NOmpA Homolog (Drosophila nompA: no mechanoreceptor potential A) family member (noah-1) [Caenorhabditis elegans] >gb|AAB52479.2| Hypothetical protein C34G6.6a [Caenorhabditis elegans]
BMC02488 (472 letters; record 614)	3e-63	77.2	11	472	210	363	ref|NP_740859.1| NOmpA Homolog (Drosophila nompA: no mechanoreceptor potential A) family member (noah-1) [Caenorhabditis elegans] >gb|AAM15558.1|U97407_7 Hypothetical protein C34G6.6b [Caenorhabditis elegans]
BMW01243 (622 letters; record 571)	3.9e-39	50.5	102	611	16	178	ref|NP_740869.1| F26B1.2a [Caenorhabditis elegans] >gb|AAB37791.1| Hypothetical protein F26B1.2a [Caenorhabditis elegans]
13261.m00252 (588 letters; record 1112)	3.5e-15	28.9	4	582	6	206	ref|NP_740965.1| B0432.13 [Caenorhabditis elegans] >gb|AAB37893.2| Hypothetical protein B0432.13 [Caenorhabditis elegans]
14609.m00096 (282 letters; record 301)	1.4e-17	56.7	22	222	152	218	ref|NP_740984.1| T27F7.2c [Caenorhabditis elegans] >gb|AAM15611.1|U58762_4 Hypothetical protein T27F7.2c [Caenorhabditis elegans]
14968.m01486 (1971 letters; record 614)	4.8e-201	57.2	124	1965	24	638	ref|NP_741028.1| C06A8.1b [Caenorhabditis elegans] >gb|AAM81124.1|U39849_2 Hypothetical protein C06A8.1b [Caenorhabditis elegans]
14389.m00203 (2886 letters; record 499)	1.9e-167	47.3	616	2871	176	922	ref|NP_741253.1| ZK370.3a [Caenorhabditis elegans] >sp|Q02328|SLAP2_CAEEL Protein SLA2 homolog >gb|AAA28205.2| Hypothetical protein ZK370.3a [Caenorhabditis elegans]
13801.m00220 (1560 letters; record 411)	3.2e-53	36	7	1224	11	434	ref|NP_741422.1| Y73B6BL.33 [Caenorhabditis elegans] >gb|AAM44389.1|AC084197_27 Hypothetical protein Y73B6BL.33 [Caenorhabditis elegans]
14330.m00200 (366 letters; record 1039)	1.9e-39	63.7	1	348	218	333	ref|NP_741523.1| H43I07.3 [Caenorhabditis elegans] >gb|AAL38962.1|AF125965_3 Hypothetical protein H43I07.3 [Caenorhabditis elegans]
12651.m00030 (750 letters; record 467)	2e-74	58.2	4	726	57	298	ref|NP_741623.1| T21C9.3a [Caenorhabditis elegans] >emb|CAD44144.1| Hypothetical protein T21C9.3a [Caenorhabditis elegans]
13998.m00008 (277 letters; record 1125)	6.6e-16	47.2	1	273	323	413	ref|NP_741812.1| T07H6.1a [Caenorhabditis elegans] >gb|AAK77632.2|U53344_6 Hypothetical protein T07H6.1a [Caenorhabditis elegans]
14920.m00419 (1107 letters; record 788)	1.1e-49	54.3	88	720	7	208	ref|NP_741836.1| SOX (mammalian SRY box) family member (sox-2) [Caenorhabditis elegans] >gb|AAA79747.2| Sox (mammalian sry box) family protein 2, isoform a [Caenorhabditis elegans]
WB-contig_266 (563 letters; record 807)	8.4e-62	88.3	87	344	109	194	ref|NP_871666.1| F25B5.7d [Caenorhabditis elegans] >gb|AAN63408.1| Hypothetical protein F25B5.7d [Caenorhabditis elegans]
14975.m04522 (119 letters; record 603)	1.7e-06	65.7	3	116	28	64	ref|NP_871994.1| F43E2.7b [Caenorhabditis elegans] >gb|AAN39675.2| Hypothetical protein F43E2.7b [Caenorhabditis elegans]
BMC02909 (443 letters; record 387)	4.8e-07	37.3	13	198	4	68	ref|NP_872065.1| F35C11.7 [Caenorhabditis elegans] >emb|CAD57696.1| Hypothetical protein F35C11.7 [Caenorhabditis elegans]
13906.m00034 (495 letters; record 710)	7.1e-40	63.1	79	474	97	228	ref|NP_957483.1| ER degradation enhancer, mannosidase alpha-like 1 [Danio rerio] >gb|AAH45461.1| ER degradation enhancer, mannosidase alpha-like 1 [Danio rerio]
14972.m07322 (3498 letters; record 916)	1.1e-224	47.7	223	2556	58	816	ref|NP_989802.1| ubiquitin specific protease 7 (herpes virus-associated) [Gallus gallus] >gb|AAQ74888.1| UBP [Gallus gallus]
14992.m11337 (507 letters; record 51)	3.6e-19	36.5	1	498	310	470	ref|NP_995984.1| CG12734-PB, isoform B [Drosophila melanogaster] >gb|AAM11180.1| LD40094p [Drosophila melanogaster] >gb|AAS64954.1| CG12734-PB, isoform B [Drosophila melanogaster]
12575.m00210 (939 letters; record 473)	1.2e-71	49.6	1	858	17	299	ref|NP_997729.1| cell division cycle 2 [Danio rerio] >gb|AAP47014.1|AF268044_1 cell division control protein 2 [Danio rerio] >gb|AAH79527.1| Cell division cycle 2 [Danio rerio]
WB-contig_1349 (977 letters; record 123)	2.6e-39	77	59	280	286	359	ref|NP_998541.1| protein phosphatase 2 (formerly 2A), regulatory subunit A (PR 65), alpha isoform [Danio rerio] >gb|AAH46055.1| Protein phosphatase 2 (formerly 2A), regulatory subunit A (PR 65), alpha isoform [Danio rerio]
13294.m00110 (1038 letters; record 1159)	1.6e-81	65.9	61	780	28	262	ref|NP_998643.1| potassium channel tetramerisation domain containing 10 [Danio rerio] >ref|XP_702665.1| PREDICTED: hypothetical protein XP_697573 [Danio rerio] >gb|AAH61457.1| Potassium channel tetramerisation domain containing 10 [Danio rerio]
TC3390 (1089 letters; record 488)	4e-13	34.7	1001	579	66	204	ref|XP_001065903.1| PREDICTED: hypothetical protein [Rattus norvegicus]
14478.m00109 (624 letters; record 57)	3.3e-24	39.9	12	575	122	322	ref|XP_001076329.1| PREDICTED: hypothetical protein [Rattus norvegicus]
14972.m07711 (141 letters; record 870)	2.6e-17	100	1	138	91	136	ref|XP_001083903.1| PREDICTED: similar to H3 histone, family 3B isoform 2 [Macaca mulatta]
BMC00672 (665 letters; record 1062)	1e-77	99	61	363	1	101	ref|XP_001093012.1| PREDICTED: similar to prohibitin isoform 2 [Macaca mulatta]
14980.m02751 (359 letters; record 725)	2.7e-40	64.9	3	353	158	274	ref|XP_001101202.1| PREDICTED: ubiquinol-cytochrome c reductase, Rieske iron-sulfur polypeptide 1 isoform 1 [Macaca mulatta] >ref|XP_001101289.1| PREDICTED: ubiquinol-cytochrome c reductase, Rieske iron-sulfur polypeptide 1 isoform 2 [Macaca mulatta]
BMW00487 (611 letters; record 376)	2.7e-40	64.9	25	375	158	274	ref|XP_001101202.1| PREDICTED: ubiquinol-cytochrome c reductase, Rieske iron-sulfur polypeptide 1 isoform 1 [Macaca mulatta] >ref|XP_001101289.1| PREDICTED: ubiquinol-cytochrome c reductase, Rieske iron-sulfur polypeptide 1 isoform 2 [Macaca mulatta]
BMW00329 (507 letters; record 32)	8.1e-16	67.2	25	204	259	319	ref|XP_001103916.1| PREDICTED: tubulin, alpha 8 isoform 2 [Macaca mulatta] >ref|XP_001163844.1| PREDICTED: hypothetical protein LOC458641 isoform 1 [Pan troglodytes]
BMC01259 (473 letters; record 316)	3.4e-35	57.2	17	367	286	402	ref|XP_001104759.1| PREDICTED: polymerase (DNA directed) kappa isoform 1 [Macaca mulatta]
13261.m00257 (798 letters; record 1116)	6.2e-41	48.7	232	795	8	200	ref|XP_001122241.1| PREDICTED: similar to Protein FRA10AC1 [Apis mellifera]
13399.m00185 (423 letters; record 111)	6.7e-12	39.3	133	420	15	112	ref|XP_001122344.1| PREDICTED: similar to Chrac-16 CG15736-PA [Apis mellifera]
BMC00257 (492 letters; record 898)	3.1e-13	31.8	76	489	43	180	ref|XP_001130141.1| PREDICTED: hypothetical protein [Homo sapiens]
14078.m00012 (364 letters; record 691)	4.5e-11	35.5	2	352	97	213	ref|XP_001131762.1| PREDICTED: hypothetical protein [Homo sapiens]
WB-contig_987 (228 letters; record 1025)	4.4e-08	58	97	228	4	53	ref|XP_001132885.1| PREDICTED: hypothetical protein [Homo sapiens]
14990.m07899 (1671 letters; record 954)	3.4e-27	32.5	214	1164	308	630	ref|XP_001157416.1| PREDICTED: hypothetical protein isoform 1 [Pan troglodytes]
14944.m00540 (2355 letters; record 1113)	4.4e-28	33.4	1579	2331	81	331	ref|XP_001164370.1| PREDICTED: retinoic acid receptor, beta isoform 3 [Pan troglodytes]
BMC06617 (490 letters; record 1154)	1.4e-08	70.2	378	488	240	276	ref|XP_001171771.1| PREDICTED: DEAD (Asp-Glu-Ala-Asp) box polypeptide 39 isoform 4 [Pan troglodytes] >ref|XP_001171735.1| PREDICTED: DEAD (Asp-Glu-Ala-Asp) box polypeptide 39 isoform 2 [Pan troglodytes] >ref|XP_001171721.1| PREDICTED: DEAD (Asp-Glu-Ala-Asp) box polypeptide 39 isoform 1 [Pan troglodytes] >ref|XP_512441.2| PREDICTED: DEAD (Asp-Glu-Ala-Asp) box polypeptide 39 isoform 7 [Pan troglody…
BMC02903 (352 letters; record 1100)	5.8e-15	44	26	325	512	611	ref|XP_001189314.1| PREDICTED: hypothetical protein [Strongylocentrotus purpuratus] >ref|XP_796964.2| PREDICTED: hypothetical protein [Strongylocentrotus purpuratus]
BMC06770 (569 letters; record 590)	5.5e-33	58.1	311	568	265	350	ref|XP_001192927.1| PREDICTED: hypothetical protein [Strongylocentrotus purpuratus]
BMW00095 (549 letters; record 17)	1.4e-07	25.2	23	547	1191	1379	ref|XP_001202048.1| PREDICTED: similar to GA15894-PA [Strongylocentrotus purpuratus] >ref|XP_001188715.1| PREDICTED: similar to GA15894-PA [Strongylocentrotus purpuratus]
14980.m02796 (2451 letters; record 690)	6.3e-15	22.9	94	1554	22	511	ref|XP_001203585.1| PREDICTED: similar to MGC81278 protein, partial [Strongylocentrotus purpuratus] >ref|XP_780978.2| PREDICTED: similar to MGC81278 protein, partial [Strongylocentrotus purpuratus]
BMW00284 (605 letters; record 14)	1.5e-22	47.8	3	278	17	107	ref|XP_001204352.1| PREDICTED: similar to 2310067B10Rik protein, partial [Strongylocentrotus purpuratus] >ref|XP_790725.2| PREDICTED: similar to 2310067B10Rik protein, partial [Strongylocentrotus purpuratus]
BMW00304 (538 letters; record 15)	3.5e-17	35.9	178	441	107	195	ref|XP_001204352.1| PREDICTED: similar to 2310067B10Rik protein, partial [Strongylocentrotus purpuratus] >ref|XP_790725.2| PREDICTED: similar to 2310067B10Rik protein, partial [Strongylocentrotus purpuratus]
15549.m00018 (1884 letters; record 276)	5.1e-35	28.6	70	1338	28	479	ref|XP_222670.2| PREDICTED: similar to leucine rich repeat protein 2, neuronal [Rattus norvegicus] >ref|XP_001060363.1| PREDICTED: similar to leucine rich repeat protein 2, neuronal [Rattus norvegicus]
15547.m00008 (540 letters; record 1085)	4.4e-24	47.2	217	537	2	110	ref|XP_308443.2| ENSANGP00000009474 [Anopheles gambiae str. PEST]
14619.m00057 (364 letters; record 183)	1.1e-07	31.2	34	360	324	429	ref|XP_309294.2| ENSANGP00000017973 [Anopheles gambiae str. PEST]
15368.m00020 (192 letters; record 1137)	8.8e-10	49.2	1	189	10	70	ref|XP_314554.2| ENSANGP00000016936 [Anopheles gambiae str. PEST] >gb|EAA09952.2| ENSANGP00000016936 [Anopheles gambiae str. PEST]
13920.m00453 (152 letters; record 1104)	1.7e-13	77	2	145	230	277	ref|XP_315369.2| ENSANGP00000020955 [Anopheles gambiae str. PEST]
14158.m00113 (682 letters; record 1084)	9.4e-10	35.9	677	174	147	308	ref|XP_315988.2| ENSANGP00000005715 [Anopheles gambiae str. PEST]
14554.m00237 (444 letters; record 194)	5.9e-30	66.2	223	441	106	179	ref|XP_316219.2| ENSANGP00000017148 [Anopheles gambiae str. PEST]
14972.m07839 (717 letters; record 1126)	7.7e-23	45.3	427	654	757	842	ref|XP_317482.2| ENSANGP00000011856 [Anopheles gambiae str. PEST]
14961.m05261 (560 letters; record 614)	5.1e-62	77.4	71	559	1	159	ref|XP_319061.2| ENSANGP00000013182 [Anopheles gambiae str. PEST] >gb|EAA13852.3| ENSANGP00000013182 [Anopheles gambiae str. PEST]
14972.m07473 (293 letters; record 457)	5.5e-06	36.3	1	231	282	358	ref|XP_320315.2| ENSANGP00000016724 [Anopheles gambiae str. PEST] >gb|EAA00106.2| ENSANGP00000016724 [Anopheles gambiae str. PEST]
14973.m02608 (1161 letters; record 5)	3.1e-55	38.2	88	1125	7	350	ref|XP_320653.2| ENSANGP00000021240 [Anopheles gambiae str. PEST]
14714.m00094 (675 letters; record 543)	1e-07	40.3	265	612	863	977	ref|XP_361555.1| hypothetical protein MG04029.4 [Magnaporthe grisea 70-15]
14961.m05178 (1680 letters; record 343)	7.1e-88	39.1	226	1584	196	646	ref|XP_392633.3| PREDICTED: similar to spermatogenesis associated 13 isoform 1 [Apis mellifera]
13562.m00094 (777 letters; record 268)	1e-07	26.4	25	651	201	402	ref|XP_393677.2| PREDICTED: similar to Downstream of son gene protein homolog [Apis mellifera]
14990.m07999 (594 letters; record 1008)	1.4e-13	36.4	100	570	18	171	ref|XP_393832.3| PREDICTED: similar to CG31212-PA [Apis mellifera]
14973.m02664 (2247 letters; record 129)	4e-31	24.2	22	2160	52	759	ref|XP_393893.3| PREDICTED: similar to Posterior sex combs CG3886-PA [Apis mellifera]
14634.m00552 (1140 letters; record 359)	6.2e-16	26.4	91	957	55	328	ref|XP_394309.3| PREDICTED: similar to Adenosine deaminase CG11994-PA [Apis mellifera]
14972.m07603 (1206 letters; record 994)	3.4e-29	28.9	31	1188	866	1238	ref|XP_394542.3| PREDICTED: similar to kinesin family member 21A isoform 1 [Apis mellifera]
BMC06388 (298 letters; record 906)	4e-30	64.5	16	294	296	388	ref|XP_395981.2| PREDICTED: similar to CaBP1 CG5809-PA isoform 1 [Apis mellifera]
BMW00877 (611 letters; record 16)	4.2e-12	23.2	209	487	1114	1211	ref|XP_396078.3| PREDICTED: similar to lethal (2) k05819 CG3054-PA, isoform A isoform 1 [Apis mellifera]
BMC03362 (365 letters; record 507)	8.5e-22	52.3	5	199	134	198	ref|XP_415051.1| PREDICTED: similar to Rnps1 protein [Gallus gallus]
13819.m00152 (3873 letters; record 610)	6.7e-270	48	1396	3834	535	1337	ref|XP_416078.1| PREDICTED: similar to TIP120 protein [Gallus gallus]
13586.m00153 (420 letters; record 273)	2.1e-15	53.3	58	282	5	79	ref|XP_416726.1| PREDICTED: similar to DCRC-1 [Gallus gallus]
BMC02403 (659 letters; record 256)	4.7e-07	27.4	65	583	102	280	ref|XP_458176.1| hypothetical protein DEHA0C12419g [Debaryomyces hansenii CBS767] >emb|CAG86250.1| unnamed protein product [Debaryomyces hansenii CBS767]
15222.m00010 (1284 letters; record 633)	1.9e-08	27.6	127	1140	316	660	ref|XP_502320.1| hypothetical protein [Yarrowia lipolytica] >emb|CAG80506.1| unnamed protein product [Yarrowia lipolytica CLIB122]
13460.m00197 (1146 letters; record 187)	2.9e-34	36.3	22	750	58	292	ref|XP_535763.2| PREDICTED: similar to Hspb associated protein 1 [Canis familiaris]
13549.m00031 (298 letters; record 989)	5e-10	34.6	1	294	1	98	ref|XP_537736.2| PREDICTED: similar to hepatocellular carcinoma-associated antigen 66 isoform 1 [Canis familiaris]
14972.m07469 (306 letters; record 822)	3.2e-11	50	64	306	1915	1992	ref|XP_559736.1| ENSANGP00000025754 [Anopheles gambiae str. PEST]
15015.m00016 (282 letters; record 61)	1.5e-13	57.3	61	264	267	334	ref|XP_587946.2| PREDICTED: similar to alpha 1 type XI collagen isoform A preproprotein, partial [Bos taurus]
14296.m00065 (294 letters; record 58)	1.6e-13	51.2	61	276	673	750	ref|XP_591551.2| PREDICTED: similar to Collagen alpha 1(XVII) chain (Bullous pemphigoid antigen 2) (180 kDa bullous pemphigoid antigen 2) [Bos taurus]
12883.m00085 (759 letters; record 732)	3e-41	44.3	106	711	27	220	ref|XP_593090.2| PREDICTED: similar to Mothers against decapentaplegic homolog 3 (SMAD 3) (Mothers against DPP homolog 3) (Mad3) isoform 1 [Bos taurus]
BMC00835 (604 letters; record 1070)	1.1e-18	42.8	23	484	96	242	ref|XP_613602.2| PREDICTED: similar to serine/arginine repetitive matrix 2 [Bos taurus]
BMC01628 (462 letters; record 668)	3.2e-33	56.6	55	462	1649	1775	ref|XP_624414.2| PREDICTED: similar to Chromodomain helicase-DNA-binding protein Mi-2 homolog (ATP-dependent helicase Mi-2) (dMi-2) [Apis mellifera]
14961.m05094 (200 letters; record 295)	1.2e-12	54.9	3	194	186	256	ref|XP_624713.1| PREDICTED: similar to CG10754-PA [Apis mellifera]
WB-contig_968 (661 letters; record 1011)	2e-44	65.4	8	394	121	256	ref|XP_624713.1| PREDICTED: similar to CG10754-PA [Apis mellifera]
13988.m00126 (1818 letters; record 586)	1.5e-71	31.9	49	1800	128	725	ref|XP_625025.2| PREDICTED: similar to CG10542-PA [Apis mellifera]
15169.m00086 (447 letters; record 120)	1.4e-08	37.5	1	312	2062	2154	ref|XP_635175.1| formin homology domain-containing protein [Dictyostelium discoideum AX4] >gb|EAL61673.1| formin homology domain-containing protein [Dictyostelium discoideum AX4]
14483.m00024 (557 letters; record 66)	1e-20	78.1	389	553	220	274	ref|XP_636038.1| hypothetical protein DDBDRAFT_0188614 [Dictyostelium discoideum AX4] >gb|EAL62523.1| hypothetical protein DDBDRAFT_0188614 [Dictyostelium discoideum AX4]
14979.m04576 (4695 letters; record 597)	1.9e-63	22.2	190	4539	271	1706	ref|XP_653447.1| Viral A-type inclusion protein repeat [Entamoeba histolytica HM-1:IMSS] >gb|EAL48061.1| Viral A-type inclusion protein repeat, putative [Entamoeba histolytica HM-1:IMSS]
14992.m11038 (933 letters; record 29)	2.1e-27	45.8	1	438	288	431	ref|XP_685543.1| PREDICTED: similar to G protein pathway suppressor 1 isoform 2 isoform 1 [Danio rerio]
14013.m00069 (2352 letters; record 596)	9.4e-58	34.8	589	1776	710	1093	ref|XP_687824.1| PREDICTED: similar to ENSANGP00000021024 [Danio rerio]
13387.m00011 (207 letters; record 46)	5.3e-12	51.9	1	156	60	111	ref|XP_688342.1| PREDICTED: similar to nicotinic acetylcholine receptor alpha 2 subunit [Danio rerio]
14175.m00130 (990 letters; record 1141)	2e-51	42.1	262	987	64	308	ref|XP_691218.1| PREDICTED: similar to Zinc finger protein 180 (HHZ168) [Danio rerio]
14972.m07577 (1386 letters; record 1102)	1e-07	26.2	139	1116	61	406	ref|XP_691617.1| PREDICTED: similar to CG15730-PA [Danio rerio]
BMW01612 (578 letters; record 666)	2.1e-10	37.3	35	322	32	130	ref|XP_693156.1| PREDICTED: similar to mitochondrial ribosomal protein L55 isoform a [Danio rerio]
14972.m07888 (1995 letters; record 1168)	8.3e-78	34.3	277	1971	1	560	ref|XP_693216.1| PREDICTED: similar to WD-repeat protein 26 [Danio rerio] >emb|CAI12019.1| novel protein [Danio rerio] >emb|CAI11628.1| novel protein [Danio rerio]
14653.m00280 (2877 letters; record 411)	1e-165	42	280	1440	40	416	ref|XP_708517.1| PREDICTED: similar to transmembrane protein 16E isoform 2 [Danio rerio]
14948.m00287 (1248 letters; record 1066)	4.3e-33	34	208	1245	623	965	ref|XP_725343.1| hypothetical protein PY04960 [Plasmodium yoelii yoelii str. 17XNL] >gb|EAA16908.1| Drosophila melanogaster CG8797 gene product-related [Plasmodium yoelii yoelii]
14523.m00108 (261 letters; record 120)	1.5e-07	40	1	234	1	80	ref|XP_750564.1| geranylgeranyl transferase type I subunit beta [Aspergillus fumigatus Af293] >gb|EAL88526.1| geranylgeranyl transferase type I beta subunit [Aspergillus fumigatus Af293]
15210.m00026 (280 letters; record 77)	4.9e-16	51.1	30	278	18	99	ref|XP_783776.1| PREDICTED: similar to programmed cell death 5 [Strongylocentrotus purpuratus] >ref|XP_001175680.1| PREDICTED: similar to programmed cell death 5 [Strongylocentrotus purpuratus]
14687.m00366 (2106 letters; record 475)	2.8e-115	44.7	727	1887	218	606	ref|XP_790942.2| PREDICTED: similar to regulatory factor X3 [Strongylocentrotus purpuratus] >ref|XP_001189925.1| PREDICTED: similar to regulatory factor X3 [Strongylocentrotus purpuratus]
BMC01943 (472 letters; record 150)	2.3e-18	51	200	472	83	172	ref|XP_792088.2| PREDICTED: similar to histidine triad protein member 5 [Strongylocentrotus purpuratus] >ref|XP_001186950.1| PREDICTED: similar to histidine triad protein member 5 [Strongylocentrotus purpuratus]
BMC07627 (386 letters; record 950)	8.8e-21	47.2	1	381	457	581	ref|XP_795172.2| PREDICTED: similar to Vars protein, partial [Strongylocentrotus purpuratus] >ref|XP_001180042.1| PREDICTED: similar to Vars protein, partial [Strongylocentrotus purpuratus]
14583.m00120 (537 letters; record 160)	3.7e-08	31.9	24	440	733	875	ref|XP_797662.2| PREDICTED: similar to LOC398088 protein [Strongylocentrotus purpuratus] >ref|XP_001194696.1| PREDICTED: similar to LOC398088 protein [Strongylocentrotus purpuratus]
14992.m11359 (1044 letters; record 35)	5e-67	47.3	544	1035	144	311	ref|XP_798746.1| PREDICTED: similar to ENSANGP00000021579 [Strongylocentrotus purpuratus] >ref|XP_001180940.1| PREDICTED: similar to ENSANGP00000021579 [Strongylocentrotus purpuratus]
BMC00647 (630 letters; record 1019)	6.2e-12	32	27	455	126	284	ref|XP_800344.2| PREDICTED: similar to Rnps1 protein [Strongylocentrotus purpuratus] >ref|XP_001179822.1| PREDICTED: similar to Rnps1 protein [Strongylocentrotus purpuratus]
14228.m00020 (1407 letters; record 33)	6.6e-32	32.5	49	1287	685	1112	ref|XP_800520.2| PREDICTED: hypothetical protein, partial [Strongylocentrotus purpuratus] >ref|XP_001192588.1| PREDICTED: hypothetical protein, partial [Strongylocentrotus purpuratus]
N41102 (404 letters; record 733)	2.7e-17	59.2	15	242	93	165	ref|XP_849017.1| PREDICTED: similar to nucleolar protein family A, member 3 [Canis familiaris]
14961.m05287 (128 letters; record 620)	9.9e-11	69	3	128	42	83	ref|XP_861851.1| PREDICTED: similar to heterogeneous nuclear ribonucleoprotein A3 isoform 5 [Canis familiaris]
13356.m00241 (735 letters; record 60)	1e-47	40	13	711	3	237	ref|XP_867714.1| PREDICTED: similar to Inhibitor of growth protein 4 isoform 8 [Canis familiaris]
14409.m00238 (1851 letters; record 564)	9.5e-55	40.2	775	1494	169	410	ref|XP_870805.1| PREDICTED: hypothetical protein XP_865712 isoform 3 [Bos taurus]
BMC01150 (683 letters; record 501)	4e-64	77.5	87	470	40	168	ref|XP_878277.1| PREDICTED: similar to rcd1 (required for cell differentiation) homolog 1 (S. pombe) (predicted) isoform 4 [Bos taurus]
14972.m07372 (3438 letters; record 976)	6.7e-283	49.7	4	2514	34	860	ref|XP_880180.1| PREDICTED: similar to WD repeat domain 10 isoform 2 [Bos taurus]
14973.m02705 (4098 letters; record 167)	0	87.5	1	4095	994	2341	ref|XP_888301.1| PREDICTED: similar to Pre-mRNA processing splicing factor 8 (Splicing factor Prp8) (PRP8 homolog) (220 kDa U5 snRNP-specific protein) (p220) isoform 11 [Bos taurus]
BMC01609 (775 letters; record 48)	1.1e-64	100	68	475	1	136	ref|XP_900402.1| PREDICTED: H3 histone, family 3B [Mus musculus] >ref|XP_920942.1| PREDICTED: similar to H3 histone, family 3B [Mus musculus] >ref|XP_997245.1| PREDICTED: similar to H3 histone, family 3B [Mus musculus]
14950.m01791 (411 letters; record 491)	1.1e-64	100	1	408	1	136	ref|XP_900402.1| PREDICTED: H3 histone, family 3B [Mus musculus] >ref|XP_920942.1| PREDICTED: similar to H3 histone, family 3B [Mus musculus] >ref|XP_997245.1| PREDICTED: similar to H3 histone, family 3B [Mus musculus]
TC2941 (601 letters; record 139)	1.1e-64	100	67	474	1	136	ref|XP_900402.1| PREDICTED: H3 histone, family 3B [Mus musculus] >ref|XP_920942.1| PREDICTED: similar to H3 histone, family 3B [Mus musculus] >ref|XP_997245.1| PREDICTED: similar to H3 histone, family 3B [Mus musculus]
14972.m07554 (591 letters; record 981)	3.4e-49	53.8	43	588	17	200	ref|XP_966341.1| PREDICTED: similar to CG7823-PA isoform 1 [Tribolium castaneum] >ref|XP_975797.1| PREDICTED: similar to CG7823-PA isoform 2 [Tribolium castaneum]
14239.m00340 (312 letters; record 80)	2e-09	40.5	34	240	65	132	ref|XP_971412.1| PREDICTED: similar to CG10053-PA [Tribolium castaneum]
14972.m07513 (202 letters; record 468)	1.4e-11	50	5	190	134	194	ref|XP_972504.1| PREDICTED: similar to CG13926-PA [Tribolium castaneum]
BMC11490 (560 letters; record 265)	1.4e-11	50	142	327	134	194	ref|XP_972504.1| PREDICTED: similar to CG13926-PA [Tribolium castaneum]
14975.m04465 (642 letters; record 277)	3.4e-56	57.2	7	588	2	192	ref|XP_972648.1| PREDICTED: similar to CG9132-PB, isoform B [Tribolium castaneum]
BMC11307 (294 letters; record 468)	6e-43	94.6	11	289	269	361	ref|XP_973479.1| PREDICTED: similar to CG4236-PA [Tribolium castaneum]
BMW01236 (377 letters; record 163)	1.4e-11	33.7	11	268	76	161	ref|XP_973771.1| PREDICTED: similar to CG5341-PA [Tribolium castaneum]
14250.m00299 (594 letters; record 155)	1.2e-14	38.7	157	435	223	312	ref|XP_974537.1| PREDICTED: similar to CG15626-PA, isoform A [Tribolium castaneum]
14990.m07963 (1596 letters; record 997)	1.8e-57	30.9	37	1431	15	488	ref|XP_974608.1| PREDICTED: similar to de-etiolated homolog 1 [Tribolium castaneum]
BMC00877 (627 letters; record 437)	1.8e-34	52.9	29	514	2	164	ref|XP_975533.1| PREDICTED: similar to CG11979-PA [Tribolium castaneum]
12583.m00117 (1302 letters; record 477)	6e-88	45.4	463	1281	324	600	ref|XP_975998.1| PREDICTED: similar to CG1417-PE, isoform E isoform 2 [Tribolium castaneum]
14948.m00285 (1272 letters; record 1065)	1.1e-41	38.5	192	1169	134	445	ref|XP_987582.1| PREDICTED: hypothetical protein [Mus musculus]
TC3302 (510 letters; record 440)	1.4e-14	41	384	49	175	284	ref|YP_332997.1| hypothetical protein BURPS1710b_1593 [Burkholderia pseudomallei 1710b] >gb|ABA49778.1| hypothetical protein BURPS1710b_1593 [Burkholderia pseudomallei 1710b]
13304.m00057 (3153 letters; record 1161)	9.3e-20	24.8	1042	3147	294	1001	ref|YP_456549.1| hypothetical protein AYWB_353 [Aster yellows witches'-broom phytoplasma AYWB] >gb|ABC65470.1| conserved hypothetical protein [Aster yellows witches'-broom phytoplasma AYWB]
14623.m00074 (3174 letters; record 345)	2e-19	24.5	1042	3168	294	1001	ref|YP_456549.1| hypothetical protein AYWB_353 [Aster yellows witches'-broom phytoplasma AYWB] >gb|ABC65470.1| conserved hypothetical protein [Aster yellows witches'-broom phytoplasma AYWB]
14296.m00063 (285 letters; record 1011)	1.9e-14	57.3	73	276	443	510	ref|YP_794068.1| putative long tail fiber protein [Stx2-converting bacteriophage 86] >dbj|BAF34053.1| putative long tail fiber protein [Stx2-converting bacteriophage 86]
14770.m00168 (4557 letters; record 706)	1.1e-58	22.3	214	4449	842	2254	ref|YP_803612.1| Subtilisin-like serine protease [Pediococcus pentosaceus ATCC 25745] >gb|ABJ67170.1| Subtilisin-like serine protease [Pediococcus pentosaceus ATCC 25745]
TC3098 (619 letters; record 349)	1.3e-48	75.5	103	360	24	109	ref|ZP_00340573.1| hypothetical protein RakaH01001082 [Rickettsia akari str. Hartford]
BMC11139 (557 letters; record 251)	8.9e-35	72.5	100	372	24	114	ref|ZP_00340573.1| hypothetical protein RakaH01001082 [Rickettsia akari str. Hartford]
WB-contig_453 (480 letters; record 938)	7.1e-19	59.5	359	108	28	111	ref|ZP_00630616.1| conserved hypothetical protein [Paracoccus denitrificans PD1222] >gb|EAN66314.1| conserved hypothetical protein [Paracoccus denitrificans PD1222]
BMC02315 (280 letters; record 676)	2.4e-07	43.2	274	74	20	86	ref|ZP_01142625.1| hypothetical protein GuraDRAFT_1187 [Geobacter uraniumreducens Rf4] >gb|EAR35471.1| hypothetical protein GuraDRAFT_1187 [Geobacter uraniumreducens Rf4]
15133.m00190 (1329 letters; record 475)	1.3e-71	40.3	181	1233	102	453	ref|ZP_01189932.1| DNA photolyase, FAD-binding:DNA photolyase, N-terminal [Halothermothrix orenii H 168] >gb|EAR78511.1| DNA photolyase, FAD-binding:DNA photolyase, N-terminal [Halothermothrix orenii H 168]
15238.m00008 (510 letters; record 640)	8.3e-14	38.2	197	478	51	144	ref|ZP_01219981.1| hypothetical protein P3TCK_02064 [Photobacterium profundum 3TCK] >gb|EAS43603.1| hypothetical protein P3TCK_02064 [Photobacterium profundum 3TCK]
13681.m00010 (561 letters; record 335)	3.8e-34	53.2	175	555	21	155	sp|O01704|EXT1_CAEEL Multiple exostoses homolog 1 (Related to mammalian RIB protein 1) >gb|AAC47509.1| multiple exostoses homolog 1 [Caenorhabditis elegans]
14972.m07487 (5292 letters; record 1032)	2.4e-105	26.7	1831	3759	567	1198	sp|O75197|LRP5_HUMAN Low-density lipoprotein receptor-related protein 5 precursor >gb|AAC72791.1| LDL receptor member LR3 [Homo sapiens]
14355.m00216 (252 letters; record 383)	3.5e-15	57.9	43	246	97	165	sp|O96650|TYSY_ASCSU Thymidylate synthase (TS) (TSase) >gb|AAC97507.1| thymidylate synthase; TS [Ascaris suum]
BMC07744 (480 letters; record 733)	3.2e-21	41	83	469	22	147	sp|P05434|CATR_CHLRE Caltractin (Centrin) (20 kDa calcium-binding protein) >emb|CAA31163.1| unnamed protein product [Chlamydomonas reinhardtii] >emb|CAA41039.1| caltractin [Chlamydomonas reinhardtii]
BMB_gene_5 (584 letters; record 687)	1.4e-84	93.4	34	582	1	182	sp|P10723|SYNC_BRUMA Asparaginyl-tRNA synthetase, cytoplasmic (Asparagine--tRNA ligase) (AsnRS) (Potentially protective 63 kDa antigen) >gb|AAA27852.1| 63 kd antigen
BMC00697 (1081 letters; record 1032)	4e-160	94.3	1	801	141	407	sp|P10723|SYNC_BRUMA Asparaginyl-tRNA synthetase, cytoplasmic (Asparagine--tRNA ligase) (AsnRS) (Potentially protective 63 kDa antigen) >gb|AAA27852.1| 63 kd antigen
BMC01549 (584 letters; record 34)	1.4e-84	93.4	34	582	1	182	sp|P10723|SYNC_BRUMA Asparaginyl-tRNA synthetase, cytoplasmic (Asparagine--tRNA ligase) (AsnRS) (Potentially protective 63 kDa antigen) >gb|AAA27852.1| 63 kd antigen
BMW00248 (560 letters; record 41)	3.2e-69	100	1	393	418	548	sp|P10723|SYNC_BRUMA Asparaginyl-tRNA synthetase, cytoplasmic (Asparagine--tRNA ligase) (AsnRS) (Potentially protective 63 kDa antigen) >gb|AAA27852.1| 63 kd antigen
BMC01461 (959 letters; record 10)	1e-121	98.4	369	767	416	548	sp|P10723|SYNC_BRUMA Asparaginyl-tRNA synthetase, cytoplasmic (Asparagine--tRNA ligase) (AsnRS) (Potentially protective 63 kDa antigen) >gb|AAA27852.1| 63 kd antigen
14293.m00075 (237 letters; record 988)	6e-11	50.8	61	228	4	60	sp|P19398|ITR1_ASCSU Trypsin inhibitor (ATI) >pdb|1ATA| Chain , Trypsin Inhibitor (Ph 4.75) (Nmr, Minimized Average Structure) >pdb|1ATB| Chain , Trypsin Inhibitor (Ph 2.4) (Nmr, Minimized Average Structure) >pdb|1ATD| Chain , Trypsin Inhibitor (Ph 4.75) (Nmr, 32 Structures) >pdb|1ATE| Chain , Trypsin Inhibitor (Ph 2.4) (Nmr, 32 Structures)
14894.m00090 (1472 letters; record 375)	1.3e-232	92.2	69	1469	1	464	sp|P27592|EF1A_ONCVO Elongation factor 1-alpha (EF-1-alpha) >gb|AAA29416.1| elongation factor
BMC00511 (1669 letters; record 976)	1.3e-215	90.8	706	1488	207	464	sp|P27592|EF1A_ONCVO Elongation factor 1-alpha (EF-1-alpha) >gb|AAA29416.1| elongation factor
14932.m00514 (957 letters; record 885)	1.6e-162	99.4	1	585	1	195	sp|P29030|CHIT_BRUMA Endochitinase precursor (MF1 antigen) >gb|AAA27854.1| chitinase
13401.m00088 (555 letters; record 78)	2.9e-66	70.8	1	546	1	182	sp|P36404|ARL2_HUMAN ADP-ribosylation factor-like protein 2 >gb|AAH02530.1| ADP-ribosylation factor-like 2 [Homo sapiens] >gb|AAP35320.1| ADP-ribosylation factor-like 2 [Homo sapiens] >gb|AAX32125.1| ADP-ribosylation factor-like 2 [synthetic construct] >gb|AAX32126.1| ADP-ribosylation factor-like 2 [synthetic construct] >dbj|BAD97222.1| ADP-ribosylation factor-like 2 variant [Homo sapiens]
BMC03100 (490 letters; record 431)	1.5e-37	65.3	60	431	1	120	sp|P41824|YBOXH_APLCA Y-box factor homolog (APY1) >gb|AAA60373.1| Y-Box factor
BMC03573 (726 letters; record 581)	1.5e-60	58.7	11	433	13	155	sp|P46825|KLC_LOLPE Kinesin light chain (KLC) >gb|AAA16578.1| kinesin light chain
TC3620 (565 letters; record 632)	1.3e-26	36.2	98	337	22	98	sp|P54213|CATR_DUNSA Caltractin (Centrin) >gb|AAB67855.1| caltractin-like protein [Dunaliella salina]
BMC00112 (604 letters; record 806)	5.9e-31	71.7	8	283	550	641	sp|Q05893|PPCK_ASCSU Phosphoenolpyruvate carboxykinase [GTP] (Phosphoenolpyruvate carboxylase) (PEPCK) >gb|AAA29378.1| phosphoenolpyruvate carboxykinase
14979.m04381 (486 letters; record 504)	6.2e-73	94.4	1	483	1	161	sp|Q17046|VATL_ASCSU Vacuolar ATP synthase 16 kDa proteolipid subunit >gb|AAA29372.1| gene-12 encoded protein
14065.m00027 (827 letters; record 994)	6.2e-121	84.6	3	821	22	294	sp|Q25604|NHR1_ONCVO Nuclear hormone receptor-like 1 >gb|AAA87173.1| nuclear hormone receptor-like peptide >prf||2115368A nuclear hormone receptor
13089.m00015 (543 letters; record 888)	2.9e-59	72.8	4	522	114	286	sp|Q25604|NHR1_ONCVO Nuclear hormone receptor-like 1 >gb|AAA87173.1| nuclear hormone receptor-like peptide >prf||2115368A nuclear hormone receptor
13883.m00025 (1605 letters; record 484)	6.7e-60	37.5	238	1503	259	674	sp|Q3MSQ8|DDX4_RANLE Probable ATP-dependent RNA helicase DDX4 (DEAD box protein 4) (VASA homolog) >emb|CAH56439.1| DEAD box protein [Rana lessonae]
14992.m11022 (1605 letters; record 24)	6.7e-60	37.5	238	1503	259	674	sp|Q3MSQ8|DDX4_RANLE Probable ATP-dependent RNA helicase DDX4 (DEAD box protein 4) (VASA homolog) >emb|CAH56439.1| DEAD box protein [Rana lessonae]
BMC01107 (394 letters; record 873)	4.7e-52	84.1	33	392	71	190	sp|Q611C8|ERD2_CAEBR ER lumen protein retaining receptor >emb|CAE70531.1| Hypothetical protein CBG17162 [Caenorhabditis briggsae]
BMC12448 (560 letters; record 548)	5.6e-40	61.9	92	493	34	163	sp|Q61B10|NOLA1_CAEBR Putative H/ACA ribonucleoprotein complex subunit 1-like protein >emb|CAE67941.1| Hypothetical protein CBG13541 [Caenorhabditis briggsae]
BMC03187 (680 letters; record 458)	3e-25	67	131	385	34	114	sp|Q61B10|NOLA1_CAEBR Putative H/ACA ribonucleoprotein complex subunit 1-like protein >emb|CAE67941.1| Hypothetical protein CBG13541 [Caenorhabditis briggsae]
BMC01980 (571 letters; record 159)	3e-19	54.7	95	313	953	1025	sp|Q623T0|ODO1_CAEBR 2-oxoglutarate dehydrogenase E1 component, mitochondrial precursor (Alpha-ketoglutarate dehydrogenase) >emb|CAE58572.1| Hypothetical protein CBG01737 [Caenorhabditis briggsae]
BMC01082 (711 letters; record 1148)	3.6e-13	41.9	321	653	46	155	sp|Q6PFR5|TRA2A_MOUSE Transformer-2 protein homolog (TRA-2 alpha) >gb|AAH57448.1| Transformer 2 alpha homolog (Drosophila) [Mus musculus]
14971.m02794 (270 letters; record 699)	2.4e-38	85.7	40	270	29	105	sp|Q9NHZ5|OAZ_ONCVO Ornithine decarboxylase antizyme (ODC-Az) >gb|AAF68270.1|AF217279_1 ornithine decarboxylase antizyme [Onchocerca volvulus]
