# Supplementary material for: Gender-Associated Genes in Filarial Nematodes Are Important for Reproduction and Potential Intervention Targets
Source: PLoS Negl Trop Dis. 2011 Jan 25;5(1):e947. doi: 10.1371/journal.pntd.0000947 (PMC3026763; doi:10.1371/journal.pntd.0000947)
Supplement: Table S4 — InterPro domains of filarial gender-associated genes. (0.34 MB XLS) [file pntd.0000947.s004.xls]

## Sheet: FreqIPR_Male
IPR011009	Protein kinase-like	49	14409.m00254	14975.m04398	15003.m00141	14043.m00009	13322.m00193	14973.m02673	14907.m00582	13834.m00094	14961.m05263	14088.m00010	BMC07398	14992.m11187	14761.m00206	13139.m00017	14963.m01789_14963.t00026	BMC00603	14907.m00581	14442.m00132	14731.m01015	14992.m11298	14977.m05027	BMC01784	14977.m05069	14084.m00022	BMC03649	12526.m00073	12658.m00069	14761.m00207	14992.m11020	14977.m04929	14345.m00059	BMC04297	BMC03402	14980.m02815	14979.m04615	14592.m00175	14853.m00061	14178.m00091	14980.m02769	14990.m07872	BMC04284	13920.m00443	14992.m11358	14979.m04603	12595.m00015	14093.m00117	14950.m01814
IPR000719	Protein kinase	48	14409.m00254	14975.m04398	15003.m00141	14043.m00009	13322.m00193	14973.m02673	14907.m00582	14961.m05263	14088.m00010	BMC07398	14992.m11187	14761.m00206	13139.m00017	14963.m01789_14963.t00026	BMC00603	14907.m00581	14442.m00132	14731.m01015	14992.m11298	14977.m05027	BMC01784	14977.m05069	14084.m00022	BMC03649	12526.m00073	12658.m00069	14761.m00207	14992.m11020	14977.m04929	14345.m00059	BMC04297	BMC03402	14980.m02815	14979.m04615	14592.m00175	14853.m00061	14178.m00091	14980.m02769	14990.m07872	BMC04284	13920.m00443	14992.m11358	14979.m04603	12595.m00015	14093.m00117	14950.m01814	14779.m00753
IPR008962	PapD-like	32	15304.m00111_15304.t00003	BMC05868	14975.m04420	14981.m02446	14409.m00239	BMC06637	14972.m07461	14973.m02615	BMC10976	BMC08864	BMC02125	BMC01685	BMC12411	BMC04088	14947.m01130	14338.m00009	14775.m00063	BMC03644	BMC11961	14973.m02652	14295.m00008	14977.m05089	14979.m04436	14920.m00423	BMC11854	BMC10965	14968.m01476	14239.m00341	BMC12408	14992.m11021	W59878	BMC08839
IPR002290	Serine/threonine protein kinase	31	14409.m00254	13322.m00193	14907.m00582	14961.m05263	13139.m00017	14963.m01789_14963.t00026	14907.m00581	14992.m11298	14977.m05027	14977.m05069	BMC03649	12526.m00073	12658.m00069	14992.m11020	14977.m04929	14345.m00059	BMC03402	14980.m02815	14979.m04615	14853.m00061	14178.m00091	14980.m02769	14990.m07872	BMC04284	13920.m00443	14992.m11358	14979.m04603	12595.m00015	14950.m01814	14779.m00753	14525.m00161
IPR000535	Major sperm protein	30	15304.m00111_15304.t00003	BMC05868	14975.m04420	14981.m02446	14409.m00239	BMC06637	14972.m07461	14973.m02615	BMC10976	BMC02125	BMC01685	BMC12411	BMC04088	14947.m01130	14338.m00009	BMC03644	BMC11961	14973.m02652	14295.m00008	14977.m05089	14979.m04436	14920.m00423	BMC11854	BMC10965	14968.m01476	14239.m00341	BMC12408	14992.m11021	W59878	BMC08839
IPR007087	Zinc finger, C2H2-type	25	12951.m00025	14967.m01578	14915.m00153	14962.m00662	13187.m00151	BMC11725	14651.m00258	13439.m00018	15148.m00017	14990.m08134	12664.m00017	14772.m00014	14917.m00321	15002.m00036	13439.m00017	13838.m00032	14962.m00661	14922.m00065	12951.m00026	13122.m00124	15224.m00009	14555.m00010	13311.m00343	14287.m00022	14772.m00015
IPR001245	Tyrosine protein kinase	23	14907.m00582	14961.m05263	14088.m00010	14761.m00206	13139.m00017	14907.m00581	14442.m00132	14977.m05027	BMC01784	14977.m05069	12526.m00073	BMC10093	14761.m00207	14992.m11020	14345.m00059	14178.m00091	14980.m02769	14990.m07872	BMC04284	14992.m11358	14979.m04603	14950.m01814	14779.m00753
IPR000242	Tyrosine specific protein phosphatase	17	14977.m05111	BMC10705	15131.m00093	AI919611	14977.m05086	BMC07459	14232.m00274	BMC05756	13772.m00027	12451.m00032	14992.m11131	14362.m00107	14599.m00262	14977.m05061	14285.m00052	BMC02527	12670.m00021
IPR006186	Serine/threonine-specific protein phosphatase and bis(5-nucleosyl)-tetraphosphatase	14	14979.m04468	14977.m05065	14992.m11215	13289.m00063	14992.m11121	BMC10345	14992.m11122	14367.m00312	12575.m00215	14450.m00177	14992.m11299	BMC04147	14992.m11146	BMC10182
IPR004843	Metallophosphoesterase	14	14979.m04468	14977.m05065	14992.m11215	14990.m07866	14992.m11121	BMC10345	14992.m11122	12575.m00215	14450.m00177	BMC08365	14992.m11299	BMC04147	14992.m11146	BMC10182
IPR000387	Tyrosine specific protein phosphatase and dual specificity protein phosphatase	13	14990.m08166	14977.m05111	15131.m00093	14977.m05086	14232.m00274	13772.m00027	12451.m00032	14992.m11131	14362.m00107	BMC01596	14977.m05061	14285.m00052	12670.m00021
IPR001478	PDZ/DHR/GLGF	11	14990.m08157	13046.m00068	14590.m00344	14992.m10954	14094.m00138	14961.m05346	BMC11959	BMC04055	14731.m00999	12566.m00172	14979.m04637
IPR003006	Immunoglobulin/major histocompatibility complex	11	14980.m02816	14237.m00406	BMC05802	14972.m07411	14299.m00121	14859.m00081	BMC00837	BMC06292	14990.m07888	13193.m00035	BMC01160
IPR008271	Serine/threonine protein kinase, active site	11	14409.m00254	14907.m00582	14907.m00581	14992.m11298	14977.m05027	BMC03649	14345.m00059	14979.m04615	BMC04284	13920.m00443	14992.m11358
IPR003595	Protein tyrosine phosphatase, catalytic region	10	14977.m05111	15131.m00093	14977.m05086	14232.m00274	13772.m00027	12451.m00032	14992.m11131	14977.m05061	14285.m00052	12670.m00021
IPR008266	Tyrosine protein kinase, active site	10	14961.m05263	13139.m00017	14977.m05069	12526.m00073	14992.m11020	14178.m00091	14990.m07872	14979.m04603	14950.m01814	BMC07026
IPR000980	SH2 motif	8	14992.m10862	14761.m00204	14975.m04377	14977.m05069	12526.m00073	14992.m11020	14178.m00091	14950.m01814
IPR001841	Zinc finger, RING-type	8	14979.m04601	BMC04019	12557.m00010	13091.m00011	12413.m00011	BMC06017	14981.m02383	14979.m04644
IPR001283	Allergen V5/Tpx-1 related	8	BMC00351	BMB_gene_2	BMB_gene_10	BMC12291	BMC00909	BMC06819	14046.m00190	BMC04276
IPR000583	Glutamine amidotransferase, class-II	7	BMC11125	BMC12421	14302.m00072	BMC03373	14570.m00059	BMC12420	BMC02801
IPR001534	Transthyretin-like	7	14979.m04507	13250.m00031	BMC02302	14486.m00069	BMC05128	BMC11967	BMC03932
IPR001108	Peptidase A22A, presenilin	7	12966.m00008	13982.m00019	14947.m01150	13496.m00027	13767.m00036	15277.m00006	14549.m00043
IPR008160	Collagen triple helix repeat	7	13260.m00096	BMC03508	13260.m00093	14971.m02850	AA435471	BMC00160	BMC01962
IPR001757	ATPase, P-type, K/Mg/Cd/Cu/Zn/Na/Ca/Na/H-transporter	6	14975.m04320	14975.m04510	BMC05487	BMC05214	BMC05622	BMC07037
IPR002048	Calcium-binding EF-hand	6	BMC02965	14977.m04907	BMC07841	BMC03445	12871.m00092	BMC02801
IPR011992	EF-Hand type	6	BMC02965	14977.m04907	15104.m00054	BMC07841	BMC03445	BMC02801
IPR003582	Metridin-like ShK toxin	5	BMC03699	BMC05161	BMC04290	BMC04234	14968.m01478
IPR001849	Pleckstrin-like	5	14972.m07867_14972.t00924	14975.m04377	BMW00928	14093.m00117	14113.m00028
IPR013128	Peptidase C1A, papain	5	BMC00098	14280.m00062	BMC00991	BMC04302	BMC01842
IPR000668	Peptidase C1A, papain C-terminal	5	BMC00098	14280.m00062	BMC00991	BMC04302	BMC01842
IPR002544	FMRFamide-related peptide	5	AA216495	BMC08306	BMC04501	BMC03505	14980.m02748
IPR008451	Chromadorea ALT	5	BMC06715	BMC07758	BMC00271	14323.m00082	BMC00123
IPR011046	WD40-like	5	14992.m11191	BMW00012	14990.m07727	14990.m07728	14779.m00759
IPR002557	Chitin binding Peritrophin-A	4	13269.m00308	14979.m04520	14274.m00229	14932.m00506
IPR002068	Heat shock protein Hsp20	4	14972.m07594	BMC04270	BMC12234	BMC00196
IPR001993	Mitochondrial substrate carrier	4	13466.m00202	BMC06708	BMC04146	BMC07811
IPR001781	LIM, zinc-binding	4	12628.m00036	15104.m00056	BMC10860	BMW00449
IPR001611	Leucine-rich repeat	4	14972.m07201	13679.m00015	14972.m06963	BMC07730
IPR003591	Leucine-rich repeat, typical subtype	4	14972.m07201	13679.m00015	14972.m06963	BMC07730
IPR007114	Major facilitator superfamily	4	BMC02422	BMC04093	14992.m11245	14979.m04385
IPR005834	Haloacid dehalogenase-like hydrolase	4	14975.m04510	BMC05487	BMC07383	14527.m00105
IPR001436	Alpha crystallin	4	14972.m07594	BMC04270	BMC12234	BMC00196
IPR007110	Immunoglobulin-like	4	14975.m04486	BMC02884	BMC00128	BMC01160
IPR008978	HSP20-like chaperone	4	14972.m07594	BMC04270	BMC12234	BMC00196
IPR004296	Protein of unknown function DUF236	4	12772.m00013	14961.m05244	14731.m01005	14827.m00033
IPR001661	Glycoside hydrolase, family 37	4	BMC07662	14982.m02257	13186.m00013	BMC06571
IPR003214	Mitochodrial NADH-ubiquinone oxidoreductase, chain 4L	4	BMC04259	BMC03525	BMC03527	BMW00034
IPR000834	Peptidase M14, carboxypeptidase A	4	BMC06796	BMC12234	14972.m07829	BMC00196
IPR000169	Peptidase, cysteine peptidase active site	4	BMC00098	14280.m00062	BMC04302	BMC01842
IPR000215	Proteinase inhibitor I4, serpin	4	13834.m00094	14661.m00097	BMC03510	14992.m11015
IPR001298	Filamin/ABP280 repeat	3	BMC02331	BMC02844	N37112
IPR001680	WD-40 repeat	3	14992.m11191	14990.m07727	14779.m00759
IPR011011	Zinc finger, FYVE/PHD-type	3	14972.m07867_14972.t00924	BMW00928	12405.m00009
IPR011989	Armadillo-like helical	3	BMC03774	14967.m01542	13388.m00078
IPR000008	C2	3	14799.m00203	14975.m04377	14992.m11098
IPR012335	Thioredoxin fold	3	BMC04004	AI083432	14980.m02789
IPR004088	KH, type 1	3	BMC00898	14975.m04540_14975.t00223	BMC07821
IPR004345	TB2/DP1 and HVA22 related protein	3	BMC03741	BMC06373	14715.m01247
IPR011074	Phosphatidylinositol transfer protein-like, N-terminal	3	14979.m04434	14961.m04960	14972.m07716
IPR000340	Dual specificity protein phosphatase	3	14990.m08166	BMC12396	BMC01596
IPR011701	Major facilitator superfamily MFS_1	3	BMC04093	14992.m11245	14979.m04385
IPR008973	C2 calcium/lipid-binding region, CaLB	3	14799.m00203	14975.m04377	14992.m11098
IPR013201	Proteinase inhibitor I29, cathepsin propeptide	3	BMC00991	BMC04302	BMC01842
IPR010989	t-snare	3	14058.m00557	14973.m02677_14973.t00098	BMC00967
IPR001507	Endoglin/CD105 antigen	3	14961.m05105	14972.m07878	BMC03471
IPR001697	Pyruvate kinase	3	14971.m02823	14971.m02819	BMW00838
IPR005475	Transketolase, central region	3	BMC12411	BMC03644	BMC12408
IPR000210	BTB	3	14980.m02816	13193.m00035	14968.m01519
IPR001312	Hexokinase	3	12420.m00166	AA547832	14971.m02851
IPR006068	ATPase, P-type cation-transporter, C-terminal	3	14975.m04510	BMC05214	BMC07037
IPR000276	Rhodopsin-like GPCR superfamily	3	BMC06058	14972.m07229	BMC11576
IPR000886	Endoplasmic reticulum targeting sequence	3	15089.m00031	14972.m07716	13138.m00178
IPR000884	Thrombospondin, type I	3	15430.m00016	14992.m10971	14945.m00256
IPR013032	EGF-like region	3	13388.m00074	14979.m04483	14975.m04467
IPR002129	Pyridoxal-dependent decarboxylase	3	15080.m00107	14975.m04334	BMC04004
IPR001251	Cellular retinaldehyde-binding/triple function, C-terminal	3	14961.m04960	14979.m04435	14972.m07716
IPR012337	Polynucleotidyl transferase, Ribonuclease H fold	3	BMC05878	BMC06381	15133.m00187
IPR011043	Galactose oxidase, central	3	14990.m08008	12747.m00015	14990.m08009
IPR001810	Cyclin-like F-box	3	14980.m02723	14990.m07686	15491.m00008
IPR013078	Phosphoglycerate mutase	3	AI105736	BMC12046	13436.m00047
IPR012677	Nucleotide-binding, alpha-beta plait	3	BMC03159	14975.m04469	15350.m00008
IPR000608	Ubiquitin-conjugating enzyme, E2	3	BMC03352	14356.m00511	14229.m00039
IPR000883	Cytochrome c oxidase, subunit I	2	BMW00070	BMC00352
IPR001881	EGF-like calcium-binding	2	13388.m00074	14979.m04483
IPR002928	Myosin tail	2	AA480707	BMC00967
IPR002035	von Willebrand factor, type A	2	BMC10742	13392.m00052
IPR013098	Immunoglobulin I-set	2	BMC02884	BMC00128
IPR013090	Phospholipase A2, active site	2	BMC01338	BMC03159
IPR002160	Proteinase inhibitor I3, Kunitz legume	2	14992.m11221	BMC04122
IPR002067	Mitochondrial carrier protein	2	13466.m00202	BMC04146
IPR006025	Peptidase M, neutral zinc metallopeptidases, zinc-binding site	2	14972.m07201	14653.m00289
IPR002087	Anti-proliferative protein	2	14980.m02771	14488.m00097
IPR009071	High mobility group box	2	14699.m00097	14990.m08023
IPR003439	ABC transporter related	2	14877.m00029	14742.m00022
IPR011993	Pleckstrin homology-type	2	14972.m07867_14972.t00924	BMC03360
IPR005479	Carbamoyl-phosphate synthase L chain, ATP-binding	2	14667.m00127	14992.m11131
IPR006029	Neurotransmitter-gated ion-channel transmembrane region	2	14095.m00099	14977.m05083
IPR001623	Heat shock protein DnaJ, N-terminal	2	13772.m00027	14972.m07856
IPR005135	Endonuclease/exonuclease/phosphatase	2	14972.m07201	14990.m07775
IPR011107	Protein phosphatase inhibitor	2	W84907	BMC03293
IPR001981	Colipase	2	AI099481	BMW00449
IPR011528	NERD	2	BMW00489	15342.m00048
IPR013017	NHL	2	BMC07204	BMC01190
IPR013099	Ion transport 2, bacterial	2	14992.m10908	BMC10934
IPR000217	Tubulin	2	15259.m00007	13325.m00228
IPR002486	Nematode cuticle collagen, N-terminal	2	BMC03508	BMC01962
IPR002110	Ankyrin	2	12557.m00010	14779.m00753
IPR005336	Protein of unknown function UPF0041	2	BMC02581	14990.m07736
IPR000941	Enolase	2	BMC11583	13627.m00010
IPR002659	Glycosyl transferase, family 31	2	14613.m00499	14992.m10950_14992.t00140
IPR002073	3'5'-cyclic nucleotide phosphodiesterase	2	BMW00267	BMC10462
IPR002155	Thiolase	2	14968.m01482	BMC05073
IPR009053	Prefoldin	2	14967.m01530	14972.m07043
IPR001818	Peptidase M10A and M12B, matrixin and adamalysin	2	14653.m00289	14992.m11220
IPR000504	RNA-binding region RNP-1 (RNA recognition motif)	2	BMC03159	15350.m00008
IPR000615	Bestrophin	2	BMC05173	BMC11876
IPR000301	CD9/CD37/CD63 antigen	2	14992.m11338	14971.m02780
IPR000408	Regulator of chromosome condensation, RCC1	2	14990.m08157	15002.m00036
IPR009038	GOLD	2	14961.m04960	15245.m00020
IPR011611	PfkB	2	BMC06394	14682.m00038
IPR000910	HMG1/2 (high mobility group) box	2	14699.m00097	14990.m08023
IPR006201	Neurotransmitter-gated ion-channel	2	14095.m00099	14977.m05083
IPR001258	NHL repeat	2	BMC07204	BMC01190
IPR002602	Protein of unknown function DB	2	BMC04072	14954.m01712
IPR001199	Cytochrome b5	2	BMC11657	BMC06819
IPR003598	Immunoglobulin C2 type	2	14975.m04486	BMC00128
IPR002350	Proteinase inhibitor I1, Kazal	2	BMC10860	14945.m00256
IPR001865	Ribosomal protein S2	2	12641.m00035	14992.m11016
IPR001220	Legume lectin, beta domain	2	BMC10498	14990.m07888
IPR001622	K+ channel, pore region	2	14992.m10908	BMC10934
IPR009003	Peptidase, trypsin-like serine and cysteine	2	13632.m00184	14294.m00128
IPR002156	Ribonuclease H	2	BMC05878	15133.m00187
IPR003959	AAA ATPase, central region	2	BMC00837	14980.m02817
IPR000595	Cyclic nucleotide-binding	2	14973.m02714	14979.m04630
IPR011990	Tetratricopeptide-like helical	2	14667.m00127	14779.m00759
IPR003406	Glycosyl transferase, family 14	2	BMC07496	BMC11937
IPR000306	Zinc finger, FYVE-type	2	14972.m07867_14972.t00924	BMW00928
IPR001254	Peptidase S1 and S6, chymotrypsin/Hap	2	13632.m00184	14294.m00128
IPR008952	Tetraspanin	2	14992.m11338	14971.m02780
IPR006652	Kelch repeat	2	14990.m08008	12747.m00015
IPR003124	Actin-binding WH2	2	12855.m00012	BMC06706
IPR001024	Lipoxygenase, LH2	2	BMC03681	14412.m00159
IPR000648	Oxysterol-binding protein	2	14450.m00179	13766.m00035
IPR003091	Voltage-dependent potassium channel	2	BMW00076	BMC10934
IPR010531	NOA36	2	BMC03337	14972.m07769
IPR000219	DH	2	14972.m07867_14972.t00924	14113.m00028
IPR012336	Thioredoxin-like fold	2	BMC04004	AI083432
IPR006134	DNA polymerase B region	2	BMC06381	BMC02752
IPR000023	Phosphofructokinase	2	BMC07540	14877.m00029
IPR003593	AAA ATPase	2	BMC00837	14980.m02817
IPR000555	Mov34/MPN/PAD-1	1	14570.m00059
IPR000940	Methyltransferase, NNMT/PNMT/TEMT	1	BMC05742
IPR010978	tRNA-binding arm	1	BMC00967
IPR008984	SMAD/FHA	1	14979.m04624
IPR000731	Sterol-sensing 5TM box	1	14954.m01571
IPR004161	Elongation factor Tu, domain 2	1	BMC05801
IPR003891	Initiation factor eIF-4 gamma, MA3	1	14977.m05069
IPR001055	Adrenodoxin	1	BMC10296
IPR000859	CUB	1	14945.m00256
IPR001876	Zinc finger, RanBP2-type	1	BMC05156
IPR007089	Leucine-rich repeat, cysteine-containing	1	14980.m02723
IPR003975	Shal voltage-gated K+ channel	1	BMW00076
IPR002861	Reeler region	1	14979.m04637
IPR004953	EB1	1	14347.m00048
IPR013019	MAD homology, MH1	1	14979.m04624
IPR006011	Syntaxin, N-terminal	1	14058.m00557
IPR001452	Src homology-3	1	14975.m04377
IPR006155	Machado-Joseph disease protein MJD	1	AW466301
IPR003104	Actin-binding FH2	1	15315.m00009
IPR009283	Apyrase	1	14962.m00668
IPR000425	Major intrinsic protein	1	15504.m00036
IPR006683	Thioesterase superfamily	1	BMC02481
IPR005027	Glycosyl transferase, family 43	1	14731.m00993
IPR006211	Furin-like cysteine rich region	1	14990.m07872
IPR013105	Tetratricopeptide TPR_2	1	14667.m00127
IPR011705	BTB/Kelch-associated	1	14761.m00190
IPR000083	Fibronectin, type I	1	15224.m00009
IPR001079	Galectin, galactose-binding lectin	1	BMC05705
IPR000519	P-type trefoil	1	14972.m07829
IPR008191	Maternal tudor protein	1	14489.m00059
IPR006184	6-phosphogluconate-binding site	1	BMC06646
IPR003388	Reticulon	1	15215.m00048
IPR000152	Aspartic acid and asparagine hydroxylation site	1	13388.m00074
IPR001223	Glycoside hydrolase, family 18	1	13269.m00308
IPR005365	Protein of unknown function UPF0171	1	15196.m00035
IPR007095	RNA-directed RNA polymerase, double-strand and positive-strand RNA virus	1	BMC06130
IPR001041	Ferredoxin	1	BMC10296
IPR005937	26S proteasome subunit P45	1	14980.m02817
IPR002052	N-6 Adenine-specific DNA methylase	1	12482.m00021
IPR001388	Synaptobrevin	1	14670.m00180
IPR001711	Phosphatidylinositol-specific phospholipase C, Y domain	1	14975.m04377
IPR011769	Adenylate/cytidine kinase, N-terminal	1	14715.m01247
IPR008547	Protein of unknown function DUF829, eukaryotic	1	14977.m04913
IPR001474	GTP cyclohydrolase I	1	14992.m10969
IPR002453	Beta tubulin	1	13325.m00228
IPR003890	Initiation factor eIF-4 gamma, middle	1	14977.m05069
IPR000073	Alpha/beta hydrolase fold-1	1	BMC04080
IPR001395	Aldo/keto reductase	1	14981.m02383
IPR003213	Cytochrome oxidase c, subunit VIb	1	14972.m07390
IPR009000	Translation factor	1	BMC05801
IPR009050	Globin-like	1	14937.m00496
IPR004001	Actin	1	BMC12317
IPR007092	Leucine-rich repeat, SDS22	1	13679.m00015
IPR004841	Amino acid permease-associated region	1	14975.m04513
IPR000961	Protein kinase, C-terminal	1	W59871
IPR008632	Nematode fatty acid retinoid binding	1	14973.m02677_14973.t00098
IPR010491	PRP1 splicing factor, N-terminal	1	BMC00604
IPR003131	K+ channel tetramerisation	1	BMW00076
IPR003781	CoA-binding	1	BMC03444
IPR001314	Peptidase S1A, chymotrypsin	1	14294.m00128
IPR009007	Peptidase aspartic, catalytic	1	BMC01298
IPR008250	E1-E2 ATPase-associated region	1	14975.m04510
IPR003008	Tubulin/FtsZ, GTPase	1	13325.m00228
IPR000580	TSC-22 / Dip / Bun	1	14961.m04989
IPR013320	Concanavalin A-like lectin/glucanase, subgroup	1	BMC05705
IPR013513	Integrin alpha chain, C-terminal cytoplasmic region	1	14975.m04365
IPR000727	Target SNARE coiled-coil region	1	14058.m00557
IPR010916	TonB box, N-terminal	1	15544.m00030
IPR000440	NADH-ubiquinone/plastoquinone oxidoreductase, chain 3	1	BMW00166
IPR008917	Eukaryotic transcription factor, DNA-binding	1	14972.m07601
IPR009030	Growth factor, receptor	1	14990.m07872
IPR004343	Plus-3	1	14963.m01804
IPR006202	Neurotransmitter-gated ion-channel ligand-binding	1	14977.m05083
IPR006593	Cytochrome b561 / ferric reductase transmembrane	1	BMC03664
IPR007084	BRICHOS	1	AI834215
IPR001372	Dynein light chain, type 1	1	AA842880
IPR000923	Blue (type 1) copper domain	1	14972.m07201
IPR001666	Phosphatidylinositol transfer protein	1	14715.m01258
IPR005820	Cation channel, non-ligand gated	1	BMW00076
IPR000537	UbiA prenyltransferase	1	BMC06259
IPR001192	Phosphoinositide-specific phospholipase C (PLC)	1	14975.m04377
IPR008954	Moesin	1	13392.m00051
IPR006069	ATPase, P-type cation exchange, alpha subunit	1	14975.m04510
IPR012287	Homeodomain-related	1	14990.m07888
IPR006597	Sel1-like	1	14667.m00127
IPR001010	Thionin	1	15224.m00009
IPR000322	Glycoside hydrolase, family 31	1	14972.m07829
IPR000494	EGF receptor, L domain	1	14990.m07872
IPR012283	6-phosphogluconate dehydrogenase, C-terminal core	1	BMC06646
IPR013069	BTB/POZ	1	13826.m00013
IPR013632	Rad51, C-terminal	1	14979.m04467
IPR000348	emp24/gp25L/p24	1	14961.m04960
IPR000318	Nitrogenase component 1 alpha and beta subunits	1	AI783190
IPR002149	A-latrotoxin receptor interaction	1	14799.m00203
IPR001232	SKP1 component	1	12905.m00017
IPR002139	Ribokinase	1	BMC06394
IPR000795	Protein synthesis factor, GTP-binding	1	BMC05801
IPR010977	Aromatic-L-amino-acid decarboxylase	1	14975.m04334
IPR001553	RecA bacterial DNA recombination	1	14979.m04467
IPR003599	Immunoglobulin subtype	1	14975.m04486
IPR001087	Lipolytic enzyme, G-D-S-L	1	BMC03404
IPR000379	Esterase/lipase/thioesterase	1	BMC04080
IPR001189	Manganese and iron superoxide dismutase	1	BMC05334
IPR001932	Protein phosphatase 2C-like	1	BMC07284
IPR012292	Globin-related	1	14937.m00496
IPR002777	Prefoldin beta-like	1	14972.m07043
IPR002130	Peptidyl-prolyl cis-trans isomerase, cyclophilin type	1	14467.m00092
IPR000222	Protein phosphatase 2C	1	BMC07284
IPR000418	Ets	1	14971.m02892
IPR009027	Ribosomal protein L9 N-terminal-like	1	15133.m00187
IPR006026	Peptidase, metallopeptidases	1	14653.m00289
IPR001627	Semaphorin/CD100 antigen	1	14489.m00059
IPR004827	Basic-leucine zipper (bZIP) transcription factor	1	14972.m07601
IPR011511	Variant SH3	1	14975.m04377
IPR002482	Peptidoglycan-binding LysM	1	14992.m11015
IPR000182	GCN5-related N-acetyltransferase	1	15009.m00159
IPR003960	AAA-protein subdomain	1	14980.m02817
IPR002373	cAMP-dependent protein kinase	1	14973.m02714
IPR000038	Cell division/GTP binding protein	1	BMC08955
IPR001054	Adenylyl cyclase class-3/4/guanylyl cyclase	1	15088.m00016
IPR005828	General substrate transporter	1	BMC02422
IPR012858	DC-STAMP-like	1	14990.m08151
IPR003639	Mov34-1	1	14570.m00059
IPR003882	Pistil-specific extensin-like protein	1	13166.m00048
IPR003619	Dwarfin protein, A	1	14979.m04624
IPR001609	Myosin head, motor region	1	14975.m04431
IPR000591	Pleckstrin/ G-protein, interacting region	1	14973.m02714
IPR002100	Transcription factor, MADS-box	1	14992.m11176
IPR008957	Fibronectin, type III-like fold	1	14905.m00128
IPR000850	Adenylate kinase	1	14715.m01247
IPR001017	Dehydrogenase, E1 component	1	14773.m00936
IPR005514	Protein of unknown function DUF316	1	13632.m00184
IPR000718	Peptidase M13, neprilysin	1	13743.m00022
IPR002172	Low density lipoprotein-receptor, class A	1	14990.m07841
IPR003609	Apple-like	1	14972.m07878
IPR000909	Phosphatidylinositol-specific phospholipase C, X region	1	14975.m04377
IPR003014	N/apple PAN	1	14972.m07878
IPR006133	DNA polymerase B, exonuclease	1	BMC06381
IPR007991	RNA polymerase I specific transcription initiation factor RRN3	1	14973.m02583
IPR013767	PAS fold	1	13401.m00091
IPR012269	Aquaporin	1	15504.m00036
IPR000990	Innexin	1	14779.m00756
IPR006043	Xanthine/uracil/vitamin C permease	1	14992.m11269
IPR000269	Copper amine oxidase	1	14979.m04624
IPR008383	Apoptosis inhibitory 5	1	14967.m01542
IPR008389	ATPase, V0 complex, subunit H	1	14318.m00072
IPR000889	Glutathione peroxidase	1	AI083432
IPR003165	Stem cell self-renewal protein Piwi	1	BMC07594
IPR006600	Centromere protein B, DNA-binding region	1	14990.m07888
IPR005822	Ribosomal protein L13	1	BMC06526
IPR000644	CBS	1	14980.m02776
IPR005576	RNA polymerase Rpb7, N-terminal	1	BMC03586
IPR012675	2Fe-2S Ferredoxin-like fold	1	BMC10296
IPR001759	Pentaxin	1	14975.m04536
IPR012937	Protein of unknown function DUF1693	1	14971.m02798
IPR009048	Alpha-macroglobulin, receptor-binding	1	14954.m01712
IPR006153	Sodium/hydrogen exchanger	1	14979.m04629
IPR005821	Ion transport	1	BMW00076
IPR011041	Soluble quinoprotein glucose dehydrogenase	1	BMC07204
IPR000717	Proteasome component region PCI	1	14979.m04420
IPR001509	NAD-dependent epimerase/dehydratase	1	BMC04304
IPR001440	Tetratricopeptide TPR_1	1	14667.m00127
IPR001132	Dwarfin protein	1	14979.m04624
IPR002673	Ribosomal L29e protein	1	BMC07066
IPR002293	Amino acid/polyamine transporter I	1	14975.m04513
IPR003392	Patched	1	14954.m01571
IPR008758	Peptidase S28	1	AI105747
IPR001547	Glycoside hydrolase, family 5	1	BMC11914
IPR009033	Calreticulin/calnexin, P	1	BMC04366
IPR001664	Intermediate filament protein	1	BMC04116
IPR000194	ATPase, F1/V1/A1 complex, alpha/beta subunit, nucleotide-binding	1	14992.m11299
IPR000014	PAS	1	13401.m00091
IPR004788	Ribose 5-phosphate isomerase	1	15554.m00026
IPR009080	Aminoacyl-tRNA synthetase, class 1a, anticodon-binding	1	14973.m02583
IPR006149	Nematode-specific EB region	1	AI834197
IPR003409	MORN motif	1	BMW00207
IPR008927	6-phosphogluconate dehydrogenase, C-terminal-like	1	BMC06646
IPR003323	Ovarian tumour, otubain	1	14975.m04365
IPR012963	Protein of unknown function DUF1700	1	14977.m05069
IPR003702	Acetyl-CoA hydrolase/transferase	1	14975.m04536
IPR008940	Protein prenyltransferase	1	14667.m00127
IPR001788	RNA-dependent RNA polymerase	1	BMC06130
IPR011598	Helix-loop-helix DNA-binding	1	13401.m00091
IPR000048	IQ calmodulin-binding region	1	14975.m04431
IPR013111	EGF, extracellular	1	14979.m04483
IPR004148	BAR	1	14948.m00284
IPR008166	Protein of unknown function DUF23	1	14786.m00011
IPR007855	RNA dependent RNA polymerase	1	14920.m00401
IPR001322	Intermediate filament, C-terminal	1	BMC04239
IPR002113	Adenine nucleotide translocator 1	1	BMC04146
IPR000871	Beta-lactamase, class A	1	14992.m11138
IPR001214	Nuclear protein SET	1	BMC03393
IPR006212	Furin-like repeat	1	14990.m07872
IPR002909	Cell surface receptor IPT/TIG	1	14954.m01669
IPR000300	Inositol polyphosphate related phosphatase	1	14990.m07775
IPR008976	Lipase/lipooxygenase, PLAT/LH2	1	BMC03681
IPR004087	KH	1	BMC07821
IPR006402	HAD-superfamily hydrolase subfamily IA, variant 3	1	14527.m00105
IPR001579	Glycoside hydrolase, chitinase active site	1	13269.m00308
IPR011053	Single hybrid motif	1	BMC12019
IPR006028	Gamma-aminobutyric acid A receptor	1	14095.m00099
IPR008262	Lipase, active site	1	14971.m02819
IPR004112	Fumarate reductase/succinate dehydrogenase flavoprotein, C-terminal	1	BMC02854
IPR002550	Protein of unknown function DUF21	1	14992.m11383
IPR000875	Cecropin	1	13679.m00015
IPR002935	O-methyltransferase, family 3	1	15099.m00106
IPR008928	Six-hairpin glycosidase	1	14982.m02257
IPR005347	Protein of unknown function UPF0131	1	BMC03164
IPR002016	Haem peroxidase, plant/fungal/bacterial	1	BMC12396
IPR007284	Ground-like region	1	BMC04921
IPR000058	Zinc finger, AN1-type	1	BMC06355
IPR006797	MSF1	1	14972.m07716
IPR011583	Chitinase II	1	13269.m00308
IPR001209	Ribosomal protein S14	1	14968.m01519
IPR003961	Fibronectin, type III	1	14905.m00128
IPR011038	Calycin-like	1	13528.m00031
IPR007094	RNA-directed RNA polymerase, positive-strand RNA eukaryotic virus	1	BMC06130
IPR004877	Cytochrome b561	1	BMC03664
IPR006210	EGF	1	14979.m04483
IPR013136	WSTF/Acf1/Cbp146	1	14982.m02216
IPR011037	Pyruvate kinase, beta-barrel-like	1	BMW00838
IPR009057	Homeodomain-like	1	14990.m07888
IPR001380	Ribosomal protein L13e	1	BMC00623
IPR006114	6-phosphogluconate dehydrogenase, C-terminal	1	BMC06646
IPR008705	Nanos RNA-binding	1	14975.m04455
IPR003523	Transcription factor COE	1	14954.m01669
IPR005775	ATPase, P-type cation exchange, alpha subunit, eukaryotic	1	14975.m04510
IPR000225	Armadillo	1	BMC03774
IPR001564	Nucleoside diphosphate kinase	1	BMW00012
IPR013258	Striatin, N-terminal	1	14992.m11191
IPR003892	Ubiquitin system component Cue	1	14920.m00401
IPR001917	Aminotransferase, class-II	1	14992.m10954
IPR004911	Gamma interferon inducible lysosomal thiol reductase GILT	1	14980.m02789
IPR013143	PCI/PINT associated module	1	14979.m04420
IPR011991	Winged helix repressor DNA-binding	1	14973.m02714
IPR009002	FMN-binding split barrel	1	14992.m11245
IPR004045	Glutathione S-transferase, N-terminal	1	BMC04004
IPR001377	Ribosomal protein S6e	1	12871.m00092
IPR001589	Actin-binding, actinin-type	1	14444.m00027
IPR001580	Calreticulin/calnexin	1	BMC04366
IPR008273	Cellular retinaldehyde-binding/triple function, N-terminal	1	14972.m07716
IPR002114	Phosphotransferase system, HPr serine phosphorylation site	1	14968.m01519
IPR000298	Cytochrome c oxidase, subunit III	1	BMC04127
IPR001525	C-5 cytosine-specific DNA methylase	1	W00776
IPR009051	Alpha-helical ferredoxin	1	15196.m00035
IPR004000	Actin/actin-like	1	BMC12317
IPR001461	Peptidase A1, pepsin	1	BMC01298
IPR013026	Tetratricopeptide region	1	14667.m00127
IPR008985	Concanavalin A-like lectin/glucanase	1	BMC05705
IPR000651	Guanine nucleotide exchange factor for Ras-like GTPases, N-terminal	1	BMC06410
IPR000742	EGF-like, type 3	1	14979.m04483
IPR006209	EGF-like	1	14979.m04483
IPR002490	ATPase, V0/A0 complex, 116-kDa subunit	1	BMC07979
IPR011700	Basic leucine zipper	1	14972.m07601
IPR002653	Zinc finger, A20-type	1	BMC06355
IPR003597	Immunoglobulin C1 type	1	BMC01160
IPR006162	Phosphopantetheine attachment site	1	15224.m00009
IPR008280	Tubulin/FtsZ, C-terminal	1	13325.m00228
IPR013091	EGF calcium-binding	1	13388.m00074
IPR013151	Immunoglobulin	1	14975.m04486
IPR002173	Carbohydrate kinase, PfkB	1	12575.m00215
IPR004172	L27	1	13046.m00068
[truncated: 2 more columns]

## Sheet: FreqIPR_Female
IPR008160	Collagen triple helix repeat	18	14961.m04921	14296.m00065	14379.m00151	BMC06840	15015.m00016	12495.m00012	14975.m04549	BMC06846	14296.m00064	14317.m00271	14296.m00063	15377.m00007	14589.m00208	13617.m00050	12719.m00015	BMC02037	14845.m00009	BMC02455
IPR012677	Nucleotide-binding, alpha-beta plait	18	BMC03362	BMC11678	15550.m00011	14298.m00108	14961.m05287	14036.m00110	BMC00647	15533.m00023	BMC01255	14972.m07363	14971.m02792	14992.m11359	13801.m00220	BMC03280	14992.m11049	13851.m00023	BMW00212	14961.m05286
IPR000504	RNA-binding region RNP-1 (RNA recognition motif)	17	BMC03362	BMC11678	15550.m00011	14298.m00108	14961.m05287	14036.m00110	BMC00647	15533.m00023	BMC01255	14972.m07363	14971.m02792	14992.m11359	13801.m00220	14992.m11049	13851.m00023	BMW00212	14961.m05286
IPR007087	Zinc finger, C2H2-type	16	13000.m00011	14961.m05054	14972.m07579	14464.m00014	14175.m00130	15547.m00008	BMC00091	13415.m00443	14954.m01624	14971.m02792	BMC06237	14979.m04393	BMC05124	14972.m06994	14359.m00043	14972.m07487
IPR001680	WD-40 repeat	15	13253.m00070	14967.m01571	14961.m05294	14538.m00470	13920.m00453	14529.m00214	14979.m04627	14518.m00083	14972.m07538	14972.m07888	14920.m00429	14992.m10849	BMC11307	14972.m07603	14972.m07372
IPR000719	Protein kinase	14	12575.m00210	14979.m04525	12417.m00015	14954.m01585	13785.m00206	14961.m05360	14961.m05261	BMC10898	14972.m07383	14974.m00824	14975.m04512	14554.m00228	14956.m00538	14974.m00810
IPR013032	EGF-like region	13	14758.m00155	14464.m00014	BMC00647	13411.m00125	13662.m00127	14910.m00009	14667.m00131	14538.m00474	14773.m00912	14979.m04447	14961.m04898	14494.m00075	14972.m07487
IPR011009	Protein kinase-like	13	12575.m00210	12417.m00015	14954.m01585	13785.m00206	14961.m05360	14972.m07427	14961.m05261	BMC10898	14974.m00824	14975.m04512	14554.m00228	14956.m00538	14974.m00810
IPR011046	WD40-like	13	13253.m00070	14961.m05294	14538.m00470	14529.m00214	14979.m04627	14518.m00083	14972.m07888	13662.m00127	BMC02783	14972.m07603	14972.m07372	14980.m02796	14972.m07447
IPR009072	Histone-fold	12	14968.m01492	BMC01609	14972.m07436	BMC12337	BMC00749	13399.m00185	14950.m01791	14972.m07711	BMC12338	14500.m00158	14756.m00050	12698.m00328
IPR001841	Zinc finger, RING-type	12	13346.m00183	13212.m00014	13259.m00011	12612.m00252	13261.m00252	14973.m02664	BMC08629	14977.m04900	14386.m00052	13902.m00088	14972.m07212_14972.t00269	14961.m05224
IPR013128	Peptidase C1A, papain	11	14665.m00020	BMC00324	12633.m00021	14665.m00019	13240.m00053	13240.m00055	15362.m00008	BMB_gene_9	BMBC_gene_63	BMC06482	BMC02319
IPR002290	Serine/threonine protein kinase	11	12575.m00210	12417.m00015	14954.m01585	13785.m00206	14961.m05360	14961.m05261	14974.m00824	14975.m04512	14554.m00228	14956.m00538	14974.m00810
IPR011545	DEAD/DEAH box helicase, N-terminal	10	14080.m00070	14744.m00190	13883.m00025	13367.m00046	BMC06455	14992.m11022	14348.m00099	14206.m00120	14961.m05004	14538.m00476_14538.t00007
IPR001650	Helicase, C-terminal	10	14080.m00070	14744.m00190	14486.m00067	13883.m00025	13367.m00046	14992.m11022	14348.m00099	14206.m00120	14961.m05004	14538.m00476_14538.t00007
IPR001245	Tyrosine protein kinase	10	12575.m00210	12417.m00015	14954.m01585	13785.m00206	14961.m05360	14974.m00824	14975.m04512	14554.m00228	14956.m00538	14974.m00810
IPR012337	Polynucleotidyl transferase, Ribonuclease H fold	10	14867.m00033	14972.m07585	13275.m00188	14013.m00069	14378.m00174	14974.m00843	14972.m07383	13480.m00174_13480.t00005	14992.m11178_14992.t00368	BMC06172
IPR007124	Histone-fold/TFIID-TAF/NF-Y	9	14968.m01492	BMC01609	14972.m07436	BMC12337	BMC00749	14950.m01791	14972.m07711	BMC12338	14500.m00158
IPR013201	Proteinase inhibitor I29, cathepsin propeptide	8	BMC00324	12633.m00021	14665.m00019	13240.m00053	13240.m00055	15362.m00008	BMB_gene_9	BMBC_gene_63
IPR000583	Glutamine amidotransferase, class-II	8	12583.m00117	BMC08270	14961.m05053_14961.t00158	13239.m00093	BMW00517	12444.m00009	14954.m01653	BMC04773
IPR003006	Immunoglobulin/major histocompatibility complex	8	14974.m00818	14569.m00224	14361.m00189	13239.m00093	14954.m01679	14972.m07603	14992.m11178_14992.t00368	14972.m07212_14972.t00269
IPR001410	DEAD/DEAH box helicase	8	14080.m00070	14744.m00190	14486.m00067	13883.m00025	13367.m00046	14992.m11022	14206.m00120	14961.m05004
IPR008994	Nucleic acid-binding, OB-fold	8	14873.m00236	14990.m07831	BMB_gene_5	BMC00697	BMC03100	BMC01549	BMC01550	14634.m00555
IPR009053	Prefoldin	8	14967.m01571	13304.m00057	BMC08732	12828.m00021	14389.m00203	14623.m00074	14979.m04576	14980.m02814
IPR007125	Histone core	8	BMC01609	14972.m07436	BMC12337	BMC00749	14950.m01791	14972.m07711	BMC12338	14500.m00158
IPR008271	Serine/threonine protein kinase, active site	8	12575.m00210	12417.m00015	14954.m01585	13785.m00206	14961.m05360	14961.m05261	14974.m00824	14554.m00228
IPR011989	Armadillo-like helical	8	15206.m00014	14529.m00214	14981.m02463	13819.m00152	13239.m00093	14152.m00013	14992.m10991	14756.m00050
IPR013090	Phospholipase A2, active site	8	14981.m02373	BMC01736	13259.m00011	13785.m00206	BMC02923	BMC07002	14656.m00223	14968.m01448
IPR009057	Homeodomain-like	8	14972.m07387	14990.m07770	14355.m00223	13214.m00023	14975.m04498	BMC09229	13668.m00015	14709.m00046
IPR012336	Thioredoxin-like fold	8	14916.m00495	14992.m11155	14961.m05195	15330.m00020	BMC06388	BMC10097	14972.m07083	BMC01935
IPR008950	GroEL-like chaperone, ATPase	7	13486.m00112	15413.m00008	14977.m04984_14977.t00130	BMC03122	BMC11865	BMC06885	14652.m00401
IPR000668	Peptidase C1A, papain C-terminal	7	14665.m00020	12633.m00021	13240.m00055	BMB_gene_9	BMBC_gene_63	BMC06482	BMC02319
IPR012335	Thioredoxin fold	7	14916.m00495	14961.m05195	BMC12190	15330.m00020	BMC10097	14972.m07083	BMC01935
IPR001628	Nuclear hormone receptor, DNA-binding	7	BMC05061	14944.m00540	14944.m00537	BMC07709	14208.m00909	14065.m00027	BMC07723
IPR002423	Chaperonin Cpn60/TCP-1	7	13486.m00112	15413.m00008	14977.m04984_14977.t00130	BMC03122	BMC11865	BMC06885	14652.m00401
IPR011990	Tetratricopeptide-like helical	7	14977.m05113	14923.m00295	14992.m11332	12612.m00252	14977.m04893	14981.m02385	14972.m07372
IPR012340	Nucleic acid-binding, OB-fold, subgroup	6	14873.m00236	BMB_gene_5	BMC00697	BMC03100	BMC01549	14634.m00555
IPR001394	Peptidase C19, ubiquitin carboxyl-terminal hydrolase 2	6	BMC02374	BMC02903	14972.m07322_14972.t00379	14990.m07900	14990.m07899	14950.m01792
IPR000215	Proteinase inhibitor I4, serpin	6	14080.m00070	13346.m00183	15330.m00020	14367.m00299_14367.t00001	BMC04832	AA661420
IPR011993	Pleckstrin homology-type	6	14975.m04544	14961.m05178	14364.m00214	14979.m04657	BMC03228	12811.m00148
IPR001806	Ras GTPase	6	14972.m07586	14225.m00073	BMC02941	13401.m00088	14770.m00169	14972.m07591
IPR002130	Peptidyl-prolyl cis-trans isomerase, cyclophilin type	6	AW179573	BMC00215	BMC06236	BMC03103	15309.m00029	14773.m00904
IPR008161	Collagen helix repeat	6	14961.m04921	BMC06840	BMC06846	14317.m00271	15377.m00007	BMC02455
IPR011598	Helix-loop-helix DNA-binding	6	14958.m00339	15123.m00022	14408.m00071	13637.m00284	14979.m04447	13332.m00192
IPR003579	Ras small GTPase, Rab type	6	14972.m07586	14225.m00073	BMC02941	13401.m00088	14770.m00169	14972.m07591
IPR011991	Winged helix repressor DNA-binding	6	BMC02074	14974.m00818	14687.m00366	13367.m00046	BMW00244	14975.m04376
IPR000198	RhoGAP	5	14980.m02791	13467.m00111	14979.m04657	13247.m00720	BMC02663
IPR005225	Small GTP-binding protein domain	5	14972.m07586	14225.m00073	BMC02941	13401.m00088	14972.m07591
IPR012287	Homeodomain-related	5	14972.m07387	14355.m00223	13214.m00023	14975.m04498	14709.m00046
IPR000217	Tubulin	5	BMW00705	BMC00759	14737.m00016	BMW00329	BMW00271
IPR002194	Chaperonin TCP-1	5	13486.m00112	14977.m04984_14977.t00130	BMC03122	BMC11865	14652.m00401
IPR002119	Histone H2A	5	14972.m07436	BMC12337	BMC12338	14500.m00158	12698.m00328
IPR003593	AAA ATPase	5	14990.m07862	14971.m02861	14365.m00039	14992.m11046	14973.m02603
IPR001844	Chaperonin Cpn60	5	13486.m00112	BMC03122	BMC11865	BMC06885	14652.m00401
IPR008946	Steroid nuclear receptor, ligand-binding	5	14944.m00540	13089.m00015	14208.m00909	BMC08142	14065.m00027
IPR003577	Ras small GTPase, Ras type	5	14972.m07586	14225.m00073	BMC02941	14770.m00169	14972.m07591
IPR008936	Rho GTPase activation protein	5	14980.m02791	13467.m00111	14979.m04657	13247.m00720	BMC02663
IPR001356	Homeobox	4	14972.m07387	14355.m00223	13214.m00023	14975.m04498
IPR006649	Like-Sm ribonucleoprotein, eukaryotic and archaea-type, core	4	BMC01924	14091.m00044	14230.m00219	14954.m01719
IPR000152	Aspartic acid and asparagine hydroxylation site	4	14367.m00299_14367.t00001	13207.m00046	14961.m04898	14971.m02887
IPR001965	Zinc finger, PHD-type	4	13238.m00068	14367.m00299_14367.t00001	13356.m00241	14972.m07212_14972.t00269
IPR000449	Ubiquitin-associated	4	BMC02374	14977.m04894	13715.m00020_13715.t00001	14990.m08140
IPR001584	Integrase, catalytic region	4	14972.m07585	13275.m00188	14013.m00069	14378.m00174
IPR011528	NERD	4	14569.m00224	13618.m00050	14208.m00922	14972.m07309
IPR000536	Nuclear hormone receptor, ligand-binding	4	13089.m00015	14208.m00909	BMC08142	14065.m00027
IPR001507	Endoglin/CD105 antigen	4	14968.m01501	BMC06987	14438.m00026	14656.m00223
IPR000357	HEAT	4	15206.m00014	13819.m00152	13239.m00093	14992.m10991
IPR000299	Band 4.1	4	14364.m00214	BMC03228	12811.m00148	14954.m01653
IPR004087	KH	4	14181.m00072	14961.m05107_14961.t00212	BMW01243	BMC01112
IPR001092	Basic helix-loop-helix dimerisation region bHLH	4	14408.m00071	13637.m00284	14979.m04447	13332.m00192
IPR004364	tRNA synthetase, class II (D, K and N)	4	BMC01461	BMW00248	BMC00697	BMW00043
IPR009060	UBA-like	4	BMC02374	14977.m04894	13715.m00020_13715.t00001	14990.m08140
IPR002048	Calcium-binding EF-hand	4	BMC01850	BMC07744	14968.m01498	14977.m05020
IPR001304	C-type lectin	4	BMC04343	13717.m00175	14972.m07815	14912.m00013
IPR000629	ATP-dependent helicase, DEAD-box	4	14080.m00070	14744.m00190	13883.m00025	14992.m11022
IPR010920	Like-Sm ribonucleoprotein-related, core	4	BMC01924	14091.m00044	14230.m00219	14954.m01719
IPR002198	Short-chain dehydrogenase/reductase SDR	4	BMC00580	14243.m00191	13247.m00711	13247.m00712
IPR002486	Nematode cuticle collagen, N-terminal	4	14379.m00151	BMC06840	13617.m00050	BMC02455
IPR002347	Glucose/ribitol dehydrogenase	4	BMC00580	14243.m00191	13247.m00711	13247.m00712
IPR004827	Basic-leucine zipper (bZIP) transcription factor	4	14361.m00189	14974.m00843	14977.m04912	15449.m00008
IPR005821	Ion transport	4	14081.m00288	14687.m00368	12506.m00095	14375.m00018
IPR000324	Vitamin D receptor	4	BMC05061	BMC07709	14208.m00909	14065.m00027
IPR008978	HSP20-like chaperone	4	13894.m00035	14554.m00237_14554.t00010	BMC08514	14950.m01863
IPR003959	AAA ATPase, central region	4	14990.m07862	14365.m00039	14992.m11046	14973.m02603
IPR001163	Like-Sm ribonucleoprotein, core	4	BMC01924	14091.m00044	14230.m00219	14954.m01719
IPR011011	Zinc finger, FYVE/PHD-type	3	14972.m07639	13238.m00068	14972.m07212_14972.t00269
IPR000626	Ubiquitin	3	12613.m00116	BMC09190	14977.m04894
IPR000425	Major intrinsic protein	3	14276.m00245	BMC05025	14709.m00046
IPR002557	Chitin binding Peritrophin-A	3	14569.m00224	14932.m00514	13606.m00009
IPR004088	KH, type 1	3	14181.m00072	14961.m05107_14961.t00212	BMW01243
IPR001849	Pleckstrin-like	3	14975.m04544	14961.m05178	14542.m00052
IPR000463	Cytosolic fatty-acid binding	3	BMC05354	AA841112	BMC00903
IPR002452	Alpha tubulin	3	BMW00705	BMC00759	14737.m00016
IPR010989	t-snare	3	13927.m00015	14037.m00209	14979.m04576
IPR001611	Leucine-rich repeat	3	15549.m00018	14972.m07733	14972.m07735
IPR003609	Apple-like	3	14972.m06944	BMW00517	BMC02488
IPR009022	Elongation factor G, III and V	3	14992.m10899	12438.m00121	14992.m10898
IPR002086	Aldehyde dehydrogenase	3	14939.m00169	BMW00482	14119.m00058
IPR006689	ARF/SAR superfamily	3	BMC02431	14972.m07586	13401.m00088
IPR004365	nucleic acid binding, OB-fold, tRNA/helicase-type	3	BMB_gene_5	BMC00697	BMC01549
IPR011028	Cyclin-like	3	BMC06324	14181.m00074	14992.m10842
IPR000640	Elongation factor G, C-terminal	3	14992.m10899	12438.m00121	14992.m10898
IPR002687	Pre-mRNA processing ribonucleoprotein, binding region	3	14939.m00169	BMC00568	14990.m08038
IPR002016	Haem peroxidase, plant/fungal/bacterial	3	13239.m00093	14974.m00824	BMC02980
IPR006210	EGF	3	13207.m00046	14961.m04898	14972.m07487
IPR000834	Peptidase M14, carboxypeptidase A	3	14538.m00474	14980.m02814	13095.m00010
IPR000169	Peptidase, cysteine peptidase active site	3	12633.m00021	BMBC_gene_63	BMC02319
IPR004000	Actin/actin-like	3	14972.m07768	BMC00987	14258.m00140
IPR011992	EF-Hand type	3	BMC01850	BMC07744	14977.m05020
IPR000742	EGF-like, type 3	3	14667.m00131	13207.m00046	14961.m04898
IPR003578	Ras small GTPase, Rho type	3	14225.m00073	BMC02941	14972.m07591
IPR001881	EGF-like calcium-binding	3	13207.m00046	14961.m04898	14971.m02887
IPR001452	Src homology-3	3	14961.m05178	14979.m04441	14954.m01653
IPR007052	CS	3	14554.m00237_14554.t00010	BMC08514	14950.m01863
IPR006671	Cyclin, N-terminal	3	BMC06324	14181.m00074	14992.m10842
IPR009071	High mobility group box	3	14972.m07157	BMC01644	14920.m00419
IPR013753	Ras	3	14225.m00073	BMC02941	14972.m07591
IPR006688	ADP-ribosylation factor	3	BMC02431	14972.m07586	13401.m00088
IPR006202	Neurotransmitter-gated ion-channel ligand-binding	3	14961.m04947	14975.m04413	13387.m00011
IPR008266	Tyrosine protein kinase, active site	3	13658.m00038	14975.m04512	14974.m00810
IPR001010	Thionin	3	15413.m00008	14961.m05053_14961.t00158	13247.m00720
IPR000164	Histone H3	3	BMC01609	14950.m01791	14972.m07711
IPR002110	Ankyrin	3	14979.m04550	14992.m11347_14992.t00537	14961.m04898
IPR012976	NOSIC	3	14939.m00169	BMC00568	14990.m08038
IPR003014	N/apple PAN	3	14972.m06944	BMW00517	BMC02488
IPR009065	FERM	3	14364.m00214	BMC03228	14954.m01653
IPR009056	Cytochrome c, monohaem	3	BMC04049	14927.m00101	BMC06073
IPR011047	Quinonprotein alcohol dehydrogenase-like	3	13920.m00453	14920.m00429	14992.m10849
IPR001132	Dwarfin protein	3	BMC08707	BMC04368	12883.m00085
IPR006201	Neurotransmitter-gated ion-channel	3	14961.m04947	14975.m04413	13387.m00011
IPR003392	Patched	3	BMC02660	14972.m07399	14479.m00130
IPR000194	ATPase, F1/V1/A1 complex, alpha/beta subunit, nucleotide-binding	3	13000.m00011	14973.m02631	14979.m04447
IPR002602	Protein of unknown function DB	3	14619.m00057	14961.m05314	14619.m00058
IPR001373	Cullin	3	BMC02074	BMC05354	14992.m11226
IPR002076	GNS1/SUR4 membrane protein	3	12584.m00068	13415.m00446	14979.m04490
IPR005517	Elongation factor G, domain IV	3	14992.m10899	12438.m00121	14992.m10898
IPR013763	Cyclin-related	3	BMC06324	14181.m00074	14992.m10842
IPR012282	Cytochrome c region	3	BMC04049	14927.m00101	BMC06073
IPR000585	Hemopexin	3	14974.m00818	14990.m07909	14973.m02608
IPR006209	EGF-like	3	13207.m00046	14961.m04898	14972.m07487
IPR006162	Phosphopantetheine attachment site	3	BMC00086	15479.m00019	15204.m00020
IPR008968	Mu2 adaptin subunit (AP50) of AP2	2	14972.m07494	14954.m01630
IPR000195	RabGAP/TBC	2	14975.m04544	14981.m02430
IPR004161	Elongation factor Tu, domain 2	2	14894.m00090	BMC00511
IPR006687	GTP-binding protein SAR1	2	14972.m07586	13401.m00088
IPR013057	Amino acid transporter, transmembrane	2	14330.m00205	BMC06340
IPR002562	3'-5' exonuclease	2	14972.m07383	13480.m00174_13480.t00005
IPR006609	Region of unknown function DM13, Skeletor	2	14972.m07663	BMC06045
IPR002921	Lipase, class 3	2	13541.m00012	12935.m00013
IPR000173	Glyceraldehyde 3-phosphate dehydrogenase	2	13000.m00011	14013.m00069
IPR001023	Heat shock protein Hsp70	2	BMC06327	BMC11806
IPR013126	Heat shock protein 70	2	BMC06327	BMC11806
IPR013520	Exonuclease, RNase T and DNA polymerase III	2	14992.m11178_14992.t00368	BMC06172
IPR008042	Retrotransposon, Pao	2	13275.m00188	14378.m00174
IPR004841	Amino acid permease-associated region	2	14981.m02462	BMC00821
IPR001179	Peptidylprolyl isomerase, FKBP-type	2	14990.m07926	BMC02434
IPR000980	SH2 motif	2	13415.m00448	14974.m00810
IPR008139	Saposin B	2	BMC04331	BMC11966
IPR002415	High mobility group-like nuclear protein	2	BMC11740	BMC00707
IPR003131	K+ channel tetramerisation	2	13294.m00110	14081.m00288
IPR001314	Peptidase S1A, chymotrypsin	2	14431.m00023	14979.m04643
IPR013155	tRNA synthetase, valyl/leucyl, anticodon-binding	2	14990.m08120	BMC07627
IPR000727	Target SNARE coiled-coil region	2	13927.m00015	14037.m00209
IPR010916	TonB box, N-terminal	2	13920.m00451	13906.m00034
IPR001623	Heat shock protein DnaJ, N-terminal	2	13415.m00442	BE352795
IPR001487	Bromodomain	2	14367.m00299_14367.t00001	14972.m07212_14972.t00269
IPR004038	Ribosomal protein L7Ae/L30e/S12e/Gadd45	2	BMC11740	BMC00707
IPR003088	Cytochrome c, class I	2	BMC04049	14927.m00101
IPR004037	Ribosomal protein L7AE	2	BMC11740	BMC00707
IPR001697	Pyruvate kinase	2	BMC03213	BMC09107
IPR000222	Protein phosphatase 2C	2	14091.m00045	14973.m02644
IPR003619	Dwarfin protein, A	2	BMC04368	12883.m00085
IPR003591	Leucine-rich repeat, typical subtype	2	15549.m00018	14972.m07735
IPR006594	Lissencephaly type-1-like homology motif	2	14972.m07888	13988.m00126
IPR001126	UMUC-like DNA-repair protein	2	BMC01259	BMC03075
IPR001247	Exoribonuclease	2	BMC00449	14705.m00193
IPR000910	HMG1/2 (high mobility group) box	2	BMC01644	14920.m00419
IPR011012	Longin-like	2	14972.m07494	14954.m01630
IPR012125	Cytochrome c	2	BMC04049	14927.m00101
IPR002293	Amino acid/polyamine transporter I	2	14981.m02462	BMC00821
IPR000276	Rhodopsin-like GPCR superfamily	2	13247.m00692	14968.m01486
IPR002111	Cation (not K+) channel, TM region	2	14687.m00368	14375.m00018
IPR001916	Glycoside hydrolase, family 22	2	14518.m00083	14961.m05053_14961.t00158
IPR009080	Aminoacyl-tRNA synthetase, class 1a, anticodon-binding	2	14990.m08120	BMC07627
IPR007194	Transport protein particle (TRAPP) component, Bet3	2	14992.m11243	BMC00634
IPR000024	Frizzled CRD region	2	14975.m04512	14992.m10818
IPR012974	NOP5, N-terminal	2	BMC00568	14990.m08038
IPR001622	K+ channel, pore region	2	14081.m00288	12506.m00095
IPR009003	Peptidase, trypsin-like serine and cysteine	2	14431.m00023	14979.m04643
IPR010987	Glutathione S-transferase, C-terminal-like	2	14992.m11155	15330.m00020
IPR005024	Snf7	2	13101.m00017	14975.m04422
IPR003903	Ubiquitin interacting motif	2	14979.m04550	14963.m01803
IPR001579	Glycoside hydrolase, chitinase active site	2	14932.m00514	BMW00410
IPR006317	Ubiquinol-cytochrome c reductase, iron-sulfur subunit	2	14980.m02751	BMW00487
IPR011038	Calycin-like	2	AA841112	BMC00903
IPR005772	ATPase, V1 complex, subunit F, eukaryotic	2	14981.m02457	BMC06765
IPR008493	Protein of unknown function DUF775	2	14972.m07513	BMC11490
IPR003091	Voltage-dependent potassium channel	2	14081.m00288	12506.m00095
IPR011700	Basic leucine zipper	2	14361.m00189	15449.m00008
IPR008280	Tubulin/FtsZ, C-terminal	2	BMC00759	14737.m00016
IPR000308	14-3-3 protein	2	BMC00748	14355.m00213
IPR010978	tRNA-binding arm	2	13101.m00017	BMC03399
IPR002041	GTP-binding nuclear protein Ran	2	14225.m00073	14972.m07591
IPR007504	Gar1 protein RNA-binding region	2	BMC12448	BMC03187
IPR009001	EF-Tu/eEF-1alpha/eIF2-gamma, C-terminal	2	14894.m00090	BMC00511
IPR006578	MADF	2	14990.m08057	13383.m00091
IPR005522	Inositol polyphosphate kinase	2	14972.m07634	14972.m07635
IPR013019	MAD homology, MH1	2	BMC04368	12883.m00085
IPR011001	Saposin-like	2	BMC04331	BMC11966
IPR001331	Guanine-nucleotide dissociation stimulator, CDC24	2	14961.m05178	14542.m00052
IPR002422	Amino acid/polyamine transporter II	2	14330.m00205	BMC06340
IPR000008	C2	2	12392.m00015	14954.m01611
IPR001169	Integrin beta, C-terminal	2	14910.m00009	14538.m00474
IPR006025	Peptidase M, neutral zinc metallopeptidases, zinc-binding site	2	15217.m00021	14973.m02608
IPR000047	Helix-turn-helix motif, lambda-like repressor	2	14972.m07387	14355.m00223
IPR001522	Fatty acid desaturase, type 1	2	14610.m00102_14610.t00002	13036.m00011
IPR002327	Cytochrome c, class IA/ IB	2	BMC04049	14927.m00101
IPR003968	Kv channel	2	14081.m00288	12506.m00095
IPR006663	Thioredoxin domain 2	2	14961.m05195	BMC10097
IPR002017	Spectrin repeat	2	14948.m00287	14979.m04576
IPR003439	ABC transporter related	2	14990.m07926	BMC02434
IPR009000	Translation factor	2	BMC00511	14992.m10898
IPR000592	Ribosomal protein S27E	2	12902.m00230	BMC04343
IPR003958	Transcription factor CBF/NF-Y/archaeal histone	2	14968.m01492	13399.m00185
IPR008218	ATPase, V1/A1 complex, subunit F	2	14981.m02457	BMC06765
IPR002369	Integrin, beta chain N-terminal	2	14910.m00009	14538.m00474
IPR003008	Tubulin/FtsZ, GTPase	2	BMC00759	14737.m00016
IPR003347	Transcription factor jumonji/aspartyl beta-hydroxylase	2	13460.m00197	13136.m00016
IPR008973	C2 calcium/lipid-binding region, CaLB	2	12392.m00015	14954.m01611
IPR006130	Aspartate/ornithine carbamoyltransferase	2	BMC01751	14972.m07309
IPR005820	Cation channel, non-ligand gated	2	14081.m00288	12506.m00095
IPR002918	Lipase, class 2	2	BMC02420	14773.m00912
IPR002057	Isopenicillin N synthetase	2	14944.m00537	14972.m07514
IPR012674	Calycin	2	AA841112	BMC00903
IPR000795	Protein synthesis factor, GTP-binding	2	14894.m00090	BMC00511
IPR006670	Cyclin	2	BMC06324	14181.m00074
IPR002018	Carboxylesterase, type B	2	13998.m00008	13066.m00237
IPR001202	WW/Rsp5/WWP	2	12692.m00025	14974.m00843
IPR007282	NOT2/NOT3/NOT5	2	12696.m00104	BMC02001
IPR005806	Rieske [2Fe-2S] region	2	14980.m02751	BMW00487
IPR000379	Esterase/lipase/thioesterase	2	14977.m04862	13066.m00237
IPR001932	Protein phosphatase 2C-like	2	14091.m00045	14973.m02644
IPR000789	Cyclin-dependent kinase, regulatory subunit	2	13652.m00092	BMC02630
IPR002125	CMP/dCMP deaminase, zinc-binding	2	BMC04530	BMC04376
IPR001627	Semaphorin/CD100 antigen	2	14529.m00214	14990.m07770
IPR006150	Worm-specific repeat type 1	2	13247.m00708	12423.m00020
IPR003960	AAA-protein subdomain	2	14990.m07862	14992.m11046
IPR001392	Clathrin adaptor complex, medium chain	2	14972.m07494	14954.m01630
IPR000836	Phosphoribosyltransferase	2	14652.m00413	13919.m00035
IPR013129	Transcription factor jumonji	2	13460.m00197	13136.m00016
IPR005805	Rieske iron-sulfur protein	2	14980.m02751	BMW00487
IPR001382	Glycoside hydrolase, family 47	2	13906.m00033	13906.m00034
IPR004942	Roadblock/LC7	2	14992.m11389	14731.m01010
IPR004825	Insulin/IGF/relaxin	2	13785.m00206	14961.m05004
IPR001759	Pentaxin	2	14972.m07609	14973.m02705
IPR000994	Peptidase M24	2	14972.m07280	BMC07946
IPR004160	Elongation factor Tu, C-terminal	2	14894.m00090	BMC00511
IPR000717	Proteasome component region PCI	2	14992.m11038	14973.m02631
IPR008351	JNK MAP kinase	2	BMC10898	14956.m00538
IPR000886	Endoplasmic reticulum targeting sequence	2	14974.m00843	14956.m00538
IPR000730	Proliferating cell nuclear antigen, PCNA	2	BMC01736	14968.m01448
IPR013111	EGF, extracellular	2	14910.m00009	14538.m00474
IPR011044	Quinoprotein amine dehydrogenase, beta chain-like	2	14977.m04969	14972.m07487
IPR003689	Zinc/iron permease	2	13736.m00395	BMC07570
IPR000033	Low-density lipoprotein receptor, YWTD repeat	2	14972.m07487	14971.m02887
IPR002129	Pyridoxal-dependent decarboxylase	2	14972.m07538	15204.m00020
IPR006595	CTLH, C-terminal to LisH motif	2	BMW01251	13415.m00461_13415.t00026
IPR001141	Ribosomal protein L27e	2	14937.m00494	BMC03199
IPR008594	Scavenger mRNA decapping enzyme	2	AA180549	BMC01943
IPR001206	Diacylglycerol kinase, catalytic region	2	14208.m00922	14972.m07235
IPR001236	Lactate/malate dehydrogenase	2	BMC11868	BMC12065
IPR000330	SNF2-related	2	14424.m00394	14538.m00476_14538.t00007
IPR001254	Peptidase S1 and S6, chymotrypsin/Hap	2	14431.m00023	14979.m04643
IPR001810	Cyclin-like F-box	2	AI723632	BMC07868
IPR005804	Fatty acid desaturase	2	14610.m00102_14610.t00002	13036.m00011
IPR013026	Tetratricopeptide region	2	14977.m05113	14923.m00295
IPR000219	DH	2	14961.m05178	14542.m00052
IPR001398	Macrophage migration inhibitory factor	2	BMC12253	AA228542
IPR001269	Dihydrouridine synthase, DuS	2	BMC06384	12681.m00097
IPR000555	Mov34/MPN/PAD-1	1	14973.m02705
IPR001298	Filamin/ABP280 repeat	1	14977.m04969
IPR002109	Glutaredoxin	1	14972.m07083
IPR004882	LUC7 related	1	BMC04054
IPR007645	RNA polymerase Rpb2, domain 3	1	14242.m00095
IPR007216	Cell differentiation proteins, Rcd1-like	1	BMC01150
IPR003788	Protein of unknown function DUF185	1	14277.m00053
IPR001662	Elongation factor 1, gamma chain	1	BMC07137
IPR005824	KOW	1	BMC01550
IPR000883	Cytochrome c oxidase, subunit I	1	BMC00340
IPR000816	Peptidase C15, pyroglutamyl peptidase I	1	13717.m00175
IPR005455	Plant profilin	1	BMC05828
IPR007315	Mannosyltransferase, PIG-V	1	BMW00213
IPR001734	Na+/solute symporter	1	14972.m07609
IPR002877	Ribosomal RNA methyltransferase RrmJ/FtsJ	1	14979.m04374
IPR013098	Immunoglobulin I-set	1	15549.m00018
IPR007695	DNA mismatch repair protein MutS, N-terminal	1	14974.m00819
IPR010255	Haem peroxidase	1	13259.m00011
IPR006055	Exonuclease	1	14992.m11178_14992.t00368
IPR000307	Ribosomal protein S16	1	BMBC_gene_63
IPR001266	Ribosomal protein S19e	1	N43496
IPR006554	DEXDc2	1	14650.m00144
IPR001075	Nitrogen-fixing NifU, C-terminal	1	14990.m07927
IPR013697	Domain of unknown function DUF1744	1	14974.m00843
IPR002728	Diphthamide synthesis DPH2 protein	1	BMC02710
IPR006058	2Fe-2S ferredoxin, iron-sulfur binding site	1	13415.m00448
IPR001585	Transaldolase	1	14954.m01633
IPR004217	Zinc finger, Tim10/DDP-type	1	BMC00449
IPR008516	Protein of unknown function DUF798	1	BMC08995
IPR000832	GPCR, family 2, secretin-like	1	14992.m10818
IPR000297	PpiC-type peptidyl-prolyl cis-trans isomerase	1	12692.m00025
IPR004046	Glutathione S-transferase, C-terminal	1	14992.m11155
IPR011042	TolB, C-terminal	1	14977.m04862
IPR001388	Synaptobrevin	1	14992.m11406
IPR006716	ERG2 and sigma1 receptor-like protein	1	14977.m04968
IPR011769	Adenylate/cytidine kinase, N-terminal	1	14062.m00073
IPR000582	Acyl-coA-binding protein, ACBP	1	14992.m10978
IPR002015	Proteasome/cyclosome, regulatory subunit	1	14954.m01633
IPR001951	Histone H4	1	BMC00749
IPR002453	Beta tubulin	1	14389.m00203
IPR007696	MutS III	1	14974.m00819
IPR010993	Sterile alpha motif homology	1	14990.m08055
IPR000221	Protamine P1	1	14674.m00131
IPR011045	Nitrous oxide reductase, N-terminal	1	14972.m07487
IPR011594	Thioredoxin-like	1	BMC12190
IPR000704	Casein kinase II, regulatory subunit	1	14237.m00395
IPR009044	ssDNA-binding transcriptional regulator	1	AA990951
IPR005809	Succinyl-CoA synthetase, beta subunit	1	12498.m00044
IPR004001	Actin	1	14258.m00140
IPR005479	Carbamoyl-phosphate synthase L chain, ATP-binding	1	14956.m00502
IPR008943	Phosphoinositide-binding clathrin adaptor, N-terminal	1	14389.m00203
IPR001926	Pyridoxal-5'-phosphate-dependent enzyme, beta subunit	1	14961.m05084
IPR006029	Neurotransmitter-gated ion-channel transmembrane region	1	14961.m04947
IPR002078	Sigma-54 factor, interaction region	1	14225.m00073
IPR003595	Protein tyrosine phosphatase, catalytic region	1	14972.m07798
IPR002558	I/LWEQ	1	14389.m00203
IPR009007	Peptidase aspartic, catalytic	1	13237.m00009
IPR003100	Argonaute and Dicer protein, PAZ	1	14977.m05100
IPR007644	RNA polymerase beta subunit	1	14242.m00095
IPR001723	Steroid hormone receptor	1	14208.m00909
IPR000589	Ribosomal protein S15	1	14972.m07689
IPR001441	Di-trans-poly-cis-decaprenylcistransferase	1	BMW00502
IPR000800	Notch region	1	14961.m04898
IPR013766	Thioredoxin domain	1	BMC10097
IPR005172	Tesmin/TSO1-like, CXC	1	14651.m00256
IPR001763	Rhodanese-like	1	13920.m00452
IPR002314	tRNA synthetase, class II (G, H, P and S)	1	14200.m00063
IPR004871	CPSF A subunit, C-terminal	1	13662.m00127
IPR011082	Exosome-associated	1	13400.m00319
IPR002151	Kinesin light chain	1	BMC03573
IPR010982	Lambda repressor-like, DNA-binding	1	14972.m07689
IPR000242	Tyrosine specific protein phosphatase	1	14972.m07798
IPR008934	Acid phosphatase/vanadium-dependent haloperoxidase	1	14979.m04429_14979.t00056
IPR000547	7-Fold repeat in clathrin and VPS proteins	1	12612.m00252
IPR006597	Sel1-like	1	14977.m04893
IPR004245	Protein of unknown function DUF229	1	14992.m10938
IPR013761	Sterile alpha motif-type	1	14990.m08055
IPR004143	Biotin/lipoate A/B protein ligase	1	14518.m00083
IPR001993	Mitochondrial substrate carrier	1	BMC02923
IPR013017	NHL	1	14977.m04969
IPR003101	Coactivator CBP, KIX	1	14367.m00299_14367.t00001
IPR003612	Plant lipid transfer/seed storage/trypsin-alpha amylase inhibitor	1	BMBC_gene_62
IPR006012	Syntaxin/epimorphin family	1	13927.m00015
IPR013517	FG-GAP	1	14009.m00175
IPR002124	Cytochrome c oxidase, subunit Vb	1	14944.m00552
IPR002375	Purine/pyrimidine phosphoribosyl transferase	1	14652.m00413
IPR003173	Transcriptional coactivator p15	1	AA990951
IPR001387	Helix-turn-helix type 3	1	14972.m07689
IPR004539	Translation elongation factor EF-1, alpha subunit	1	14894.m00090
IPR007860	MutS II	1	14974.m00819
IPR000634	Serine/threonine dehydratase, pyridoxal-phosphate-binding site	1	14961.m05008
IPR002121	HRDC	1	13480.m00174_13480.t00005
IPR009034	Dockering, cellulose docking	1	13156.m00094
IPR006885	ETC complex I subunit conserved region	1	15260.m00044
IPR009551	Protein of unknown function DUF1171	1	14668.m00162
IPR001107	Band 7 protein	1	BMC00672
IPR001925	Porin, eukaryotic type	1	BMC11821
IPR000418	Ets	1	BMW00244
IPR011417	ANTH	1	14389.m00203
IPR002155	Thiolase	1	14961.m05035
IPR001682	Ca2+/Na+ channel, pore region	1	12506.m00095
IPR001054	Adenylyl cyclase class-3/4/guanylyl cyclase	1	14958.m00342
IPR010448	Torsin	1	15106.m00016
IPR008731	phosphotransferase system, PEP-utilising enzyme, N-terminal	1	14990.m08082
IPR001252	Malate dehydrogenase, active site	1	BMC12065
IPR011000	Apolipophorin III-like	1	14982.m02229
IPR008957	Fibronectin, type III-like fold	1	14341.m00010
IPR010625	CHCH	1	14355.m00222
IPR010558	Caenorhabditis elegans ly-6-related	1	14972.m07668
IPR004467	Orotate phosphoribosyl transferase	1	14652.m00413
IPR004015	SKIP/SNW	1	15450.m00008
IPR008979	Galactose-binding like	1	BMC01868
IPR007502	Helicase-associated region	1	14961.m05004
IPR006133	DNA polymerase B, exonuclease	1	14974.m00843
IPR000990	Innexin	1	BMW01314
IPR001912	Ribosomal protein S4	1	12902.m00235
IPR000528	Plant lipid transfer protein/Par allergen	1	BMBC_gene_62
IPR012012	Integrin, beta subunit	1	14538.m00474
IPR000751	M-phase inducer phosphatase	1	13920.m00452
IPR003165	Stem cell self-renewal protein Piwi	1	14977.m05100
IPR007207	Not CCR4-Not complex component, N-terminal	1	12696.m00104
IPR008384	ARP23 complex 20 kDa subunit	1	14824.m00121
IPR000906	ZU5	1	BMC01938
IPR001440	Tetratricopeptide TPR_1	1	14923.m00295
IPR000814	TATA-box binding	1	BMC01699
IPR004022	DDT	1	14990.m08082
IPR009332	Surfeit locus 5	1	BMC03399
IPR001279	Beta-lactamase-like	1	14977.m04933
IPR002355	Multicopper oxidase, copper-binding site	1	BMC00748
IPR005314	Peptidase C50, separase	1	14276.m00245
IPR003126	Zinc finger, N-recognin	1	13902.m00088
IPR001258	NHL repeat	1	14977.m04969
IPR007034	Protein of unknown function DUF663	1	13644.m00286
IPR012715	T-complex protein 1, alpha subunit	1	14977.m04984_14977.t00130
IPR009738	BAT2, N-terminal	1	14961.m05053_14961.t00158
IPR005570	RNA polymerase Rpb8	1	14873.m00236
IPR000798	Ezrin/radixin/moesin ERM	1	14364.m00214
IPR001547	Glycoside hydrolase, family 5	1	14744.m00190
IPR001450	4Fe-4S ferredoxin, iron-sulfur binding	1	14737.m00016
IPR011555	ATPase, V0 complex, proteolipid subunit C, eukaryotic	1	14979.m04381
IPR010614	DEAD_2	1	14650.m00144
IPR002300	Aminoacyl-tRNA synthetase, class Ia	1	14990.m08120
IPR002857	Zinc finger, CXXC-type	1	BMC06544
IPR008518	Protein of unknown function DUF800	1	14204.m00108
IPR001199	Cytochrome b5	1	BMC06814
IPR002301	Isoleucyl-tRNA synthetase, class Ia	1	14990.m08120
IPR013721	STAG	1	14992.m10991
IPR010734	Copine	1	14600.m00098
IPR001878	Zinc finger, CCHC-type	1	13237.m00009
IPR000884	Thrombospondin, type I	1	AA257483
IPR003812	Filamentation induced by cAMP protein Fic	1	12556.m00066
IPR002083	MATH	1	14972.m07322_14972.t00379
IPR000759	Adrenodoxin reductase	1	BMC09229
IPR003323	Ovarian tumour, otubain	1	14990.m07900
IPR001865	Ribosomal protein S2	1	14972.m07798
IPR005935	Diphosphomevalonate decarboxylase	1	14975.m04530
IPR005946	Ribose-phosphate pyrophosphokinase	1	13919.m00035
IPR012294	Transcription factor TFIID, C-terminal/DNA glycosylase, N-terminal	1	BMC01699
IPR002843	ATPase, V0/A0 complex, subunit C/D	1	14990.m07764
IPR001220	Legume lectin, beta domain	1	14967.m01571
IPR002007	Animal haem peroxidase	1	13259.m00011
IPR000467	D111/G-patch	1	14239.m00340
IPR000917	Sulfatase	1	13658.m00038
IPR001736	Phospholipase D/Transphosphatidylase	1	14992.m10846
IPR000048	IQ calmodulin-binding region	1	BMC00257
IPR006095	Glu/Leu/Phe/Val dehydrogenase	1	14015.m00093_14015.t00009
IPR012631	Conotoxin T-superfamily	1	14387.m00351
IPR000433	Zinc finger, ZZ-type	1	14367.m00299_14367.t00001
IPR002059	Cold-shock protein, DNA-binding	1	BMC03100
IPR007647	RNA polymerase Rpb2, domain 5	1	14242.m00095
IPR002113	Adenine nucleotide translocator 1	1	BMC02923
IPR001365	Adenosine/AMP deaminase	1	AA584969
IPR010516	Sin3 associated polypeptide p18	1	14973.m02690
IPR008010	Protein of unknown function DUF747, CMV receptor	1	BMC07009
IPR012502	Wings apart-like	1	13247.m00713
IPR011496	Hyaluronidase eukaryotic/prokaryotic	1	14972.m07835
IPR006667	MgtE integral membrane region	1	12583.m00115
IPR000539	Frizzled protein	1	14992.m10818
IPR001251	Cellular retinaldehyde-binding/triple function, C-terminal	1	13467.m00111
IPR013729	Multiprotein bridging factor 1, N-terminal	1	14972.m07689
IPR004918	Cdc37	1	BMC02948
IPR000612	Protein of unknown function UPF0057	1	BMC00225
IPR006402	HAD-superfamily hydrolase subfamily IA, variant 3	1	14950.m01804
IPR002671	Ribosomal L22e protein	1	14944.m00544
IPR013748	Replication factor C	1	14973.m02603
IPR011616	bZIP transcription factor, bZIP_1	1	14977.m04912
IPR003971	Kv9 voltage-gated K+ channel	1	14081.m00288
IPR005122	Uracil-DNA glycosylase superfamily	1	14979.m04620
IPR004468	CTP synthase	1	14917.m00332
IPR011515	Shugoshin, C-terminal	1	14992.m10852
IPR002495	Glycosyl transferase, family 8	1	14972.m07817
IPR000875	Cecropin	1	BMC00580
IPR000245	ATPase, V0 complex, proteolipid subunit C,	1	14979.m04381
IPR005312	Protein of unknown function DUF1759	1	13223.m00106
IPR002004	Polyadenylate-binding protein/Hyperplastic disc protein	1	BMC06266
IPR008967	p53-like transcription factor, DNA-binding	1	12732.m00065
IPR001209	Ribosomal protein S14	1	15206.m00014
IPR000061	SWAP/Surp	1	12613.m00116
IPR000306	Zinc finger, FYVE-type	1	14972.m07639
IPR000897	GTP-binding signal recognition particle SRP54, G-domain	1	14709.m00046
IPR001754	Orotidine 5'-phosphate decarboxylase	1	14652.m00413
IPR004979	Transcription factor AP-2	1	BMW00663
IPR006555	Helicase c2	1	14650.m00144
IPR011037	Pyruvate kinase, beta-barrel-like	1	BMC09107
IPR012957	CHD, C-terminal 2	1	BMC01628
IPR012719	T-complex protein 1, gamma subunit	1	13486.m00112
IPR001451	Bacterial transferase hexapeptide repeat	1	14972.m07809
IPR001884	Eukaryotic initiation factor 5A hypusine (eIF-5A)	1	BMC01550
IPR001917	Aminotransferase, class-II	1	BMC02664
IPR002993	Ornithine decarboxylase antizyme	1	14971.m02794_14971.t00017
IPR001201	PAP/25A core	1	BMC01663
IPR007863	Peptidase M16, C-terminal	1	BMC11563
IPR000690	Zinc finger, C2H2-type matrin	1	14963.m01820
IPR000020	Anaphylatoxin/fibulin	1	14670.m00179
IPR001589	Actin-binding, actinin-type	1	BMC07903
IPR000421	Coagulation factor 5/8 type, C-terminal	1	BMC01868
IPR002114	Phosphotransferase system, HPr serine phosphorylation site	1	13367.m00046
IPR010256	Rh-like protein/ammonium transporter	1	12526.m00074
IPR013322	TRAF-type	1	14972.m07322_14972.t00379
IPR009255	Transcriptional coactivation	1	14367.m00299_14367.t00001
IPR007641	RNA polymerase Rpb2, domain 7	1	14242.m00095
IPR003527	MAP kinase	1	14956.m00538
IPR002112	Transcription factor Jun	1	14977.m04912
IPR013085	Zinc finger, U1-C type	1	14963.m01820
IPR000095	PAK-box/P21-Rho-binding	1	14961.m05360
IPR012295	Beta2-adaptin/TATA-box binding, C-terminal	1	BMC01699
IPR010334	Dcp1-like decapping	1	14956.m00502
IPR012975	NOPS	1	14982.m02229
IPR000001	Kringle	1	14975.m04512
IPR004829	Cell surface antigen	1	14961.m04921
IPR006134	DNA polymerase B region	1	14974.m00843
IPR001577	Peptidase M8, leishmanolysin	1	14675.m00024
IPR000432	DNA mismatch repair protein MutS, C-terminal	1	14974.m00819
IPR007646	RNA polymerase Rpb2, domain 4	1	14242.m00095
IPR001375	Peptidase S9, prolyl oligopeptidase active site region	1	14977.m04862
IPR001594	Zinc finger, DHHC-type	1	14967.m01573
IPR008984	SMAD/FHA	1	BMC08707
IPR008921	DNA polymerase III clamp loader subunit, C-terminal	1	14973.m02603
IPR003604	Zinc finger, U1-type	1	14963.m01820
IPR002942	RNA-binding S4	1	12902.m00235
IPR000731	Sterol-sensing 5TM box	1	14479.m00130
IPR008504	Protein of unknown function DUF786	1	14961.m05325
IPR010097	Malate dehydrogenase, NAD-dependent, eukaryotes and gamma proteobacteria	1	BMC12065
IPR001545	Gonadotropin, beta chain	1	BMC01980
IPR012307	Xylose isomerase-like TIM barrel	1	15068.m00079
IPR008209	Phosphoenolpyruvate carboxykinase (GTP)	1	BMC00112
IPR003582	Metridin-like ShK toxin	1	13411.m00127
IPR008974	TRAF-like	1	14972.m07322_14972.t00379
IPR000560	Histidine acid phosphatase	1	BMC08960
IPR012270	CCR4-NOT complex, subunits 3 and 5	1	12696.m00104
IPR013650	ATP-grasp	1	12498.m00044
IPR013684	Miro-like	1	14770.m00169
IPR004307	TspO/MBR-related protein	1	15002.m00035
IPR012984	PRO, C-terminal	1	14973.m02705
IPR006562	HSA	1	14538.m00476_14538.t00007
IPR000515	Binding-protein-dependent transport systems inner membrane component	1	12935.m00013
IPR013020	DNA repair helicase Rad3	1	14650.m00144
IPR012196	Acyl-CoA desaturase	1	14610.m00102_14610.t00002
IPR002067	Mitochondrial carrier protein	1	BMC02923
IPR001223	Glycoside hydrolase, family 18	1	14932.m00514
IPR000051	SAM (and some other nucleotide) binding motif	1	14961.m05030
IPR011656	Notch, NODP region	1	14961.m04898
IPR006575	RWD	1	14954.m01585
IPR001412	Aminoacyl-tRNA synthetase, class I	1	14990.m08120
IPR001648	Ribosomal protein S18	1	BMC07498
IPR012585	Anticodon nuclease activator	1	13415.m00448
IPR012948	AARP2CN	1	13644.m00286
IPR001478	PDZ/DHR/GLGF	1	13663.m00020
IPR002052	N-6 Adenine-specific DNA methylase	1	14668.m00162
IPR000857	Unconventional myosin/plant kinesin-like protein/non-motor protein conserved region MyTH4	1	14954.m01653
IPR001612	Caveolin	1	BMC02383
IPR001619	Sec1-like protein	1	14232.m00266
IPR006662	Thioredoxin-related	1	BMC10097
IPR002913	Lipid-binding START	1	14980.m02791
IPR006022	Staphylococcus nuclease subtype	1	13644.m00285
IPR000133	ER lumen protein retaining receptor	1	BMC01107
IPR010303	Protein of unknown function DUF902, CREBbp	1	14367.m00299_14367.t00001
IPR003890	Initiation factor eIF-4 gamma, middle	1	14972.m07457
IPR011060	Ribulose-phosphate binding barrel	1	14652.m00413
IPR001300	Peptidase C2, calpain	1	14954.m01611
IPR001395	Aldo/keto reductase	1	BMC09779
IPR002068	Heat shock protein Hsp20	1	13894.m00035
IPR011051	Cupin, RmlC-type	1	14367.m00299_14367.t00001
IPR012952	BING4, C-terminal	1	13253.m00070
IPR002919	Protease inhibitor I8, cysteine-rich trypsin inhibitor-like	1	14293.m00075
IPR004241	Light chain 3 (LC3)	1	14981.m02382
IPR001839	Transforming growth factor beta	1	14954.m01740
IPR006051	DNA photolyase, FAD- binding N-terminal	1	15133.m00190
IPR011259	Ezrin/radixin/moesin, C-terminal	1	14364.m00214
IPR011494	TUP1-like enhancer of split	1	14979.m04627
IPR011048	Cytochrome cd1-nitrite reductase-like, C-terminal haem d1	1	BMC11307
IPR013320	Concanavalin A-like lectin/glucanase, subgroup	1	14973.m02705
IPR005835	Nucleotidyl transferase	1	14972.m07809
IPR000569	HECT	1	14356.m00519
IPR000159	RA	1	14971.m02779
IPR002326	Cytochrome c1	1	BMC06073
IPR008917	Eukaryotic transcription factor, DNA-binding	1	14977.m04912
IPR005135	Endonuclease/exonuclease/phosphatase	1	14409.m00238
IPR002872	Proline dehydrogenase	1	12583.m00117
IPR005113	uDENN	1	14972.m07127
IPR008728	PAXNEB	1	13358.m00040
IPR000406	RHO protein GDP dissociation inhibitor	1	14972.m07554
IPR000744	NSF attachment protein	1	14992.m11332
IPR000163	Prohibitin	1	BMC00672
IPR012588	PMC2NT	1	13480.m00174_13480.t00005
IPR002466	Adenosine deaminase/editase	1	14535.m00021
IPR000477	RNA-directed DNA polymerase (Reverse transcriptase)	1	14378.m00174
IPR001752	Kinesin, motor region	1	14963.m01803
IPR001005	Myb, DNA-binding	1	14709.m00046
IPR008991	Translation protein SH3-like	1	BMC01550
IPR002379	ATPase, F0/V0 complex, subunit C	1	14979.m04381
IPR010059	Uridine phosphorylase, eukaryotic	1	13555.m00076
IPR007356	Protein of unknown function DUF425	1	13372.m00042
IPR006266	UMP-CMP kinase	1	14062.m00073
IPR006172	DNA-directed DNA polymerase B	1	14974.m00843
IPR008162	Inorganic pyrophosphatase	1	14770.m00168
IPR008560	Protein of unknown function DUF842, eukaryotic	1	14950.m01854
IPR001026	Epsin, N-terminal	1	14389.m00203
IPR007113	Cupin region	1	13460.m00197
IPR005120	Nonsense-mediated decay UPF3	1	BMC03280
IPR002097	Profilin/allergen	1	BMC05828
IPR002312	Aspartyl-tRNA synthetase, class IIb	1	BMC01461
IPR011013	Galactose mutarotase-like	1	BMC06770
IPR005324	Ribosomal protein S5, C-terminal	1	BMC01616
IPR006097	Glu/Leu/Phe/Val dehydrogenase, dimerisation region	1	14015.m00093_14015.t00009
IPR003341	Cysteine rich repeat, tripleX	1	14758.m00155
IPR005112	dDENN	1	14972.m07127
IPR002050	ENV polyprotein (coat polyprotein)	1	14203.m00044
IPR004263	Exostosin-like	1	13681.m00010
IPR011057	Mss4-like	1	14971.m02794_14971.t00017
IPR001124	Lipid-binding serum glycoprotein	1	14961.m05037_14961.t00142
IPR006021	Staphylococcus nuclease (SNase-like)	1	13644.m00285
IPR003599	Immunoglobulin subtype	1	15549.m00018
IPR001781	LIM, zinc-binding	1	BMC03906
IPR000845	Purine and other phosphorylases, family 1	1	13555.m00076
IPR009828	Protein of unknown function DUF1394	1	14975.m04484
IPR011682	Glycosyl hydrolases 38, C-terminal	1	BMC06770
IPR002073	3'5'-cyclic nucleotide phosphodiesterase	1	BMC06950
IPR007941	Protein of unknown function DUF726	1	14977.m04990
IPR006026	Peptidase, metallopeptidases	1	14973.m02608
IPR001818	Peptidase M10A and M12B, matrixin and adamalysin	1	14973.m02608
IPR011511	Variant SH3	1	14961.m05178
IPR003377	Cornichon	1	14992.m11157
IPR005828	General substrate transporter	1	BMC02610
IPR006204	GHMP kinase	1	14975.m04530
IPR011129	Cold shock protein	1	BMC03100
IPR007921	CHAP	1	14990.m07900
IPR008930	Terpenoid cylases/protein prenyltransferase alpha-alpha toroid	1	14523.m00108
IPR010490	Conserved oligomeric complex COG6	1	13662.m00130
IPR005101	DNA photolyase, FAD-binding	1	15133.m00190
IPR002047	Adipokinetic hormone	1	14979.m04374
IPR000850	Adenylate kinase	1	14062.m00073
IPR000615	Bestrophin	1	14765.m00809
IPR009091	Regulator of chromosome condensation/beta-lactamase-inhibitor protein II	1	13715.m00020_13715.t00001
IPR000210	BTB	1	13294.m00110
IPR000301	CD9/CD37/CD63 antigen	1	14527.m00112
IPR002172	Low density lipoprotein-receptor, class A	1	14972.m07487
IPR000808	Mrp	1	14971.m02861
IPR000960	Flavin-containing monooxygenase FMO	1	BMC09229
IPR002867	Zinc finger, C6HC-type	1	13346.m00183
IPR007104	Paired-like homeobox	1	14355.m00223
IPR008352	p38 MAP kinase	1	14956.m00538
IPR000197	Zinc finger, TAZ-type	1	14367.m00299_14367.t00001
IPR000237	GRIP	1	14979.m04576
IPR007632	Protein of unknown function DUF590	1	14653.m00280
IPR006751	TAFII55 protein conserved region	1	BMC03976
IPR007120	RNA polymerase Rpb2, domain 6	1	14242.m00095
IPR009890	Etoposide-induced 2.4	1	14250.m00299
IPR005576	RNA polymerase Rpb7, N-terminal	1	14990.m07831
IPR011052	Plant inhibitor of proteinase and amylase	1	14972.m07815
IPR008148	DNA photolyase, class 2	1	15133.m00190
IPR006195	Aminoacyl-transfer RNA synthetase, class II	1	14200.m00063
IPR002341	HSF/ETS, DNA-binding	1	BMW00244
IPR004154	Anticodon-binding	1	14200.m00063
IPR002836	DNA-binding TFAR19-related protein	1	15210.m00026
IPR007264	Nucleolar RNA-binding protein Nop10p	1	N41102
IPR006096	Glu/Leu/Phe/Val dehydrogenase, C terminal	1	14015.m00093_14015.t00009
IPR000692	Fibrillarin	1	BMC00617
IPR005834	Haloacid dehalogenase-like hydrolase	1	14950.m01804
IPR002043	Uracil-DNA glycosylase	1	14979.m04620
IPR001436	Alpha crystallin	1	13894.m00035
IPR001766	Fork head transcription factor	1	14975.m04376
IPR012466	Adaptin ear-binding coat-associated protein 1 NECAP-1	1	14975.m04465
IPR001007	von Willebrand factor, type C	1	12935.m00013
IPR013717	PIG-P	1	13586.m00153
IPR001100	Pyridine nucleotide-disulphide oxidoreductase, class I	1	14973.m02600
IPR001253	Eukaryotic initiation factor 1A (eIF-1A)	1	14634.m00555
IPR002056	Protein import receptor MAS20	1	13229.m00018
IPR004806	UV excision repair protein Rad23	1	14977.m04894
IPR000842	Phosphoribosyl pyrophosphate synthetase	1	13919.m00035
IPR012896	Integrin beta tail	1	14538.m00474
IPR002483	Splicing factor PWI	1	14992.m11048
IPR007642	RNA polymerase Rpb2, domain 2	1	14242.m00095
IPR007110	Immunoglobulin-like	1	15549.m00018
IPR006121	Heavy metal transport/detoxification protein	1	12575.m00210
IPR001727	Protein of unknown function UPF0016	1	14973.m02649
IPR007699	SGS	1	14554.m00237_14554.t00010
IPR004083	Regulatory associated protein of TOR	1	14529.m00214
IPR002229	Blood group Rhesus C/E and D polypeptide	1	12526.m00074
IPR006149	Nematode-specific EB region	1	12423.m00020
IPR000851	Ribosomal protein S5	1	BMC01616
IPR008806	RNA polymerase III subunit RPC82, C -terminal	1	13418.m00094
IPR002429	Cytochrome c oxidase, subunit II	1	AA570903
IPR003598	Immunoglobulin C2 type	1	15549.m00018
IPR013027	FAD-dependent pyridine nucleotide-disulphide oxidoreductase	1	14973.m02600
IPR010418	ECSIT	1	14956.m00497
IPR010326	Exocyst complex component Sec6	1	BMW01236
IPR006628	PUR-alpha/beta/gamma, DNA/RNA-binding	1	14972.m07434
IPR011016	RINGv	1	14977.m04900
IPR001698	F-actin capping protein, beta subunit	1	BMC07860
IPR000223	Peptidase S26A, signal peptidase I	1	BMC02980
IPR004621	Eukaryotic-type methylenetetrahydrofolate reductase	1	14968.m01486
IPR007915	Protein of unknown function UPF0197	1	14992.m10910
IPR008858	TROVE	1	14972.m07296
IPR000209	Peptidase S8 and S53, subtilisin, kexin, sedolisin	1	12811.m00148
IPR003204	Cytochrome c oxidase, subunit Va	1	13731.m00025
IPR006028	Gamma-aminobutyric acid A receptor	1	14961.m04947
IPR005571	RNA polymerase Rpb5, N-terminal	1	BMC00877
IPR003150	DNA-binding RFX	1	14687.m00366
IPR010761	Clc-like	1	14972.m07309
IPR000398	Thymidylate synthase	1	14355.m00216
IPR013750	GHMP kinase, C terminal	1	14975.m04530
IPR007284	Ground-like region	1	14946.m00533
IPR003029	RNA binding S1	1	14990.m07831
IPR011583	Chitinase II	1	14932.m00514
IPR001674	GMP synthase, C-terminal	1	14977.m05096
IPR002464	ATP-dependent helicase, DEAH-box	1	14961.m05004
IPR007754	N-acetylglucosaminyltransferase II	1	14972.m07546
IPR009851	Modifier of rudimentary, Modr	1	14652.m00407
IPR008149	DNA photolyase,FAD-binding, C-terminal	1	15133.m00190
IPR002715	Nascent polypeptide-associated complex NAC	1	14977.m05032
IPR000387	Tyrosine specific protein phosphatase and dual specificity protein phosphatase	1	14972.m07798
IPR011069	Aspartate carbamoyltransferase, regulatory chain, C-terminal	1	BMC00091
IPR001770	G-protein, gamma subunit	1	15368.m00020
IPR008696	NAF1	1	14954.m01630
IPR004274	NLI interacting factor	1	BMC05017
IPR007718	SRP40, C-terminal	1	14770.m00168
IPR012720	T-complex protein 1, eta subunit	1	14652.m00401
IPR011026	Wiscott-Aldrich syndrome, C-terminal	1	14961.m05360
IPR013143	PCI/PINT associated module	1	14973.m02631
IPR013217	Methyltransferase type 12	1	14961.m05030
IPR006636	Heat shock chaperonin-binding	1	14977.m04894
IPR006196	S1, IF1 type	1	14634.m00555
IPR003249	Uracil-DNA glycosylase, not poxvirus	1	14979.m04620
IPR000082	SEA	1	13207.m00046
IPR004045	Glutathione S-transferase, N-terminal	1	BMC01935
IPR004583	DNA repair protein Rad4	1	BMC06503
IPR004499	Prolyl-tRNA synthetase, archael and euk type	1	14200.m00063
IPR004123	mRNA splicing factor, thioredoxin-like U5 snRNP	1	14961.m05195
IPR002316	Prolyl-tRNA synthetase, class IIa	1	14200.m00063
IPR008985	Concanavalin A-like lectin/glucanase	1	14961.m04898
IPR003171	Methylenetetrahydrofolate reductase	1	14968.m01486
IPR001827	Homeobox protein, antennapedia type	1	BMC01765
IPR008676	MRG	1	12496.m00296
IPR001683	Phox-like	1	13618.m00050
IPR002731	ATPase, BadF/BadG/BcrA/BcrD type	1	14968.m01454
IPR002223	Proteinase inhibitor I2, Kunitz metazoa	1	12423.m00020
IPR000862	Replication factor C conserved region	1	14973.m02603
IPR002490	ATPase, V0/A0 complex, 116-kDa subunit	1	14980.m02814
IPR000568	ATPase, F0 complex, subunit A	1	14975.m04512
IPR001699	Transcription factor, T-box	1	12732.m00065
IPR010660	Notch, NOD region	1	14961.m04898
IPR011709	Protein of unknown function DUF1605	1	14961.m05004
IPR000184	Bacterial surface antigen (D15)	1	BMW00110
IPR001194	DENN	1	14972.m07127
IPR013091	EGF calcium-binding	1	14971.m02887
IPR007135	Autophagocytosis associated protein, C-terminal	1	BMC05925
IPR001701	Glycoside hydrolase, family 9	1	13238.m00069

## Sheet: SigIPR_Male
IPR Domain	X	M	K	N	P_value	Description
IPR000535	30	8942	46	551	8.79141e-12	Major sperm protein
IPR008962	32	8942	56	551	9.89941e-12	PapD-like
IPR000242	17	8942	39	551	2.89475e-11	Tyrosine specific protein phosphatase
IPR000719	48	8942	280	551	6.46815e-11	Protein kinase
IPR011009	49	8942	298	551	1.85583e-10	Protein kinase-like
IPR006186	14	8942	34	551	4.2785e-09	Serine/threonine-specific protein phosphatase and bis(5-nucleosyl)-tetraphosphatase
IPR004843	14	8942	44	551	1.98604e-07	Metallophosphoesterase
IPR001108	7	8942	11	551	8.62917e-07	Peptidase A22A, presenilin
IPR000387	13	8942	45	551	1.88032e-06	Tyrosine specific protein phosphatase and dual specificity protein phosphatase
IPR002290	31	8942	204	551	2.42793e-06	Serine/threonine protein kinase
IPR003595	10	8942	29	551	5.00943e-06	Protein tyrosine phosphatase, catalytic region
IPR001283	8	8942	20	551	1.28466e-05	Allergen V5/Tpx-1 related
IPR002544	5	8942	7	551	1.65208e-05	FMRFamide-related peptide
IPR004296	4	8942	6	551	0.000193622	Protein of unknown function DUF236
IPR008266	10	8942	43	551	0.00021899	Tyrosine protein kinase, active site
IPR001245	23	8942	168	551	0.000244186	Tyrosine protein kinase
IPR003214	4	8942	7	551	0.000429757	Mitochodrial NADH-ubiquinone oxidoreductase, chain 4L
IPR000980	8	8942	36	551	0.00128459	SH2 motif
IPR002557	4	8942	9	551	0.00140039	Chitin binding Peritrophin-A
IPR001478	11	8942	69	551	0.00306604	PDZ/DHR/GLGF
IPR002087	2	8942	2	551	0.00379047	Anti-proliferative protein
IPR013078	3	8942	6	551	0.00404418	Phosphoglycerate mutase
IPR001757	6	8942	27	551	0.00518186	ATPase, P-type, K/Mg/Cd/Cu/Zn/Na/Ca/Na/H-transporter
IPR001534	7	8942	36	551	0.00566546	Transthyretin-like
IPR001312	3	8942	7	551	0.00675499	Hexokinase
IPR011074	3	8942	8	551	0.0103174	Phosphatidylinositol transfer protein-like, N-terminal
IPR010531	2	8942	3	551	0.0109059	NOA36
IPR001436	4	8942	15	551	0.0112812	Alpha crystallin
IPR006068	3	8942	9	551	0.0147759	ATPase, P-type cation-transporter, C-terminal
IPR001697	3	8942	10	551	0.0201565	Pyruvate kinase
IPR002156	2	8942	4	551	0.0209235	Ribonuclease H
IPR003406	2	8942	4	551	0.0209235	Glycosyl transferase, family 14
IPR011107	2	8942	4	551	0.0209235	Protein phosphatase inhibitor
IPR011611	2	8942	4	551	0.0209235	PfkB
IPR001661	4	8942	18	551	0.0218425	Glycoside hydrolase, family 37
IPR003582	5	8942	27	551	0.0227673	Metridin-like ShK toxin
IPR001251	3	8942	11	551	0.0264698	Cellular retinaldehyde-binding/triple function, C-terminal
IPR001298	3	8942	11	551	0.0264698	Filamin/ABP280 repeat
IPR004345	3	8942	11	551	0.0264698	TB2/DP1 and HVA22 related protein
IPR000023	2	8942	5	551	0.0334599	Phosphofructokinase
IPR002129	3	8942	13	551	0.0418703	Pyridoxal-dependent decarboxylase
IPR005834	4	8942	22	551	0.0430215	Haloacid dehalogenase-like hydrolase
IPR000941	2	8942	6	551	0.0481677	Enolase
IPR002160	2	8942	6	551	0.0481677	Proteinase inhibitor I3, Kunitz legume
IPR005336	2	8942	6	551	0.0481677	Protein of unknown function UPF0041
IPR009003	2	8942	6	551	0.0481677	Peptidase, trypsin-like serine and cysteine
IPR008451	5	8942	34	551	0.0552856	Chromadorea ALT
IPR007087	25	8942	291	551	0.0568366	Zinc finger, C2H2-type
IPR005475	3	8942	15	551	0.0608294	Transketolase, central region
IPR000083	1	8942	1	551	0.0616193	Fibronectin, type I
IPR000318	1	8942	1	551	0.0616193	Nitrogenase component 1 alpha and beta subunits
IPR000519	1	8942	1	551	0.0616193	P-type trefoil
IPR001474	1	8942	1	551	0.0616193	GTP cyclohydrolase I
IPR002373	1	8942	1	551	0.0616193	cAMP-dependent protein kinase
IPR003388	1	8942	1	551	0.0616193	Reticulon
IPR003891	1	8942	1	551	0.0616193	Initiation factor eIF-4 gamma, MA3
IPR004343	1	8942	1	551	0.0616193	Plus-3
IPR004788	1	8942	1	551	0.0616193	Ribose 5-phosphate isomerase
IPR005514	1	8942	1	551	0.0616193	Protein of unknown function DUF316
IPR006043	1	8942	1	551	0.0616193	Xanthine/uracil/vitamin C permease
IPR007084	1	8942	1	551	0.0616193	BRICHOS
IPR007991	1	8942	1	551	0.0616193	RNA polymerase I specific transcription initiation factor RRN3
IPR008273	1	8942	1	551	0.0616193	Cellular retinaldehyde-binding/triple function, N-terminal
IPR008383	1	8942	1	551	0.0616193	Apoptosis inhibitory 5
IPR008389	1	8942	1	551	0.0616193	ATPase, V0 complex, subunit H
IPR008547	1	8942	1	551	0.0616193	Protein of unknown function DUF829, eukaryotic
IPR008705	1	8942	1	551	0.0616193	Nanos RNA-binding
IPR009033	1	8942	1	551	0.0616193	Calreticulin/calnexin, P
IPR012858	1	8942	1	551	0.0616193	DC-STAMP-like
IPR012937	1	8942	1	551	0.0616193	Protein of unknown function DUF1693
IPR012963	1	8942	1	551	0.0616193	Protein of unknown function DUF1700
IPR013258	1	8942	1	551	0.0616193	Striatin, N-terminal
IPR000648	2	8942	7	551	0.0647328	Oxysterol-binding protein
IPR001024	2	8942	7	551	0.0647328	Lipoxygenase, LH2
IPR001818	2	8942	7	551	0.0647328	Peptidase M10A and M12B, matrixin and adamalysin
IPR002659	2	8942	7	551	0.0647328	Glycosyl transferase, family 31
IPR006134	2	8942	7	551	0.0647328	DNA polymerase B region
IPR003124	2	8942	8	551	0.0828713	Actin-binding WH2
IPR000668	5	8942	39	551	0.089355	Peptidase C1A, papain C-terminal
IPR002068	4	8942	28	551	0.0904075	Heat shock protein Hsp20
IPR000340	3	8942	18	551	0.0953204	Dual specificity protein phosphatase
IPR003591	4	8942	29	551	0.100027	Leucine-rich repeat, typical subtype
IPR007114	4	8942	29	551	0.100027	Major facilitator superfamily
IPR003091	2	8942	9	551	0.102327	Voltage-dependent potassium channel
IPR000269	1	8942	2	551	0.119448	Copper amine oxidase
IPR000494	1	8942	2	551	0.119448	EGF receptor, L domain
IPR000580	1	8942	2	551	0.119448	TSC-22 / Dip / Bun
IPR002100	1	8942	2	551	0.119448	Transcription factor, MADS-box
IPR002139	1	8942	2	551	0.119448	Ribokinase
IPR002173	1	8942	2	551	0.119448	Carbohydrate kinase, PfkB
IPR002482	1	8942	2	551	0.119448	Peptidoglycan-binding LysM
IPR003523	1	8942	2	551	0.119448	Transcription factor COE
IPR003702	1	8942	2	551	0.119448	Acetyl-CoA hydrolase/transferase
IPR003975	1	8942	2	551	0.119448	Shal voltage-gated K+ channel
IPR004112	1	8942	2	551	0.119448	Fumarate reductase/succinate dehydrogenase flavoprotein, C-terminal
IPR004877	1	8942	2	551	0.119448	Cytochrome b561
IPR004953	1	8942	2	551	0.119448	EB1
IPR005027	1	8942	2	551	0.119448	Glycosyl transferase, family 43
IPR005347	1	8942	2	551	0.119448	Protein of unknown function UPF0131
IPR005365	1	8942	2	551	0.119448	Protein of unknown function UPF0171
IPR005775	1	8942	2	551	0.119448	ATPase, P-type cation exchange, alpha subunit, eukaryotic
IPR006211	1	8942	2	551	0.119448	Furin-like cysteine rich region
IPR006593	1	8942	2	551	0.119448	Cytochrome b561 / ferric reductase transmembrane
IPR006600	1	8942	2	551	0.119448	Centromere protein B, DNA-binding region
IPR007094	1	8942	2	551	0.119448	RNA-directed RNA polymerase, positive-strand RNA eukaryotic virus
IPR007095	1	8942	2	551	0.119448	RNA-directed RNA polymerase, double-strand and positive-strand RNA virus
IPR009283	1	8942	2	551	0.119448	Apyrase
IPR010491	1	8942	2	551	0.119448	PRP1 splicing factor, N-terminal
IPR010977	1	8942	2	551	0.119448	Aromatic-L-amino-acid decarboxylase
IPR013136	1	8942	2	551	0.119448	WSTF/Acf1/Cbp146
IPR008271	11	8942	120	551	0.120459	Serine/threonine protein kinase, active site
IPR011043	3	8942	20	551	0.121816	Galactose oxidase, central
IPR002155	2	8942	10	551	0.12287	Thiolase
IPR009038	2	8942	10	551	0.12287	GOLD
IPR001841	8	8942	81	551	0.124747	Zinc finger, RING-type
IPR002073	2	8942	11	551	0.144292	3'5'-cyclic nucleotide phosphodiesterase
IPR005135	2	8942	11	551	0.144292	Endonuclease/exonuclease/phosphatase
IPR013017	2	8942	11	551	0.144292	NHL
IPR003006	11	8942	125	551	0.147424	Immunoglobulin/major histocompatibility complex
IPR013128	5	8942	47	551	0.161269	Peptidase C1A, papain
IPR000595	2	8942	12	551	0.166408	Cyclic nucleotide-binding
IPR000615	2	8942	12	551	0.166408	Bestrophin
IPR001199	2	8942	12	551	0.166408	Cytochrome b5
IPR001258	2	8942	12	551	0.166408	NHL repeat
IPR008978	4	8942	35	551	0.166505	HSP20-like chaperone
IPR000298	1	8942	3	551	0.173719	Cytochrome c oxidase, subunit III
IPR000322	1	8942	3	551	0.173719	Glycoside hydrolase, family 31
IPR000440	1	8942	3	551	0.173719	NADH-ubiquinone/plastoquinone oxidoreductase, chain 3
IPR000537	1	8942	3	551	0.173719	UbiA prenyltransferase
IPR000940	1	8942	3	551	0.173719	Methyltransferase, NNMT/PNMT/TEMT
IPR001189	1	8942	3	551	0.173719	Manganese and iron superoxide dismutase
IPR001314	1	8942	3	551	0.173719	Peptidase S1A, chymotrypsin
IPR001666	1	8942	3	551	0.173719	Phosphatidylinositol transfer protein
IPR001788	1	8942	3	551	0.173719	RNA-dependent RNA polymerase
IPR002653	1	8942	3	551	0.173719	Zinc finger, A20-type
IPR002673	1	8942	3	551	0.173719	Ribosomal L29e protein
IPR002861	1	8942	3	551	0.173719	Reeler region
IPR003213	1	8942	3	551	0.173719	Cytochrome oxidase c, subunit VIb
IPR003409	1	8942	3	551	0.173719	MORN motif
IPR003781	1	8942	3	551	0.173719	CoA-binding
IPR003892	1	8942	3	551	0.173719	Ubiquitin system component Cue
IPR006114	1	8942	3	551	0.173719	6-phosphogluconate dehydrogenase, C-terminal
IPR006155	1	8942	3	551	0.173719	Machado-Joseph disease protein MJD
IPR006184	1	8942	3	551	0.173719	6-phosphogluconate-binding site
IPR006597	1	8942	3	551	0.173719	Sel1-like
IPR006797	1	8942	3	551	0.173719	MSF1
IPR008166	1	8942	3	551	0.173719	Protein of unknown function DUF23
IPR009002	1	8942	3	551	0.173719	FMN-binding split barrel
IPR009027	1	8942	3	551	0.173719	Ribosomal protein L9 N-terminal-like
IPR012283	1	8942	3	551	0.173719	6-phosphogluconate dehydrogenase, C-terminal core
IPR013632	1	8942	3	551	0.173719	Rad51, C-terminal
IPR013767	1	8942	3	551	0.173719	PAS fold
IPR001781	4	8942	36	551	0.178839	LIM, zinc-binding
IPR001254	2	8942	13	551	0.189051	Peptidase S1 and S6, chymotrypsin/Hap
IPR001981	2	8942	13	551	0.189051	Colipase
IPR002067	2	8942	13	551	0.189051	Mitochondrial carrier protein
IPR002350	2	8942	13	551	0.189051	Proteinase inhibitor I1, Kazal
IPR008952	2	8942	14	551	0.212073	Tetraspanin
IPR000038	1	8942	4	551	0.224651	Cell division/GTP binding protein
IPR000058	1	8942	4	551	0.224651	Zinc finger, AN1-type
IPR000300	1	8942	4	551	0.224651	Inositol polyphosphate related phosphatase
IPR000718	1	8942	4	551	0.224651	Peptidase M13, neprilysin
IPR000875	1	8942	4	551	0.224651	Cecropin
IPR000889	1	8942	4	551	0.224651	Glutathione peroxidase
IPR001017	1	8942	4	551	0.224651	Dehydrogenase, E1 component
IPR001055	1	8942	4	551	0.224651	Adrenodoxin
IPR001087	1	8942	4	551	0.224651	Lipolytic enzyme, G-D-S-L
IPR001232	1	8942	4	551	0.224651	SKP1 component
IPR001377	1	8942	4	551	0.224651	Ribosomal protein S6e
IPR001579	1	8942	4	551	0.224651	Glycoside hydrolase, chitinase active site
IPR002909	1	8942	4	551	0.224651	Cell surface receptor IPT/TIG
IPR002935	1	8942	4	551	0.224651	O-methyltransferase, family 3
IPR003882	1	8942	4	551	0.224651	Pistil-specific extensin-like protein
IPR004911	1	8942	4	551	0.224651	Gamma interferon inducible lysosomal thiol reductase GILT
IPR005576	1	8942	4	551	0.224651	RNA polymerase Rpb7, N-terminal
IPR006069	1	8942	4	551	0.224651	ATPase, P-type cation exchange, alpha subunit
IPR006212	1	8942	4	551	0.224651	Furin-like repeat
IPR006402	1	8942	4	551	0.224651	HAD-superfamily hydrolase subfamily IA, variant 3
IPR006683	1	8942	4	551	0.224651	Thioesterase superfamily
IPR007855	1	8942	4	551	0.224651	RNA dependent RNA polymerase
IPR008632	1	8942	4	551	0.224651	Nematode fatty acid retinoid binding
IPR008758	1	8942	4	551	0.224651	Peptidase S28
IPR008954	1	8942	4	551	0.224651	Moesin
IPR008976	1	8942	4	551	0.224651	Lipase/lipooxygenase, PLAT/LH2
IPR009048	1	8942	4	551	0.224651	Alpha-macroglobulin, receptor-binding
IPR011037	1	8942	4	551	0.224651	Pyruvate kinase, beta-barrel-like
IPR000008	3	8942	27	551	0.230115	C2
IPR013201	3	8942	27	551	0.230115	Proteinase inhibitor I29, cathepsin propeptide
IPR001220	2	8942	15	551	0.235341	Legume lectin, beta domain
IPR001993	4	8942	41	551	0.244436	Mitochondrial substrate carrier
IPR001810	3	8942	28	551	0.24688	Cyclin-like F-box
IPR000169	4	8942	42	551	0.258168	Peptidase, cysteine peptidase active site
IPR000301	2	8942	16	551	0.258738	CD9/CD37/CD63 antigen
IPR000306	2	8942	16	551	0.258738	Zinc finger, FYVE-type
IPR010989	3	8942	29	551	0.263825	t-snare
IPR000850	1	8942	5	551	0.272449	Adenylate kinase
IPR001388	1	8942	5	551	0.272449	Synaptobrevin
IPR001553	1	8942	5	551	0.272449	RecA bacterial DNA recombination
IPR002149	1	8942	5	551	0.272449	A-latrotoxin receptor interaction
IPR002490	1	8942	5	551	0.272449	ATPase, V0/A0 complex, 116-kDa subunit
IPR002550	1	8942	5	551	0.272449	Protein of unknown function DUF21
IPR002777	1	8942	5	551	0.272449	Prefoldin beta-like
IPR004148	1	8942	5	551	0.272449	BAR
IPR004172	1	8942	5	551	0.272449	L27
IPR006011	1	8942	5	551	0.272449	Syntaxin, N-terminal
IPR006153	1	8942	5	551	0.272449	Sodium/hydrogen exchanger
IPR007089	1	8942	5	551	0.272449	Leucine-rich repeat, cysteine-containing
IPR007092	1	8942	5	551	0.272449	Leucine-rich repeat, SDS22
IPR009051	1	8942	5	551	0.272449	Alpha-helical ferredoxin
IPR011583	1	8942	5	551	0.272449	Chitinase II
IPR013143	1	8942	5	551	0.272449	PCI/PINT associated module
IPR000883	2	8942	17	551	0.28216	Cytochrome c oxidase, subunit I
IPR002928	2	8942	17	551	0.28216	Myosin tail
IPR000834	4	8942	44	551	0.286051	Peptidase M14, carboxypeptidase A
IPR000608	3	8942	31	551	0.298081	Ubiquitin-conjugating enzyme, E2
IPR000884	3	8942	31	551	0.298081	Thrombospondin, type I
IPR011701	3	8942	31	551	0.298081	Major facilitator superfamily MFS_1
IPR002602	2	8942	18	551	0.305515	Protein of unknown function DB
IPR006652	2	8942	18	551	0.305515	Kelch repeat
IPR001849	5	8942	60	551	0.310028	Pleckstrin-like
IPR001507	3	8942	32	551	0.315312	Endoglin/CD105 antigen
IPR000222	1	8942	6	551	0.317305	Protein phosphatase 2C
IPR000591	1	8942	6	551	0.317305	Pleckstrin/ G-protein, interacting region
IPR000909	1	8942	6	551	0.317305	Phosphatidylinositol-specific phospholipase C, X region
IPR001372	1	8942	6	551	0.317305	Dynein light chain, type 1
IPR001380	1	8942	6	551	0.317305	Ribosomal protein L13e
IPR001580	1	8942	6	551	0.317305	Calreticulin/calnexin
IPR003323	1	8942	6	551	0.317305	Ovarian tumour, otubain
IPR003639	1	8942	6	551	0.317305	Mov34-1
IPR003890	1	8942	6	551	0.317305	Initiation factor eIF-4 gamma, middle
IPR005822	1	8942	6	551	0.317305	Ribosomal protein L13
IPR005937	1	8942	6	551	0.317305	26S proteasome subunit P45
IPR006133	1	8942	6	551	0.317305	DNA polymerase B, exonuclease
IPR008262	1	8942	6	551	0.317305	Lipase, active site
IPR008917	1	8942	6	551	0.317305	Eukaryotic transcription factor, DNA-binding
IPR011041	1	8942	6	551	0.317305	Soluble quinoprotein glucose dehydrogenase
IPR011705	1	8942	6	551	0.317305	BTB/Kelch-associated
IPR011769	1	8942	6	551	0.317305	Adenylate/cytidine kinase, N-terminal
IPR012269	1	8942	6	551	0.317305	Aquaporin
IPR000210	3	8942	33	551	0.332561	BTB
IPR000217	2	8942	20	551	0.351712	Tubulin
IPR005479	2	8942	20	551	0.351712	Carbamoyl-phosphate synthase L chain, ATP-binding
IPR001041	1	8942	7	551	0.359401	Ferredoxin
IPR001223	1	8942	7	551	0.359401	Glycoside hydrolase, family 18
IPR001564	1	8942	7	551	0.359401	Nucleoside diphosphate kinase
IPR003165	1	8942	7	551	0.359401	Stem cell self-renewal protein Piwi
IPR003597	1	8942	7	551	0.359401	Immunoglobulin C1 type
IPR006149	1	8942	7	551	0.359401	Nematode-specific EB region
IPR012675	1	8942	7	551	0.359401	2Fe-2S Ferredoxin-like fold
IPR004088	3	8942	35	551	0.366977	KH, type 1
IPR001865	2	8942	21	551	0.374423	Ribosomal protein S2
IPR006029	2	8942	21	551	0.374423	Neurotransmitter-gated ion-channel transmembrane region
IPR001611	4	8942	51	551	0.385688	Leucine-rich repeat
IPR000219	2	8942	22	551	0.396802	DH
IPR000910	2	8942	22	551	0.396802	HMG1/2 (high mobility group) box
IPR002035	2	8942	22	551	0.396802	von Willebrand factor, type A
IPR013099	2	8942	22	551	0.396802	Ion transport 2, bacterial
IPR001192	1	8942	8	551	0.398905	Phosphoinositide-specific phospholipase C (PLC)
IPR001547	1	8942	8	551	0.398905	Glycoside hydrolase, family 5
IPR003104	1	8942	8	551	0.398905	Actin-binding FH2
IPR004045	1	8942	8	551	0.398905	Glutathione S-transferase, N-terminal
IPR008927	1	8942	8	551	0.398905	6-phosphogluconate dehydrogenase, C-terminal-like
IPR013513	1	8942	8	551	0.398905	Integrin alpha chain, C-terminal cytoplasmic region
IPR008973	3	8942	38	551	0.417936	C2 calcium/lipid-binding region, CaLB
IPR000225	1	8942	9	551	0.435977	Armadillo
IPR001322	1	8942	9	551	0.435977	Intermediate filament, C-terminal
IPR001461	1	8942	9	551	0.435977	Peptidase A1, pepsin
IPR001664	1	8942	9	551	0.435977	Intermediate filament protein
IPR001711	1	8942	9	551	0.435977	Phosphatidylinositol-specific phospholipase C, Y domain
IPR001876	1	8942	9	551	0.435977	Zinc finger, RanBP2-type
IPR001932	1	8942	9	551	0.435977	Protein phosphatase 2C-like
IPR005828	1	8942	9	551	0.435977	General substrate transporter
IPR006028	1	8942	9	551	0.435977	Gamma-aminobutyric acid A receptor
IPR008250	1	8942	9	551	0.435977	E1-E2 ATPase-associated region
IPR013019	1	8942	9	551	0.435977	MAD homology, MH1
IPR000014	1	8942	10	551	0.470767	PAS
IPR000073	1	8942	10	551	0.470767	Alpha/beta hydrolase fold-1
IPR000348	1	8942	10	551	0.470767	emp24/gp25L/p24
IPR000644	1	8942	10	551	0.470767	CBS
IPR000651	1	8942	10	551	0.470767	Guanine nucleotide exchange factor for Ras-like GTPases, N-terminal
IPR000923	1	8942	10	551	0.470767	Blue (type 1) copper domain
IPR001054	1	8942	10	551	0.470767	Adenylyl cyclase class-3/4/guanylyl cyclase
IPR001525	1	8942	10	551	0.470767	C-5 cytosine-specific DNA methylase
IPR001917	1	8942	10	551	0.470767	Aminotransferase, class-II
IPR003619	1	8942	10	551	0.470767	Dwarfin protein, A
IPR011700	1	8942	10	551	0.470767	Basic leucine zipper
IPR000408	2	8942	26	551	0.482188	Regulator of chromosome condensation, RCC1
IPR011011	3	8942	43	551	0.499446	Zinc finger, FYVE/PHD-type
IPR000418	1	8942	11	551	0.503414	Ets
IPR000871	1	8942	11	551	0.503414	Beta-lactamase, class A
IPR002113	1	8942	11	551	0.503414	Adenine nucleotide translocator 1
IPR004841	1	8942	11	551	0.503414	Amino acid permease-associated region
IPR000583	7	8942	109	551	0.511415	Glutamine amidotransferase, class-II
IPR009071	2	8942	28	551	0.522006	High mobility group box
IPR011992	6	8942	94	551	0.525242	EF-Hand type
IPR000555	1	8942	12	551	0.534051	Mov34/MPN/PAD-1
IPR000961	1	8942	12	551	0.534051	Protein kinase, C-terminal
IPR001759	1	8942	12	551	0.534051	Pentaxin
IPR002453	1	8942	12	551	0.534051	Beta tubulin
IPR008191	1	8942	12	551	0.534051	Maternal tudor protein
IPR002048	6	8942	97	551	0.55649	Calcium-binding EF-hand
IPR011528	2	8942	30	551	0.559718	NERD
IPR000717	1	8942	13	551	0.562801	Proteasome component region PCI
IPR000727	1	8942	13	551	0.562801	Target SNARE coiled-coil region
IPR001010	1	8942	13	551	0.562801	Thionin
IPR001079	1	8942	13	551	0.562801	Galectin, galactose-binding lectin
IPR002293	1	8942	13	551	0.562801	Amino acid/polyamine transporter I
IPR003008	1	8942	13	551	0.562801	Tubulin/FtsZ, GTPase
IPR003131	1	8942	13	551	0.562801	K+ channel tetramerisation
IPR008280	1	8942	13	551	0.562801	Tubulin/FtsZ, C-terminal
IPR011053	1	8942	13	551	0.562801	Single hybrid motif
IPR001132	1	8942	14	551	0.589781	Dwarfin protein
IPR001209	1	8942	14	551	0.589781	Ribosomal protein S14
IPR001509	1	8942	14	551	0.589781	NAD-dependent epimerase/dehydratase
IPR001589	1	8942	14	551	0.589781	Actin-binding, actinin-type
IPR003609	1	8942	14	551	0.589781	Apple-like
IPR004161	1	8942	14	551	0.589781	Elongation factor Tu, domain 2
IPR011038	1	8942	14	551	0.589781	Calycin-like
IPR011511	1	8942	14	551	0.589781	Variant SH3
IPR003959	2	8942	32	551	0.595259	AAA ATPase, central region
IPR008928	1	8942	15	551	0.615098	Six-hairpin glycosidase
IPR000048	1	8942	16	551	0.638855	IQ calmodulin-binding region
IPR000425	1	8942	16	551	0.638855	Major intrinsic protein
IPR001214	1	8942	16	551	0.638855	Nuclear protein SET
IPR001627	1	8942	16	551	0.638855	Semaphorin/CD100 antigen
IPR004001	1	8942	16	551	0.638855	Actin
IPR005820	1	8942	16	551	0.638855	Cation channel, non-ligand gated
IPR009080	1	8942	16	551	0.638855	Aminoacyl-tRNA synthetase, class 1a, anticodon-binding
IPR013111	1	8942	16	551	0.638855	EGF, extracellular
IPR000182	1	8942	17	551	0.661148	GCN5-related N-acetyltransferase
IPR002172	1	8942	17	551	0.661148	Low density lipoprotein-receptor, class A
IPR006026	1	8942	17	551	0.661148	Peptidase, metallopeptidases
IPR012292	1	8942	17	551	0.661148	Globin-related
IPR001609	1	8942	18	551	0.682068	Myosin head, motor region
IPR003014	1	8942	18	551	0.682068	N/apple PAN
IPR003960	1	8942	18	551	0.682068	AAA-protein subdomain
IPR007284	1	8942	18	551	0.682068	Ground-like region
IPR001622	2	8942	38	551	0.688821	K+ channel, pore region
IPR001623	2	8942	39	551	0.702561	Heat shock protein DnaJ, N-terminal
IPR007110	4	8942	77	551	0.707035	Immunoglobulin-like
IPR006201	2	8942	40	551	0.715792	Neurotransmitter-gated ion-channel
IPR013098	2	8942	40	551	0.715792	Immunoglobulin I-set
IPR000859	1	8942	20	551	0.720118	CUB
IPR000990	1	8942	20	551	0.720118	Innexin
IPR009000	1	8942	20	551	0.720118	Translation factor
IPR000215	4	8942	79	551	0.725924	Proteinase inhibitor I4, serpin
IPR008984	1	8942	21	551	0.737403	SMAD/FHA
IPR001881	2	8942	43	551	0.752546	EGF-like calcium-binding
IPR000795	1	8942	22	551	0.753622	Protein synthesis factor, GTP-binding
IPR002052	1	8942	22	551	0.753622	N-6 Adenine-specific DNA methylase
IPR002114	1	8942	22	551	0.753622	Phosphotransferase system, HPr serine phosphorylation site
IPR002130	1	8942	22	551	0.753622	Peptidyl-prolyl cis-trans isomerase, cyclophilin type
IPR004827	1	8942	22	551	0.753622	Basic-leucine zipper (bZIP) transcription factor
IPR009007	1	8942	22	551	0.753622	Peptidase aspartic, catalytic
IPR013069	1	8942	22	551	0.753622	BTB/POZ
IPR013091	1	8942	22	551	0.753622	EGF calcium-binding
IPR003439	2	8942	44	551	0.763854	ABC transporter related
IPR001395	1	8942	23	551	0.768841	Aldo/keto reductase
IPR009050	1	8942	23	551	0.768841	Globin-like
IPR005821	1	8942	24	551	0.783122	Ion transport
IPR013105	1	8942	24	551	0.783122	Tetratricopeptide TPR_2
IPR004087	1	8942	25	551	0.796522	KH
IPR010978	1	8942	25	551	0.796522	tRNA-binding arm
IPR003598	2	8942	48	551	0.804706	Immunoglobulin C2 type
IPR004000	1	8942	26	551	0.809095	Actin/actin-like
IPR000731	1	8942	27	551	0.820893	Sterol-sensing 5TM box
IPR002016	1	8942	27	551	0.820893	Haem peroxidase, plant/fungal/bacterial
IPR008940	1	8942	27	551	0.820893	Protein prenyltransferase
IPR000194	1	8942	29	551	0.84235	ATPase, F1/V1/A1 complex, alpha/beta subunit, nucleotide-binding
IPR013151	1	8942	29	551	0.84235	Immunoglobulin
IPR009030	1	8942	30	551	0.852096	Growth factor, receptor
IPR008160	7	8942	159	551	0.866987	Collagen triple helix repeat
IPR003593	2	8942	56	551	0.868012	AAA ATPase
IPR000379	1	8942	32	551	0.86982	Esterase/lipase/thioesterase
IPR001440	1	8942	32	551	0.86982	Tetratricopeptide TPR_1
IPR006202	1	8942	32	551	0.86982	Neurotransmitter-gated ion-channel ligand-binding
IPR006162	1	8942	33	551	0.87787	Phosphopantetheine attachment site
IPR003392	1	8942	34	551	0.885424	Patched
IPR009053	2	8942	61	551	0.897385	Prefoldin
IPR013090	2	8942	61	551	0.897385	Phospholipase A2, active site
IPR012335	3	8942	85	551	0.902424	Thioredoxin fold
IPR006209	1	8942	38	551	0.911253	EGF-like
IPR000886	3	8942	88	551	0.914673	Endoplasmic reticulum targeting sequence
IPR011598	1	8942	39	551	0.916744	Helix-loop-helix DNA-binding
IPR000276	3	8942	89	551	0.918434	Rhodopsin-like GPCR superfamily
IPR012337	3	8942	90	551	0.922044	Polynucleotidyl transferase, Ribonuclease H fold
IPR013320	1	8942	42	551	0.931267	Concanavalin A-like lectin/glucanase, subgroup
IPR011046	5	8942	138	551	0.933424	WD40-like
IPR003961	1	8942	44	551	0.939515	Fibronectin, type III
IPR008985	1	8942	45	551	0.94326	Concanavalin A-like lectin/glucanase
IPR013026	1	8942	45	551	0.94326	Tetratricopeptide region
IPR002110	2	8942	73	551	0.944882	Ankyrin
IPR006025	2	8942	73	551	0.944882	Peptidase M, neutral zinc metallopeptidases, zinc-binding site
IPR011989	3	8942	101	551	0.953142	Armadillo-like helical
IPR000152	1	8942	50	551	0.958787	Aspartic acid and asparagine hydroxylation site
IPR008957	1	8942	53	551	0.965985	Fibronectin, type III-like fold
IPR003599	1	8942	54	551	0.968093	Immunoglobulin subtype
IPR012336	2	8942	85	551	0.970973	Thioredoxin-like fold
IPR011990	2	8942	86	551	0.972504	Tetratricopeptide-like helical
IPR000742	1	8942	57	551	0.973667	EGF-like, type 3
IPR001452	1	8942	57	551	0.973667	Src homology-3
IPR002486	2	8942	87	551	0.973957	Nematode cuticle collagen, N-terminal
IPR011993	2	8942	87	551	0.973957	Pleckstrin homology-type
IPR006210	1	8942	58	551	0.9753	EGF
IPR012287	1	8942	66	551	0.985204	Homeodomain-related
IPR011991	1	8942	67	551	0.986123	Winged helix repressor DNA-binding
IPR013032	3	8942	140	551	0.99322	EGF-like region
IPR010916	1	8942	86	551	0.995899	TonB box, N-terminal
IPR001680	3	8942	150	551	0.995971	WD-40 repeat
IPR009057	1	8942	92	551	0.997211	Homeodomain-like
IPR012677	3	8942	162	551	0.997864	Nucleotide-binding, alpha-beta plait
IPR000504	2	8942	134	551	0.998149	RNA-binding region RNP-1 (RNA recognition motif)

## Sheet: SigIPR_Female
IPR Domain	X	M	K	N	P_value	Description
IPR008950	7	8942	17	697	0.000164838	GroEL-like chaperone, ATPase
IPR002423	7	8942	21	697	0.000747809	Chaperonin Cpn60/TCP-1
IPR013201	8	8942	27	697	0.000764647	Proteinase inhibitor I29, cathepsin propeptide
IPR013128	11	8942	47	697	0.000772224	Peptidase C1A, papain
IPR001844	5	8942	12	697	0.0014138	Chaperonin Cpn60
IPR009072	12	8942	58	697	0.00144914	Histone-fold
IPR002687	3	8942	4	697	0.00177695	Pre-mRNA processing ribonucleoprotein, binding region
IPR012976	3	8942	4	697	0.00177695	NOSIC
IPR002194	5	8942	13	697	0.00215122	Chaperonin TCP-1
IPR002119	5	8942	14	697	0.00313383	Histone H2A
IPR007125	8	8942	33	697	0.00315109	Histone core
IPR007124	9	8942	41	697	0.00366051	Histone-fold/TFIID-TAF/NF-Y
IPR005517	3	8942	5	697	0.00418474	Elongation factor G, domain IV
IPR009056	3	8942	5	697	0.00418474	Cytochrome c, monohaem
IPR004364	4	8942	10	697	0.00525133	tRNA synthetase, class II (D, K and N)
IPR002130	6	8942	22	697	0.00554484	Peptidyl-prolyl cis-trans isomerase, cyclophilin type
IPR001331	2	8942	2	697	0.00606766	Guanine-nucleotide dissociation stimulator, CDC24
IPR004942	2	8942	2	697	0.00606766	Roadblock/LC7
IPR001394	6	8942	23	697	0.00701687	Peptidase C19, ubiquitin carboxyl-terminal hydrolase 2
IPR000640	3	8942	6	697	0.0078861	Elongation factor G, C-terminal
IPR007052	3	8942	6	697	0.0078861	CS
IPR009022	3	8942	6	697	0.0078861	Elongation factor G, III and V
IPR002452	3	8942	7	697	0.0130069	Alpha tubulin
IPR000198	5	8942	20	697	0.0164225	RhoGAP
IPR000217	5	8942	20	697	0.0164225	Tubulin
IPR000592	2	8942	3	697	0.0172596	Ribosomal protein S27E
IPR000730	2	8942	3	697	0.0172596	Proliferating cell nuclear antigen, PCNA
IPR001141	2	8942	3	697	0.0172596	Ribosomal protein L27e
IPR001314	2	8942	3	697	0.0172596	Peptidase S1A, chymotrypsin
IPR001522	2	8942	3	697	0.0172596	Fatty acid desaturase, type 1
IPR002327	2	8942	3	697	0.0172596	Cytochrome c, class IA/ IB
IPR002415	2	8942	3	697	0.0172596	High mobility group-like nuclear protein
IPR003088	2	8942	3	697	0.0172596	Cytochrome c, class I
IPR005772	2	8942	3	697	0.0172596	ATPase, V1 complex, subunit F, eukaryotic
IPR005806	2	8942	3	697	0.0172596	Rieske [2Fe-2S] region
IPR006317	2	8942	3	697	0.0172596	Ubiquinol-cytochrome c reductase, iron-sulfur subunit
IPR007504	2	8942	3	697	0.0172596	Gar1 protein RNA-binding region
IPR008218	2	8942	3	697	0.0172596	ATPase, V1/A1 complex, subunit F
IPR008351	2	8942	3	697	0.0172596	JNK MAP kinase
IPR008493	2	8942	3	697	0.0172596	Protein of unknown function DUF775
IPR008594	2	8942	3	697	0.0172596	Scavenger mRNA decapping enzyme
IPR012125	2	8942	3	697	0.0172596	Cytochrome c
IPR001628	7	8942	36	697	0.0193272	Nuclear hormone receptor, DNA-binding
IPR002076	3	8942	8	697	0.0196193	GNS1/SUR4 membrane protein
IPR001841	12	8942	81	697	0.0223336	Zinc finger, RING-type
IPR008936	5	8942	22	697	0.0245195	Rho GTPase activation protein
IPR002557	3	8942	9	697	0.0277509	Chitin binding Peritrophin-A
IPR012282	3	8942	9	697	0.0277509	Cytochrome c region
IPR001650	10	8942	65	697	0.0279104	Helicase, C-terminal
IPR000668	7	8942	39	697	0.0291131	Peptidase C1A, papain C-terminal
IPR000504	17	8942	134	697	0.0309115	RNA-binding region RNP-1 (RNA recognition motif)
IPR009060	4	8942	16	697	0.031289	UBA-like
IPR000308	2	8942	4	697	0.0327422	14-3-3 protein
IPR000789	2	8942	4	697	0.0327422	Cyclin-dependent kinase, regulatory subunit
IPR001169	2	8942	4	697	0.0327422	Integrin beta, C-terminal
IPR001579	2	8942	4	697	0.0327422	Glycoside hydrolase, chitinase active site
IPR002369	2	8942	4	697	0.0327422	Integrin, beta chain N-terminal
IPR002921	2	8942	4	697	0.0327422	Lipase, class 3
IPR005522	2	8942	4	697	0.0327422	Inositol polyphosphate kinase
IPR006130	2	8942	4	697	0.0327422	Aspartate/ornithine carbamoyltransferase
IPR006609	2	8942	4	697	0.0327422	Region of unknown function DM13, Skeletor
IPR007282	2	8942	4	697	0.0327422	NOT2/NOT3/NOT5
IPR012974	2	8942	4	697	0.0327422	NOP5, N-terminal
IPR001373	3	8942	10	697	0.0373936	Cullin
IPR001410	8	8942	51	697	0.0421395	DEAD/DEAH box helicase
IPR011545	10	8942	70	697	0.043759	DEAD/DEAH box helicase, N-terminal
IPR004365	3	8942	11	697	0.0485104	nucleic acid binding, OB-fold, tRNA/helicase-type
IPR006671	3	8942	11	697	0.0485104	Cyclin, N-terminal
IPR000836	2	8942	5	697	0.0517805	Phosphoribosyltransferase
IPR001126	2	8942	5	697	0.0517805	UMUC-like DNA-repair protein
IPR001916	2	8942	5	697	0.0517805	Glycoside hydrolase, family 22
IPR002562	2	8942	5	697	0.0517805	3'-5' exonuclease
IPR002918	2	8942	5	697	0.0517805	Lipase, class 2
IPR003968	2	8942	5	697	0.0517805	Kv channel
IPR007194	2	8942	5	697	0.0517805	Transport protein particle (TRAPP) component, Bet3
IPR000324	4	8942	19	697	0.0554021	Vitamin D receptor
IPR000449	4	8942	19	697	0.0554021	Ubiquitin-associated
IPR008160	18	8942	159	697	0.0692295	Collagen triple helix repeat
IPR012340	6	8942	38	697	0.0715334	Nucleic acid-binding, OB-fold, subgroup
IPR000033	2	8942	6	697	0.0737277	Low-density lipoprotein receptor, YWTD repeat
IPR000047	2	8942	6	697	0.0737277	Helix-turn-helix motif, lambda-like repressor
IPR000222	2	8942	6	697	0.0737277	Protein phosphatase 2C
IPR001269	2	8942	6	697	0.0737277	Dihydrouridine synthase, DuS
IPR002125	2	8942	6	697	0.0737277	CMP/dCMP deaminase, zinc-binding
IPR003903	2	8942	6	697	0.0737277	Ubiquitin interacting motif
IPR005804	2	8942	6	697	0.0737277	Fatty acid desaturase
IPR008139	2	8942	6	697	0.0737277	Saposin B
IPR009003	2	8942	6	697	0.0737277	Peptidase, trypsin-like serine and cysteine
IPR000164	3	8942	13	697	0.0749108	Histone H3
IPR000463	3	8942	13	697	0.0749108	Cytosolic fatty-acid binding
IPR001010	3	8942	13	697	0.0749108	Thionin
IPR000629	4	8942	21	697	0.0757211	ATP-dependent helicase, DEAD-box
IPR000197	1	8942	1	697	0.0779468	Zinc finger, TAZ-type
IPR000808	1	8942	1	697	0.0779468	Mrp
IPR000816	1	8942	1	697	0.0779468	Peptidase C15, pyroglutamyl peptidase I
IPR000842	1	8942	1	697	0.0779468	Phosphoribosyl pyrophosphate synthetase
IPR000845	1	8942	1	697	0.0779468	Purine and other phosphorylases, family 1
IPR001075	1	8942	1	697	0.0779468	Nitrogen-fixing NifU, C-terminal
IPR001387	1	8942	1	697	0.0779468	Helix-turn-helix type 3
IPR001674	1	8942	1	697	0.0779468	GMP synthase, C-terminal
IPR001727	1	8942	1	697	0.0779468	Protein of unknown function UPF0016
IPR001754	1	8942	1	697	0.0779468	Orotidine 5'-phosphate decarboxylase
IPR001770	1	8942	1	697	0.0779468	G-protein, gamma subunit
IPR002043	1	8942	1	697	0.0779468	Uracil-DNA glycosylase
IPR002056	1	8942	1	697	0.0779468	Protein import receptor MAS20
IPR002112	1	8942	1	697	0.0779468	Transcription factor Jun
IPR002124	1	8942	1	697	0.0779468	Cytochrome c oxidase, subunit Vb
IPR002229	1	8942	1	697	0.0779468	Blood group Rhesus C/E and D polypeptide
IPR002731	1	8942	1	697	0.0779468	ATPase, BadF/BadG/BcrA/BcrD type
IPR002836	1	8942	1	697	0.0779468	DNA-binding TFAR19-related protein
IPR002872	1	8942	1	697	0.0779468	Proline dehydrogenase
IPR003101	1	8942	1	697	0.0779468	Coactivator CBP, KIX
IPR003150	1	8942	1	697	0.0779468	DNA-binding RFX
IPR003171	1	8942	1	697	0.0779468	Methylenetetrahydrofolate reductase
IPR003249	1	8942	1	697	0.0779468	Uracil-DNA glycosylase, not poxvirus
IPR003341	1	8942	1	697	0.0779468	Cysteine rich repeat, tripleX
IPR003788	1	8942	1	697	0.0779468	Protein of unknown function DUF185
IPR003812	1	8942	1	697	0.0779468	Filamentation induced by cAMP protein Fic
IPR003971	1	8942	1	697	0.0779468	Kv9 voltage-gated K+ channel
IPR004015	1	8942	1	697	0.0779468	SKIP/SNW
IPR004083	1	8942	1	697	0.0779468	Regulatory associated protein of TOR
IPR004123	1	8942	1	697	0.0779468	mRNA splicing factor, thioredoxin-like U5 snRNP
IPR004467	1	8942	1	697	0.0779468	Orotate phosphoribosyl transferase
IPR004499	1	8942	1	697	0.0779468	Prolyl-tRNA synthetase, archael and euk type
IPR004621	1	8942	1	697	0.0779468	Eukaryotic-type methylenetetrahydrofolate reductase
IPR004806	1	8942	1	697	0.0779468	UV excision repair protein Rad23
IPR005101	1	8942	1	697	0.0779468	DNA photolyase, FAD-binding
IPR005122	1	8942	1	697	0.0779468	Uracil-DNA glycosylase superfamily
IPR005172	1	8942	1	697	0.0779468	Tesmin/TSO1-like, CXC
IPR005314	1	8942	1	697	0.0779468	Peptidase C50, separase
IPR005570	1	8942	1	697	0.0779468	RNA polymerase Rpb8
IPR005935	1	8942	1	697	0.0779468	Diphosphomevalonate decarboxylase
IPR005946	1	8942	1	697	0.0779468	Ribose-phosphate pyrophosphokinase
IPR006021	1	8942	1	697	0.0779468	Staphylococcus nuclease (SNase-like)
IPR006022	1	8942	1	697	0.0779468	Staphylococcus nuclease subtype
IPR006051	1	8942	1	697	0.0779468	DNA photolyase, FAD- binding N-terminal
IPR006266	1	8942	1	697	0.0779468	UMP-CMP kinase
IPR006628	1	8942	1	697	0.0779468	PUR-alpha/beta/gamma, DNA/RNA-binding
IPR006667	1	8942	1	697	0.0779468	MgtE integral membrane region
IPR006716	1	8942	1	697	0.0779468	ERG2 and sigma1 receptor-like protein
IPR007207	1	8942	1	697	0.0779468	Not CCR4-Not complex component, N-terminal
IPR007264	1	8942	1	697	0.0779468	Nucleolar RNA-binding protein Nop10p
IPR007632	1	8942	1	697	0.0779468	Protein of unknown function DUF590
IPR007718	1	8942	1	697	0.0779468	SRP40, C-terminal
IPR007754	1	8942	1	697	0.0779468	N-acetylglucosaminyltransferase II
IPR007915	1	8942	1	697	0.0779468	Protein of unknown function UPF0197
IPR008148	1	8942	1	697	0.0779468	DNA photolyase, class 2
IPR008149	1	8942	1	697	0.0779468	DNA photolyase,FAD-binding, C-terminal
IPR008352	1	8942	1	697	0.0779468	p38 MAP kinase
IPR008384	1	8942	1	697	0.0779468	ARP23 complex 20 kDa subunit
IPR008504	1	8942	1	697	0.0779468	Protein of unknown function DUF786
IPR008518	1	8942	1	697	0.0779468	Protein of unknown function DUF800
IPR008560	1	8942	1	697	0.0779468	Protein of unknown function DUF842, eukaryotic
IPR008676	1	8942	1	697	0.0779468	MRG
IPR008696	1	8942	1	697	0.0779468	NAF1
IPR008728	1	8942	1	697	0.0779468	PAXNEB
IPR008731	1	8942	1	697	0.0779468	phosphotransferase system, PEP-utilising enzyme, N-terminal
IPR009034	1	8942	1	697	0.0779468	Dockering, cellulose docking
IPR009255	1	8942	1	697	0.0779468	Transcriptional coactivation
IPR009551	1	8942	1	697	0.0779468	Protein of unknown function DUF1171
IPR009738	1	8942	1	697	0.0779468	BAT2, N-terminal
IPR009828	1	8942	1	697	0.0779468	Protein of unknown function DUF1394
IPR009851	1	8942	1	697	0.0779468	Modifier of rudimentary, Modr
IPR009890	1	8942	1	697	0.0779468	Etoposide-induced 2.4
IPR010059	1	8942	1	697	0.0779468	Uridine phosphorylase, eukaryotic
IPR010303	1	8942	1	697	0.0779468	Protein of unknown function DUF902, CREBbp
IPR010334	1	8942	1	697	0.0779468	Dcp1-like decapping
IPR010418	1	8942	1	697	0.0779468	ECSIT
IPR010660	1	8942	1	697	0.0779468	Notch, NOD region
IPR011069	1	8942	1	697	0.0779468	Aspartate carbamoyltransferase, regulatory chain, C-terminal
IPR011494	1	8942	1	697	0.0779468	TUP1-like enhancer of split
IPR011496	1	8942	1	697	0.0779468	Hyaluronidase eukaryotic/prokaryotic
IPR011515	1	8942	1	697	0.0779468	Shugoshin, C-terminal
IPR011656	1	8942	1	697	0.0779468	Notch, NODP region
IPR012012	1	8942	1	697	0.0779468	Integrin, beta subunit
IPR012196	1	8942	1	697	0.0779468	Acyl-CoA desaturase
IPR012270	1	8942	1	697	0.0779468	CCR4-NOT complex, subunits 3 and 5
IPR012466	1	8942	1	697	0.0779468	Adaptin ear-binding coat-associated protein 1 NECAP-1
IPR012502	1	8942	1	697	0.0779468	Wings apart-like
IPR012585	1	8942	1	697	0.0779468	Anticodon nuclease activator
IPR012631	1	8942	1	697	0.0779468	Conotoxin T-superfamily
IPR012715	1	8942	1	697	0.0779468	T-complex protein 1, alpha subunit
IPR012719	1	8942	1	697	0.0779468	T-complex protein 1, gamma subunit
IPR012720	1	8942	1	697	0.0779468	T-complex protein 1, eta subunit
IPR012896	1	8942	1	697	0.0779468	Integrin beta tail
IPR012952	1	8942	1	697	0.0779468	BING4, C-terminal
IPR012975	1	8942	1	697	0.0779468	NOPS
IPR012984	1	8942	1	697	0.0779468	PRO, C-terminal
IPR013650	1	8942	1	697	0.0779468	ATP-grasp
IPR013697	1	8942	1	697	0.0779468	Domain of unknown function DUF1744
IPR013717	1	8942	1	697	0.0779468	PIG-P
IPR013721	1	8942	1	697	0.0779468	STAG
IPR013729	1	8942	1	697	0.0779468	Multiprotein bridging factor 1, N-terminal
IPR011598	6	8942	39	697	0.0792462	Helix-loop-helix DNA-binding
IPR012677	18	8942	162	697	0.0797334	Nucleotide-binding, alpha-beta plait
IPR004827	4	8942	22	697	0.0870992	Basic-leucine zipper (bZIP) transcription factor
IPR000585	3	8942	14	697	0.0900275	Hemopexin
IPR001132	3	8942	14	697	0.0900275	Dwarfin protein
IPR003609	3	8942	14	697	0.0900275	Apple-like
IPR006689	3	8942	14	697	0.0900275	ARF/SAR superfamily
IPR008994	8	8942	60	697	0.0925622	Nucleic acid-binding, OB-fold
IPR000024	2	8942	7	697	0.098016	Frizzled CRD region
IPR001206	2	8942	7	697	0.098016	Diacylglycerol kinase, catalytic region
IPR001247	2	8942	7	697	0.098016	Exoribonuclease
IPR003958	2	8942	7	697	0.098016	Transcription factor CBF/NF-Y/archaeal histone
IPR011001	2	8942	7	697	0.098016	Saposin-like
IPR013155	2	8942	7	697	0.098016	tRNA synthetase, valyl/leucyl, anticodon-binding
IPR001965	4	8942	23	697	0.0992503	Zinc finger, PHD-type
IPR006649	4	8942	23	697	0.0992503	Like-Sm ribonucleoprotein, eukaryotic and archaea-type, core
IPR009053	8	8942	61	697	0.0996761	Prefoldin
IPR013090	8	8942	61	697	0.0996761	Phospholipase A2, active site
IPR009065	3	8942	15	697	0.106293	FERM
IPR001163	4	8942	24	697	0.112138	Like-Sm ribonucleoprotein, core
IPR005821	4	8942	24	697	0.112138	Ion transport
IPR000425	3	8942	16	697	0.123601	Major intrinsic protein
IPR001392	2	8942	8	697	0.124148	Clathrin adaptor complex, medium chain
IPR001398	2	8942	8	697	0.124148	Macrophage migration inhibitory factor
IPR003347	2	8942	8	697	0.124148	Transcription factor jumonji/aspartyl beta-hydroxylase
IPR004160	2	8942	8	697	0.124148	Elongation factor Tu, C-terminal
IPR006595	2	8942	8	697	0.124148	CTLH, C-terminal to LisH motif
IPR011044	2	8942	8	697	0.124148	Quinoprotein amine dehydrogenase, beta chain-like
IPR013129	2	8942	8	697	0.124148	Transcription factor jumonji
IPR004087	4	8942	25	697	0.125723	KH
IPR000536	4	8942	26	697	0.13996	Nuclear hormone receptor, ligand-binding
IPR001304	4	8942	26	697	0.13996	C-type lectin
IPR010920	4	8942	26	697	0.13996	Like-Sm ribonucleoprotein-related, core
IPR000184	1	8942	2	697	0.149826	Bacterial surface antigen (D15)
IPR000221	1	8942	2	697	0.149826	Protamine P1
IPR000398	1	8942	2	697	0.149826	Thymidylate synthase
IPR000406	1	8942	2	697	0.149826	RHO protein GDP dissociation inhibitor
IPR000528	1	8942	2	697	0.149826	Plant lipid transfer protein/Par allergen
IPR000704	1	8942	2	697	0.149826	Casein kinase II, regulatory subunit
IPR000744	1	8942	2	697	0.149826	NSF attachment protein
IPR000751	1	8942	2	697	0.149826	M-phase inducer phosphatase
IPR000814	1	8942	2	697	0.149826	TATA-box binding
IPR000917	1	8942	2	697	0.149826	Sulfatase
IPR001253	1	8942	2	697	0.149826	Eukaryotic initiation factor 1A (eIF-1A)
IPR001577	1	8942	2	697	0.149826	Peptidase M8, leishmanolysin
IPR001585	1	8942	2	697	0.149826	Transaldolase
IPR001612	1	8942	2	697	0.149826	Caveolin
IPR001698	1	8942	2	697	0.149826	F-actin capping protein, beta subunit
IPR001701	1	8942	2	697	0.149826	Glycoside hydrolase, family 9
IPR001884	1	8942	2	697	0.149826	Eukaryotic initiation factor 5A hypusine (eIF-5A)
IPR002050	1	8942	2	697	0.149826	ENV polyprotein (coat polyprotein)
IPR002301	1	8942	2	697	0.149826	Isoleucyl-tRNA synthetase, class Ia
IPR002326	1	8942	2	697	0.149826	Cytochrome c1
IPR002466	1	8942	2	697	0.149826	Adenosine deaminase/editase
IPR002483	1	8942	2	697	0.149826	Splicing factor PWI
IPR002495	1	8942	2	697	0.149826	Glycosyl transferase, family 8
IPR002671	1	8942	2	697	0.149826	Ribosomal L22e protein
IPR002843	1	8942	2	697	0.149826	ATPase, V0/A0 complex, subunit C/D
IPR002857	1	8942	2	697	0.149826	Zinc finger, CXXC-type
IPR003173	1	8942	2	697	0.149826	Transcriptional coactivator p15
IPR004539	1	8942	2	697	0.149826	Translation elongation factor EF-1, alpha subunit
IPR004918	1	8942	2	697	0.149826	Cdc37
IPR005120	1	8942	2	697	0.149826	Nonsense-mediated decay UPF3
IPR005571	1	8942	2	697	0.149826	RNA polymerase Rpb5, N-terminal
IPR005809	1	8942	2	697	0.149826	Succinyl-CoA synthetase, beta subunit
IPR005835	1	8942	2	697	0.149826	Nucleotidyl transferase
IPR006096	1	8942	2	697	0.149826	Glu/Leu/Phe/Val dehydrogenase, C terminal
IPR006196	1	8942	2	697	0.149826	S1, IF1 type
IPR006885	1	8942	2	697	0.149826	ETC complex I subunit conserved region
IPR007034	1	8942	2	697	0.149826	Protein of unknown function DUF663
IPR007695	1	8942	2	697	0.149826	DNA mismatch repair protein MutS, N-terminal
IPR007699	1	8942	2	697	0.149826	SGS
IPR007860	1	8942	2	697	0.149826	MutS II
IPR007921	1	8942	2	697	0.149826	CHAP
IPR007941	1	8942	2	697	0.149826	Protein of unknown function DUF726
IPR008010	1	8942	2	697	0.149826	Protein of unknown function DUF747, CMV receptor
IPR008516	1	8942	2	697	0.149826	Protein of unknown function DUF798
IPR008806	1	8942	2	697	0.149826	RNA polymerase III subunit RPC82, C -terminal
IPR008858	1	8942	2	697	0.149826	TROVE
IPR009044	1	8942	2	697	0.149826	ssDNA-binding transcriptional regulator
IPR009332	1	8942	2	697	0.149826	Surfeit locus 5
IPR010256	1	8942	2	697	0.149826	Rh-like protein/ammonium transporter
IPR010448	1	8942	2	697	0.149826	Torsin
IPR010490	1	8942	2	697	0.149826	Conserved oligomeric complex COG6
IPR010516	1	8942	2	697	0.149826	Sin3 associated polypeptide p18
IPR011060	1	8942	2	697	0.149826	Ribulose-phosphate binding barrel
IPR011082	1	8942	2	697	0.149826	Exosome-associated
IPR011555	1	8942	2	697	0.149826	ATPase, V0 complex, proteolipid subunit C, eukaryotic
IPR012307	1	8942	2	697	0.149826	Xylose isomerase-like TIM barrel
IPR012588	1	8942	2	697	0.149826	PMC2NT
IPR012948	1	8942	2	697	0.149826	AARP2CN
IPR013020	1	8942	2	697	0.149826	DNA repair helicase Rad3
IPR013085	1	8942	2	697	0.149826	Zinc finger, U1-C type
IPR013517	1	8942	2	697	0.149826	FG-GAP
IPR013748	1	8942	2	697	0.149826	Replication factor C
IPR000994	2	8942	9	697	0.15169	Peptidase M24
IPR001932	2	8942	9	697	0.15169	Protein phosphatase 2C-like
IPR003091	2	8942	9	697	0.15169	Voltage-dependent potassium channel
IPR005024	2	8942	9	697	0.15169	Snf7
IPR013019	2	8942	9	697	0.15169	MAD homology, MH1
IPR013520	2	8942	9	697	0.15169	Exonuclease, RNase T and DNA polymerase III
IPR000299	4	8942	27	697	0.154804	Band 4.1
IPR001092	4	8942	27	697	0.154804	Basic helix-loop-helix dimerisation region bHLH
IPR008946	5	8942	37	697	0.157716	Steroid nuclear receptor, ligand-binding
IPR002602	3	8942	18	697	0.160912	Protein of unknown function DB
IPR003014	3	8942	18	697	0.160912	N/apple PAN
IPR006688	3	8942	18	697	0.160912	ADP-ribosylation factor
IPR012337	10	8942	90	697	0.16162	Polynucleotidyl transferase, Ribonuclease H fold
IPR001697	2	8942	10	697	0.180265	Pyruvate kinase
IPR003619	2	8942	10	697	0.180265	Dwarfin protein, A
IPR004037	2	8942	10	697	0.180265	Ribosomal protein L7AE
IPR005805	2	8942	10	697	0.180265	Rieske iron-sulfur protein
IPR008968	2	8942	10	697	0.180265	Mu2 adaptin subunit (AP50) of AP2
IPR009001	2	8942	10	697	0.180265	EF-Tu/eEF-1alpha/eIF2-gamma, C-terminal
IPR011700	2	8942	10	697	0.180265	Basic leucine zipper
IPR001680	15	8942	150	697	0.19093	WD-40 repeat
IPR011528	4	8942	30	697	0.202476	NERD
IPR002018	2	8942	11	697	0.209543	Carboxylesterase, type B
IPR004841	2	8942	11	697	0.209543	Amino acid permease-associated region
IPR006594	2	8942	11	697	0.209543	Lissencephaly type-1-like homology motif
IPR006670	2	8942	11	697	0.209543	Cyclin
IPR006687	2	8942	11	697	0.209543	GTP-binding protein SAR1
IPR012674	2	8942	11	697	0.209543	Calycin
IPR000237	1	8942	3	697	0.216109	GRIP
IPR000245	1	8942	3	697	0.216109	ATPase, V0 complex, proteolipid subunit C,
IPR000297	1	8942	3	697	0.216109	PpiC-type peptidyl-prolyl cis-trans isomerase
IPR000307	1	8942	3	697	0.216109	Ribosomal protein S16
IPR000539	1	8942	3	697	0.216109	Frizzled protein
IPR000692	1	8942	3	697	0.216109	Fibrillarin
IPR000759	1	8942	3	697	0.216109	Adrenodoxin reductase
IPR000800	1	8942	3	697	0.216109	Notch region
IPR000857	1	8942	3	697	0.216109	Unconventional myosin/plant kinesin-like protein/non-motor protein conserved region MyTH4
IPR000862	1	8942	3	697	0.216109	Replication factor C conserved region
IPR001441	1	8942	3	697	0.216109	Di-trans-poly-cis-decaprenylcistransferase
IPR001662	1	8942	3	697	0.216109	Elongation factor 1, gamma chain
IPR001734	1	8942	3	697	0.216109	Na+/solute symporter
IPR001912	1	8942	3	697	0.216109	Ribosomal protein S4
IPR001925	1	8942	3	697	0.216109	Porin, eukaryotic type
IPR002004	1	8942	3	697	0.216109	Polyadenylate-binding protein/Hyperplastic disc protein
IPR002121	1	8942	3	697	0.216109	HRDC
IPR002151	1	8942	3	697	0.216109	Kinesin light chain
IPR002316	1	8942	3	697	0.216109	Prolyl-tRNA synthetase, class IIa
IPR002558	1	8942	3	697	0.216109	I/LWEQ
IPR002715	1	8942	3	697	0.216109	Nascent polypeptide-associated complex NAC
IPR002728	1	8942	3	697	0.216109	Diphthamide synthesis DPH2 protein
IPR002993	1	8942	3	697	0.216109	Ornithine decarboxylase antizyme
IPR003204	1	8942	3	697	0.216109	Cytochrome c oxidase, subunit Va
IPR003377	1	8942	3	697	0.216109	Cornichon
IPR003612	1	8942	3	697	0.216109	Plant lipid transfer/seed storage/trypsin-alpha amylase inhibitor
IPR004022	1	8942	3	697	0.216109	DDT
IPR004143	1	8942	3	697	0.216109	Biotin/lipoate A/B protein ligase
IPR004241	1	8942	3	697	0.216109	Light chain 3 (LC3)
IPR004307	1	8942	3	697	0.216109	TspO/MBR-related protein
IPR004583	1	8942	3	697	0.216109	DNA repair protein Rad4
IPR004871	1	8942	3	697	0.216109	CPSF A subunit, C-terminal
IPR004882	1	8942	3	697	0.216109	LUC7 related
IPR006097	1	8942	3	697	0.216109	Glu/Leu/Phe/Val dehydrogenase, dimerisation region
IPR006204	1	8942	3	697	0.216109	GHMP kinase
IPR006554	1	8942	3	697	0.216109	DEXDc2
IPR006555	1	8942	3	697	0.216109	Helicase c2
IPR006562	1	8942	3	697	0.216109	HSA
IPR006575	1	8942	3	697	0.216109	RWD
IPR006597	1	8942	3	697	0.216109	Sel1-like
IPR006751	1	8942	3	697	0.216109	TAFII55 protein conserved region
IPR007120	1	8942	3	697	0.216109	RNA polymerase Rpb2, domain 6
IPR007135	1	8942	3	697	0.216109	Autophagocytosis associated protein, C-terminal
IPR007216	1	8942	3	697	0.216109	Cell differentiation proteins, Rcd1-like
IPR007315	1	8942	3	697	0.216109	Mannosyltransferase, PIG-V
IPR007356	1	8942	3	697	0.216109	Protein of unknown function DUF425
IPR007641	1	8942	3	697	0.216109	RNA polymerase Rpb2, domain 7
IPR007647	1	8942	3	697	0.216109	RNA polymerase Rpb2, domain 5
IPR007696	1	8942	3	697	0.216109	MutS III
IPR008921	1	8942	3	697	0.216109	DNA polymerase III clamp loader subunit, C-terminal
IPR010097	1	8942	3	697	0.216109	Malate dehydrogenase, NAD-dependent, eukaryotes and gamma proteobacteria
IPR010558	1	8942	3	697	0.216109	Caenorhabditis elegans ly-6-related
IPR010614	1	8942	3	697	0.216109	DEAD_2
IPR011026	1	8942	3	697	0.216109	Wiscott-Aldrich syndrome, C-terminal
IPR011042	1	8942	3	697	0.216109	TolB, C-terminal
IPR011045	1	8942	3	697	0.216109	Nitrous oxide reductase, N-terminal
IPR011259	1	8942	3	697	0.216109	Ezrin/radixin/moesin, C-terminal
IPR011417	1	8942	3	697	0.216109	ANTH
IPR011616	1	8942	3	697	0.216109	bZIP transcription factor, bZIP_1
IPR012294	1	8942	3	697	0.216109	Transcription factor TFIID, C-terminal/DNA glycosylase, N-terminal
IPR012295	1	8942	3	697	0.216109	Beta2-adaptin/TATA-box binding, C-terminal
IPR012957	1	8942	3	697	0.216109	CHD, C-terminal 2
IPR013217	1	8942	3	697	0.216109	Methyltransferase type 12
IPR013750	1	8942	3	697	0.216109	GHMP kinase, C terminal
IPR011028	3	8942	21	697	0.221981	Cyclin-like
IPR001507	4	8942	32	697	0.236366	Endoglin/CD105 antigen
IPR003959	4	8942	32	697	0.236366	AAA ATPase, central region
IPR001179	2	8942	12	697	0.239244	Peptidylprolyl isomerase, FKBP-type
IPR001759	2	8942	12	697	0.239244	Pentaxin
IPR002057	2	8942	12	697	0.239244	Isopenicillin N synthetase
IPR002111	2	8942	12	697	0.239244	Cation (not K+) channel, TM region
IPR002422	2	8942	12	697	0.239244	Amino acid/polyamine transporter II
IPR003689	2	8942	12	697	0.239244	Zinc/iron permease
IPR001806	6	8942	54	697	0.242451	Ras GTPase
IPR008161	6	8942	55	697	0.255776	Collagen helix repeat
IPR011047	3	8942	23	697	0.264882	Quinonprotein alcohol dehydrogenase-like
IPR013763	3	8942	23	697	0.264882	Cyclin-related
IPR000717	2	8942	13	697	0.269122	Proteasome component region PCI
IPR000727	2	8942	13	697	0.269122	Target SNARE coiled-coil region
IPR001254	2	8942	13	697	0.269122	Peptidase S1 and S6, chymotrypsin/Hap
IPR001382	2	8942	13	697	0.269122	Glycoside hydrolase, family 47
IPR002129	2	8942	13	697	0.269122	Pyridoxal-dependent decarboxylase
IPR002293	2	8942	13	697	0.269122	Amino acid/polyamine transporter I
IPR003008	2	8942	13	697	0.269122	Tubulin/FtsZ, GTPase
IPR003131	2	8942	13	697	0.269122	K+ channel tetramerisation
IPR008280	2	8942	13	697	0.269122	Tubulin/FtsZ, C-terminal
IPR013057	2	8942	13	697	0.269122	Amino acid transporter, transmembrane
IPR000357	4	8942	34	697	0.271463	HEAT
IPR000061	1	8942	4	697	0.277231	SWAP/Surp
IPR000082	1	8942	4	697	0.277231	SEA
IPR000163	1	8942	4	697	0.277231	Prohibitin
IPR000432	1	8942	4	697	0.277231	DNA mismatch repair protein MutS, C-terminal
IPR000433	1	8942	4	697	0.277231	Zinc finger, ZZ-type
IPR000477	1	8942	4	697	0.277231	RNA-directed DNA polymerase (Reverse transcriptase)
IPR000515	1	8942	4	697	0.277231	Binding-protein-dependent transport systems inner membrane component
IPR000547	1	8942	4	697	0.277231	7-Fold repeat in clathrin and VPS proteins
IPR000612	1	8942	4	697	0.277231	Protein of unknown function UPF0057
IPR000634	1	8942	4	697	0.277231	Serine/threonine dehydratase, pyridoxal-phosphate-binding site
IPR000798	1	8942	4	697	0.277231	Ezrin/radixin/moesin ERM
IPR000875	1	8942	4	697	0.277231	Cecropin
IPR001100	1	8942	4	697	0.277231	Pyridine nucleotide-disulphide oxidoreductase, class I
IPR001194	1	8942	4	697	0.277231	DENN
IPR001375	1	8942	4	697	0.277231	Peptidase S9, prolyl oligopeptidase active site region
IPR001648	1	8942	4	697	0.277231	Ribosomal protein S18
IPR001926	1	8942	4	697	0.277231	Pyridoxal-5'-phosphate-dependent enzyme, beta subunit
IPR002047	1	8942	4	697	0.277231	Adipokinetic hormone
IPR002059	1	8942	4	697	0.277231	Cold-shock protein, DNA-binding
IPR002355	1	8942	4	697	0.277231	Multicopper oxidase, copper-binding site
IPR002375	1	8942	4	697	0.277231	Purine/pyrimidine phosphoribosyl transferase
IPR003527	1	8942	4	697	0.277231	MAP kinase
IPR004046	1	8942	4	697	0.277231	Glutathione S-transferase, C-terminal
IPR004263	1	8942	4	697	0.277231	Exostosin-like
IPR004468	1	8942	4	697	0.277231	CTP synthase
IPR005112	1	8942	4	697	0.277231	dDENN
IPR005455	1	8942	4	697	0.277231	Plant profilin
IPR005576	1	8942	4	697	0.277231	RNA polymerase Rpb7, N-terminal
IPR006055	1	8942	4	697	0.277231	Exonuclease
IPR006095	1	8942	4	697	0.277231	Glu/Leu/Phe/Val dehydrogenase
IPR006402	1	8942	4	697	0.277231	HAD-superfamily hydrolase subfamily IA, variant 3
IPR006636	1	8942	4	697	0.277231	Heat shock chaperonin-binding
IPR007642	1	8942	4	697	0.277231	RNA polymerase Rpb2, domain 2
IPR007645	1	8942	4	697	0.277231	RNA polymerase Rpb2, domain 3
IPR007646	1	8942	4	697	0.277231	RNA polymerase Rpb2, domain 4
IPR011016	1	8942	4	697	0.277231	RINGv
IPR011037	1	8942	4	697	0.277231	Pyruvate kinase, beta-barrel-like
IPR011052	1	8942	4	697	0.277231	Plant inhibitor of proteinase and amylase
IPR011129	1	8942	4	697	0.277231	Cold shock protein
IPR011682	1	8942	4	697	0.277231	Glycosyl hydrolases 38, C-terminal
IPR011046	13	8942	138	697	0.278309	WD40-like
IPR008978	4	8942	35	697	0.289339	HSP20-like chaperone
IPR013032	13	8942	140	697	0.295792	EGF-like region
IPR001236	2	8942	14	697	0.298971	Lactate/malate dehydrogenase
IPR004161	2	8942	14	697	0.298971	Elongation factor Tu, domain 2
IPR010987	2	8942	14	697	0.298971	Glutathione S-transferase, C-terminal-like
IPR011038	2	8942	14	697	0.298971	Calycin-like
IPR003579	6	8942	59	697	0.310791	Ras small GTPase, Rab type
IPR006578	2	8942	15	697	0.328614	MADF
IPR004000	3	8942	26	697	0.330658	Actin/actin-like
IPR000020	1	8942	5	697	0.333594	Anaphylatoxin/fibulin
IPR000095	1	8942	5	697	0.333594	PAK-box/P21-Rho-binding
IPR000133	1	8942	5	697	0.333594	ER lumen protein retaining receptor
IPR000421	1	8942	5	697	0.333594	Coagulation factor 5/8 type, C-terminal
IPR000589	1	8942	5	697	0.333594	Ribosomal protein S15
IPR000850	1	8942	5	697	0.333594	Adenylate kinase
IPR000906	1	8942	5	697	0.333594	ZU5
IPR000960	1	8942	5	697	0.333594	Flavin-containing monooxygenase FMO
IPR001388	1	8942	5	697	0.333594	Synaptobrevin
IPR001699	1	8942	5	697	0.333594	Transcription factor, T-box
IPR001827	1	8942	5	697	0.333594	Homeobox protein, antennapedia type
IPR001839	1	8942	5	697	0.333594	Transforming growth factor beta
IPR002015	1	8942	5	697	0.333594	Proteasome/cyclosome, regulatory subunit
IPR002300	1	8942	5	697	0.333594	Aminoacyl-tRNA synthetase, class Ia
IPR002312	1	8942	5	697	0.333594	Aspartyl-tRNA synthetase, class IIb
IPR002379	1	8942	5	697	0.333594	ATPase, F0/V0 complex, subunit C
IPR002490	1	8942	5	697	0.333594	ATPase, V0/A0 complex, 116-kDa subunit
IPR002867	1	8942	5	697	0.333594	Zinc finger, C6HC-type
IPR002913	1	8942	5	697	0.333594	Lipid-binding START
IPR004154	1	8942	5	697	0.333594	Anticodon-binding
IPR004245	1	8942	5	697	0.333594	Protein of unknown function DUF229
IPR007113	1	8942	5	697	0.333594	Cupin region
IPR007644	1	8942	5	697	0.333594	RNA polymerase beta subunit
IPR008943	1	8942	5	697	0.333594	Phosphoinositide-binding clathrin adaptor, N-terminal
IPR010326	1	8942	5	697	0.333594	Exocyst complex component Sec6
IPR011583	1	8942	5	697	0.333594	Chitinase II
IPR013143	1	8942	5	697	0.333594	PCI/PINT associated module
IPR013684	1	8942	5	697	0.333594	Miro-like
IPR012336	8	8942	85	697	0.342967	Thioredoxin-like fold
IPR002347	4	8942	38	697	0.343715	Glucose/ribitol dehydrogenase
IPR003577	5	8942	50	697	0.350072	Ras small GTPase, Ras type
IPR002016	3	8942	27	697	0.35264	Haem peroxidase, plant/fungal/bacterial
IPR001487	2	8942	16	697	0.357902	Bromodomain
IPR001627	2	8942	16	697	0.357902	Semaphorin/CD100 antigen
IPR005820	2	8942	16	697	0.357902	Cation channel, non-ligand gated
IPR006150	2	8942	16	697	0.357902	Worm-specific repeat type 1
IPR009080	2	8942	16	697	0.357902	Aminoacyl-tRNA synthetase, class 1a, anticodon-binding
IPR011012	2	8942	16	697	0.357902	Longin-like
IPR013111	2	8942	16	697	0.357902	EGF, extracellular
IPR002198	4	8942	39	697	0.361941	Short-chain dehydrogenase/reductase SDR
IPR000626	3	8942	28	697	0.374532	Ubiquitin
IPR009071	3	8942	28	697	0.374532	High mobility group box
IPR000568	1	8942	6	697	0.385567	ATPase, F0 complex, subunit A
IPR000897	1	8942	6	697	0.385567	GTP-binding signal recognition particle SRP54, G-domain
IPR001252	1	8942	6	697	0.385567	Malate dehydrogenase, active site
IPR001266	1	8942	6	697	0.385567	Ribosomal protein S19e
IPR001365	1	8942	6	697	0.385567	Adenosine/AMP deaminase
IPR001736	1	8942	6	697	0.385567	Phospholipase D/Transphosphatidylase
IPR001763	1	8942	6	697	0.385567	Rhodanese-like
IPR002877	1	8942	6	697	0.385567	Ribosomal RNA methyltransferase RrmJ/FtsJ
IPR003100	1	8942	6	697	0.385567	Argonaute and Dicer protein, PAZ
IPR003126	1	8942	6	697	0.385567	Zinc finger, N-recognin
IPR003323	1	8942	6	697	0.385567	Ovarian tumour, otubain
IPR003890	1	8942	6	697	0.385567	Initiation factor eIF-4 gamma, middle
IPR004217	1	8942	6	697	0.385567	Zinc finger, Tim10/DDP-type
IPR004979	1	8942	6	697	0.385567	Transcription factor AP-2
IPR005113	1	8942	6	697	0.385567	uDENN
IPR005324	1	8942	6	697	0.385567	Ribosomal protein S5, C-terminal
IPR006012	1	8942	6	697	0.385567	Syntaxin/epimorphin family
IPR006133	1	8942	6	697	0.385567	DNA polymerase B, exonuclease
IPR008917	1	8942	6	697	0.385567	Eukaryotic transcription factor, DNA-binding
IPR008930	1	8942	6	697	0.385567	Terpenoid cylases/protein prenyltransferase alpha-alpha toroid
IPR010734	1	8942	6	697	0.385567	Copine
IPR010982	1	8942	6	697	0.385567	Lambda repressor-like, DNA-binding
IPR011013	1	8942	6	697	0.385567	Galactose mutarotase-like
IPR011769	1	8942	6	697	0.385567	Adenylate/cytidine kinase, N-terminal
IPR004825	2	8942	17	697	0.38671	Insulin/IGF/relaxin
IPR000194	3	8942	29	697	0.396273	ATPase, F1/V1/A1 complex, alpha/beta subunit, nucleotide-binding
IPR002086	3	8942	29	697	0.396273	Aldehyde dehydrogenase
IPR010989	3	8942	29	697	0.396273	t-snare
IPR000195	2	8942	18	697	0.414934	RabGAP/TBC
IPR001023	2	8942	18	697	0.414934	Heat shock protein Hsp70
IPR003960	2	8942	18	697	0.414934	AAA-protein subdomain
IPR011991	6	8942	67	697	0.424621	Winged helix repressor DNA-binding
IPR009057	8	8942	92	697	0.427811	Homeodomain-like
IPR000001	1	8942	7	697	0.433493	Kringle
IPR000690	1	8942	7	697	0.433493	Zinc finger, C2H2-type matrin
IPR000832	1	8942	7	697	0.433493	GPCR, family 2, secretin-like
IPR001223	1	8942	7	697	0.433493	Glycoside hydrolase, family 18
IPR001300	1	8942	7	697	0.433493	Peptidase C2, calpain
IPR001818	1	8942	7	697	0.433493	Peptidase M10A and M12B, matrixin and adamalysin
IPR002109	1	8942	7	697	0.433493	Glutaredoxin
IPR002942	1	8942	7	697	0.433493	RNA-binding S4
IPR003029	1	8942	7	697	0.433493	RNA binding S1
IPR003165	1	8942	7	697	0.433493	Stem cell self-renewal protein Piwi
IPR006134	1	8942	7	697	0.433493	DNA polymerase B region
IPR006149	1	8942	7	697	0.433493	Nematode-specific EB region
IPR006172	1	8942	7	697	0.433493	DNA-directed DNA polymerase B
IPR011000	1	8942	7	697	0.433493	Apolipophorin III-like
IPR001584	4	8942	43	697	0.434298	Integrase, catalytic region
IPR003593	5	8942	56	697	0.445087	AAA ATPase
IPR006202	3	8942	32	697	0.46005	Neurotransmitter-gated ion-channel ligand-binding
IPR000330	2	8942	20	697	0.469315	SNF2-related
IPR004038	2	8942	20	697	0.469315	Ribosomal protein L7Ae/L30e/S12e/Gadd45
IPR009000	2	8942	20	697	0.469315	Translation factor
IPR000582	1	8942	8	697	0.477685	Acyl-coA-binding protein, ACBP
IPR001547	1	8942	8	697	0.477685	Glycoside hydrolase, family 5
IPR001682	1	8942	8	697	0.477685	Ca2+/Na+ channel, pore region
IPR001951	1	8942	8	697	0.477685	Histone H4
IPR002078	1	8942	8	697	0.477685	Sigma-54 factor, interaction region
IPR002083	1	8942	8	697	0.477685	MATH
IPR002429	1	8942	8	697	0.477685	Cytochrome c oxidase, subunit II
IPR002919	1	8942	8	697	0.477685	Protease inhibitor I8, cysteine-rich trypsin inhibitor-like
IPR004045	1	8942	8	697	0.477685	Glutathione S-transferase, N-terminal
IPR008209	1	8942	8	697	0.477685	Phosphoenolpyruvate carboxykinase (GTP)
IPR008967	1	8942	8	697	0.477685	p53-like transcription factor, DNA-binding
IPR009091	1	8942	8	697	0.477685	Regulator of chromosome condensation/beta-lactamase-inhibitor protein II
IPR010761	1	8942	8	697	0.477685	Clc-like
IPR013027	1	8942	8	697	0.477685	FAD-dependent pyridine nucleotide-disulphide oxidoreductase
IPR006162	3	8942	33	697	0.480676	Phosphopantetheine attachment site
IPR012335	7	8942	85	697	0.49751	Thioredoxin fold
IPR003392	3	8942	34	697	0.500923	Patched
IPR011990	7	8942	86	697	0.510137	Tetratricopeptide-like helical
IPR000569	1	8942	9	697	0.518434	HECT
IPR000851	1	8942	9	697	0.518434	Ribosomal protein S5
IPR001619	1	8942	9	697	0.518434	Sec1-like protein
IPR002314	1	8942	9	697	0.518434	tRNA synthetase, class II (G, H, P and S)
IPR002341	1	8942	9	697	0.518434	HSF/ETS, DNA-binding
IPR003604	1	8942	9	697	0.518434	Zinc finger, U1-type
IPR004274	1	8942	9	697	0.518434	NLI interacting factor
IPR005828	1	8942	9	697	0.518434	General substrate transporter
IPR006028	1	8942	9	697	0.518434	Gamma-aminobutyric acid A receptor
IPR007863	1	8942	9	697	0.518434	Peptidase M16, C-terminal
IPR008934	1	8942	9	697	0.518434	Acid phosphatase/vanadium-dependent haloperoxidase
IPR011594	1	8942	9	697	0.518434	Thioredoxin-like
IPR013322	1	8942	9	697	0.518434	TRAF-type
IPR000219	2	8942	22	697	0.520557	DH
IPR000795	2	8942	22	697	0.520557	Protein synthesis factor, GTP-binding
IPR000910	2	8942	22	697	0.520557	HMG1/2 (high mobility group) box
IPR004088	3	8942	35	697	0.520759	KH, type 1
IPR011989	8	8942	101	697	0.534826	Armadillo-like helical
IPR001202	2	8942	23	697	0.544907	WW/Rsp5/WWP
IPR005225	5	8942	63	697	0.550859	Small GTP-binding protein domain
IPR000152	4	8942	50	697	0.554014	Aspartic acid and asparagine hydroxylation site
IPR001007	1	8942	10	697	0.556008	von Willebrand factor, type C
IPR001054	1	8942	10	697	0.556008	Adenylyl cyclase class-3/4/guanylyl cyclase
IPR001201	1	8942	10	697	0.556008	PAP/25A core
IPR001594	1	8942	10	697	0.556008	Zinc finger, DHHC-type
IPR001917	1	8942	10	697	0.556008	Aminotransferase, class-II
IPR002155	1	8942	10	697	0.556008	Thiolase
IPR007502	1	8942	10	697	0.556008	Helicase-associated region
IPR010625	1	8942	10	697	0.556008	CHCH
IPR011051	1	8942	10	697	0.556008	Cupin, RmlC-type
IPR011057	1	8942	10	697	0.556008	Mss4-like
IPR011709	1	8942	10	697	0.556008	Protein of unknown function DUF1605
IPR002017	2	8942	24	697	0.56838	Spectrin repeat
IPR013126	2	8942	24	697	0.56838	Heat shock protein 70
IPR006209	3	8942	38	697	0.577559	EGF-like
IPR000215	6	8942	79	697	0.587476	Proteinase inhibitor I4, serpin
IPR000159	1	8942	11	697	0.590655	RA
IPR000418	1	8942	11	697	0.590655	Ets
IPR001251	1	8942	11	697	0.590655	Cellular retinaldehyde-binding/triple function, C-terminal
IPR001298	1	8942	11	697	0.590655	Filamin/ABP280 repeat
IPR001450	1	8942	11	697	0.590655	4Fe-4S ferredoxin, iron-sulfur binding
IPR001545	1	8942	11	697	0.590655	Gonadotropin, beta chain
IPR002073	1	8942	11	697	0.590655	3'5'-cyclic nucleotide phosphodiesterase
IPR002113	1	8942	11	697	0.590655	Adenine nucleotide translocator 1
IPR002464	1	8942	11	697	0.590655	ATP-dependent helicase, DEAH-box
IPR005135	1	8942	11	697	0.590655	Endonuclease/exonuclease/phosphatase
IPR013017	1	8942	11	697	0.590655	NHL
IPR000173	2	8942	25	697	0.590965	Glyceraldehyde 3-phosphate dehydrogenase
IPR010978	2	8942	25	697	0.590965	tRNA-binding arm
IPR012287	5	8942	66	697	0.593122	Homeodomain-related
IPR006201	3	8942	40	697	0.61299	Neurotransmitter-gated ion-channel
IPR001356	4	8942	54	697	0.616033	Homeobox
IPR000467	1	8942	12	697	0.622601	D111/G-patch
IPR000555	1	8942	12	697	0.622601	Mov34/MPN/PAD-1
IPR000560	1	8942	12	697	0.622601	Histidine acid phosphatase
IPR000615	1	8942	12	697	0.622601	Bestrophin
IPR001199	1	8942	12	697	0.622601	Cytochrome b5
IPR001258	1	8942	12	697	0.622601	NHL repeat
IPR001279	1	8942	12	697	0.622601	Beta-lactamase-like
IPR001451	1	8942	12	697	0.622601	Bacterial transferase hexapeptide repeat
IPR001683	1	8942	12	697	0.622601	Phox-like
IPR001766	1	8942	12	697	0.622601	Fork head transcription factor
IPR002453	1	8942	12	697	0.622601	Beta tubulin
IPR005824	1	8942	12	697	0.622601	KOW
IPR006121	1	8942	12	697	0.622601	Heavy metal transport/detoxification protein
IPR007104	1	8942	12	697	0.622601	Paired-like homeobox
IPR008162	1	8942	12	697	0.622601	Inorganic pyrophosphatase
IPR000583	8	8942	109	697	0.622993	Glutamine amidotransferase, class-II
IPR000008	2	8942	27	697	0.633458	C2
IPR000169	3	8942	42	697	0.646368	Peptidase, cysteine peptidase active site
IPR000209	1	8942	13	697	0.652058	Peptidase S8 and S53, subtilisin, kexin, sedolisin
IPR001124	1	8942	13	697	0.652058	Lipid-binding serum glycoprotein
IPR002007	1	8942	13	697	0.652058	Animal haem peroxidase
IPR002067	1	8942	13	697	0.652058	Mitochondrial carrier protein
IPR008974	1	8942	13	697	0.652058	TRAF-like
IPR001810	2	8942	28	697	0.653376	Cyclin-like F-box
IPR002041	2	8942	28	697	0.653376	GTP-binding nuclear protein Ran
IPR001881	3	8942	43	697	0.662273	EGF-like calcium-binding
IPR008266	3	8942	43	697	0.662273	Tyrosine protein kinase, active site
IPR011011	3	8942	43	697	0.662273	Zinc finger, FYVE/PHD-type
IPR003591	2	8942	29	697	0.67242	Leucine-rich repeat, typical subtype
IPR000834	3	8942	44	697	0.677653	Peptidase M14, carboxypeptidase A
IPR003578	3	8942	44	697	0.677653	Ras small GTPase, Rho type
IPR001107	1	8942	14	697	0.679218	Band 7 protein
IPR001209	1	8942	14	697	0.679218	Ribosomal protein S14
IPR001589	1	8942	14	697	0.679218	Actin-binding, actinin-type
IPR011511	1	8942	14	697	0.679218	Variant SH3
IPR011993	6	8942	87	697	0.681504	Pleckstrin homology-type
IPR001220	1	8942	15	697	0.704261	Legume lectin, beta domain
IPR001436	1	8942	15	697	0.704261	Alpha crystallin
IPR001723	1	8942	15	697	0.704261	Steroid hormone receptor
IPR001752	1	8942	15	697	0.704261	Kinesin, motor region
IPR000379	2	8942	32	697	0.724481	Esterase/lipase/thioesterase
IPR006663	2	8942	32	697	0.724481	Thioredoxin domain 2
IPR000048	1	8942	16	697	0.727352	IQ calmodulin-binding region
IPR000301	1	8942	16	697	0.727352	CD9/CD37/CD63 antigen
IPR000306	1	8942	16	697	0.727352	Zinc finger, FYVE-type
IPR001026	1	8942	16	697	0.727352	Epsin, N-terminal
IPR002097	1	8942	16	697	0.727352	Profilin/allergen
IPR004001	1	8942	16	697	0.727352	Actin
IPR004829	1	8942	16	697	0.727352	Cell surface antigen
IPR010255	1	8942	16	697	0.727352	Haem peroxidase
IPR008271	8	8942	120	697	0.727869	Serine/threonine protein kinase, active site
IPR000883	1	8942	17	697	0.748642	Cytochrome c oxidase, subunit I
IPR002172	1	8942	17	697	0.748642	Low density lipoprotein-receptor, class A
IPR006026	1	8942	17	697	0.748642	Peptidase, metallopeptidases
IPR006195	1	8942	17	697	0.748642	Aminoacyl-transfer RNA synthetase, class II
IPR013761	1	8942	17	697	0.748642	Sterile alpha motif-type
IPR007284	1	8942	18	697	0.768272	Ground-like region
IPR008979	1	8942	18	697	0.768272	Galactose-binding like
IPR003006	8	8942	125	697	0.768416	Immunoglobulin/major histocompatibility complex
IPR001611	3	8942	51	697	0.770884	Leucine-rich repeat
IPR000980	2	8942	36	697	0.782855	SH2 motif
IPR000223	1	8942	19	697	0.786371	Peptidase S26A, signal peptidase I
IPR010993	1	8942	19	697	0.786371	Sterile alpha motif homology
IPR011048	1	8942	19	697	0.786371	Cytochrome cd1-nitrite reductase-like, C-terminal haem d1
IPR013753	3	8942	53	697	0.793093	Ras
IPR000990	1	8942	20	697	0.803058	Innexin
IPR005479	1	8942	20	697	0.803058	Carbamoyl-phosphate synthase L chain, ATP-binding
IPR006058	1	8942	20	697	0.803058	2Fe-2S ferredoxin, iron-sulfur binding site
IPR001622	2	8942	38	697	0.807757	K+ channel, pore region
IPR008973	2	8942	38	697	0.807757	C2 calcium/lipid-binding region, CaLB
IPR001865	1	8942	21	697	0.818443	Ribosomal protein S2
IPR006029	1	8942	21	697	0.818443	Neurotransmitter-gated ion-channel transmembrane region
IPR008984	1	8942	21	697	0.818443	SMAD/FHA
IPR008991	1	8942	21	697	0.818443	Translation protein SH3-like
IPR013766	1	8942	21	697	0.818443	Thioredoxin domain
IPR001623	2	8942	39	697	0.819229	Heat shock protein DnaJ, N-terminal
IPR000742	3	8942	57	697	0.832139	EGF-like, type 3
IPR001452	3	8942	57	697	0.832139	Src homology-3
IPR002052	1	8942	22	697	0.832628	N-6 Adenine-specific DNA methylase
IPR002114	1	8942	22	697	0.832628	Phosphotransferase system, HPr serine phosphorylation site
IPR005834	1	8942	22	697	0.832628	Haloacid dehalogenase-like hydrolase
IPR009007	1	8942	22	697	0.832628	Peptidase aspartic, catalytic
IPR013091	1	8942	22	697	0.832628	EGF calcium-binding
IPR008042	2	8942	41	697	0.840348	Retrotransposon, Pao
IPR006210	3	8942	58	697	0.840853	EGF
IPR001395	1	8942	23	697	0.845707	Aldo/keto reductase
IPR002223	1	8942	23	697	0.845707	Proteinase inhibitor I2, Kunitz metazoa
IPR001245	10	8942	168	697	0.853357	Tyrosine protein kinase
IPR001849	3	8942	60	697	0.857111	Pleckstrin-like
IPR006662	1	8942	24	697	0.857764	Thioredoxin-related
IPR003439	2	8942	44	697	0.867852	ABC transporter related
IPR001412	1	8942	25	697	0.868881	Aminoacyl-tRNA synthetase, class I
IPR013026	2	8942	45	697	0.876007	Tetratricopeptide region
IPR000731	1	8942	27	697	0.888579	Sterol-sensing 5TM box
IPR001878	1	8942	27	697	0.888579	Zinc finger, CCHC-type
IPR003582	1	8942	27	697	0.888579	Metridin-like ShK toxin
IPR002068	1	8942	28	697	0.89729	Heat shock protein Hsp20
IPR003595	1	8942	29	697	0.905321	Protein tyrosine phosphatase, catalytic region
IPR002486	4	8942	87	697	0.915935	Nematode cuticle collagen, N-terminal
IPR000884	1	8942	31	697	0.919551	Thrombospondin, type I
IPR001440	1	8942	32	697	0.925843	Tetratricopeptide TPR_1
IPR002290	11	8942	204	697	0.929674	Serine/threonine protein kinase
IPR002110	3	8942	73	697	0.931382	Ankyrin
IPR000051	1	8942	33	697	0.931644	SAM (and some other nucleotide) binding motif
IPR000210	1	8942	33	697	0.931644	BTB
IPR005312	1	8942	35	697	0.941922	Protein of unknown function DUF1759
IPR001781	1	8942	36	697	0.946467	LIM, zinc-binding
IPR001005	1	8942	37	697	0.950657	Myb, DNA-binding
IPR002048	4	8942	97	697	0.950702	Calcium-binding EF-hand
IPR007087	16	8942	291	697	0.950728	Zinc finger, C2H2-type
IPR000242	1	8942	39	697	0.958079	Tyrosine specific protein phosphatase
IPR013098	1	8942	40	697	0.961361	Immunoglobulin I-set
IPR001993	1	8942	41	697	0.964386	Mitochondrial substrate carrier
IPR013320	1	8942	42	697	0.967175	Concanavalin A-like lectin/glucanase, subgroup
IPR000387	1	8942	45	697	0.974299	Tyrosine specific protein phosphatase and dual specificity protein phosphatase
IPR008985	1	8942	45	697	0.974299	Concanavalin A-like lectin/glucanase
IPR000719	14	8942	280	697	0.976207	Protein kinase
IPR003598	1	8942	48	697	0.97988	Immunoglobulin C2 type
IPR011992	3	8942	94	697	0.980895	EF-Hand type
IPR006025	2	8942	73	697	0.981155	Peptidase M, neutral zinc metallopeptidases, zinc-binding site
IPR008957	1	8942	53	697	0.986622	Fibronectin, type III-like fold
IPR003599	1	8942	54	697	0.987671	Immunoglobulin subtype
IPR010916	2	8942	86	697	0.992494	TonB box, N-terminal
IPR000886	2	8942	88	697	0.993498	Endoplasmic reticulum targeting sequence
IPR000276	2	8942	89	697	0.993949	Rhodopsin-like GPCR superfamily
IPR011009	13	8942	298	697	0.994283	Protein kinase-like
IPR001478	1	8942	69	697	0.996382	PDZ/DHR/GLGF
IPR007110	1	8942	77	697	0.99812	Immunoglobulin-like
