# Supplementary material for: Gender-Associated Genes in Filarial Nematodes Are Important for Reproduction and Potential Intervention Targets
Source: PLoS Negl Trop Dis. 2011 Jan 25;5(1):e947. doi: 10.1371/journal.pntd.0000947 (PMC3026763; doi:10.1371/journal.pntd.0000947)
Supplement: Table S5 — KEGG pathways of filarial gender-associated genes. (0.11 MB XLS) [file pntd.0000947.s005.xls]

## Sheet: Male Mapping
Pathway	Pathway ID	# Genes_mapped	# KOs_mapped	Genes Mapped	KOs Mapped
1. Metabolism		60	40
1.1 Carbohydrate Metabolism		30	17
Glycolysis / Gluconeogenesis	ko00010	8	5	14877.m00029 12420.m00166 BMC11583 14971.m02819 14971.m02823 BMC07540 14773.m00936 BMW00838	K01689 K00850 K00844 K00873 K00161
Citrate cycle (TCA cycle)	ko00020	2	2	BMC02854 BMC03444	K00234 K01899
Pentose phosphate pathway	ko00030	6	4	14877.m00029 BMC06394 14682.m00038 15554.m00026 BMC06646 BMC07540	K00852 K00850 K00033 K01807
Pentose and glucuronate interconversions	ko00040	0	0
Fructose and mannose metabolism	ko00051	3	2	14877.m00029 12420.m00166 BMC07540	K00850 K00844
Galactose metabolism	ko00052	3	2	14877.m00029 12420.m00166 BMC07540	K00850 K00844
Ascorbate and aldarate metabolism	ko00053	0	0
Starch and sucrose metabolism	ko00500	5	2	14982.m02257 12420.m00166 BMC07662 BMC06571 13186.m00013	K01194 K00844
Aminosugars metabolism	ko00530	2	2	12420.m00166 13269.m00308	K00844 K01183
Nucleotide sugars metabolism	ko00520	1	1	BMC04304	K01710
Pyruvate metabolism	ko00620	4	2	14971.m02819 14971.m02823 14773.m00936 BMW00838	K00873 K00161
Glyoxylate and dicarboxylate metabolism	ko00630	0	0
Propanoate metabolism	ko00640	1	1	BMC03444	K01899
Butanoate metabolism	ko00650	2	2	15080.m00107 14773.m00936	K01580 K00161
C5-Branched dibasic acid metabolism	ko00660	0	0
Inositol metabolism	ko00031	0	0
Inositol phosphate metabolism	ko00562	9	3	12595.m00015 14979.m04615 14990.m07775 14525.m00161 14975.m04377 14409.m00254 14084.m00022 14980.m02815 14992.m11358	K00924 K01099 K01116
1.2 Energy Metabolism		24	17
Oxidative phosphorylation	ko00190	14	9	TC2795 BMW01358 BMC06259 14972.m07390 BMC04127 TC2784 BMC00352 BMC05255 WB-contig_1567 BMC02854 WB-contig_275 BMW00070 BMC03300 BMC00485	K03884 K03879 K02261 K02267 K02257 K03880 K00234 K02256 K02262
ATP synthesis	ko00193	2	2	BMC07979 14318.m00072	K02153 K02154
Photosynthesis	ko00195	0	0
Carbon fixation	ko00710	4	2	15554.m00026 14971.m02819 14971.m02823 BMW00838	K01807 K00873
Reductive carboxylate cycle (CO2 fixation)	ko00720	0	0
Methane metabolism	ko00680	0	0
Nitrogen metabolism	ko00910	1	1	TC3053	K00261
Sulfur metabolism	ko00920	0	0
ATPases		3	3	14975.m04510 BMC05487 BMC05214	K01537 K05853 K01538
Pyruvate/Oxoglutarate oxidoreductases		0	0
1.3 Lipid Metabolism		0	0
Fatty acid biosynthesis	ko00061	0	0
Fatty acid elongation in mitochondria	ko00062	0	0
Fatty acid metabolism	ko00071	0	0
Synthesis and degradation of ketone bodies	ko00072	0	0
Biosynthesis of steroids	ko00100	0	0
Bile acid biosynthesis	ko00120	0	0
C21-Steroid hormone metabolism	ko00140	0	0
Androgen and estrogen metabolism	ko00150	0	0
Glycerolipid metabolism	ko00561	0	0
Glycerophospholipid metabolism	ko00564	0	0
Arachidonic acid metabolism	ko00590	0	0
Linoleic acid metabolism	ko00591	0	0
1.4 Nucleotide Metabolism		8	5
Purine metabolism	ko00230	8	5	15088.m00016 BMC10462 14715.m01247 BMW00267 14962.m00668 14971.m02819 14971.m02823 BMW00838	K01120 K08046 K00939 K01511 K00873
Pyrimidine metabolism	ko00240	1	1	14962.m00668	K01511
1.5 Amino Acid Metabolism		4	4
Glutamate metabolism	ko00251	2	2	15080.m00107 TC3053	K01580 K00261
Alanine and aspartate metabolism	ko00252	1	1	15080.m00107	K01580
Glycine, serine and threonine metabolism	ko00260	0	0
Methionine metabolism	ko00271	0	0
Cysteine metabolism	ko00272	0	0
Valine, leucine and isoleucine degradation	ko00280	0	0
Valine, leucine and isoleucine biosynthesis	ko00290	1	1	14773.m00936	K00161
Lysine biosynthesis	ko00300	0	0
Lysine degradation	ko00310	0	0
Arginine and proline metabolism	ko00330	1	1	TC3053	K00261
Histidine metabolism	ko00340	0	0
Tyrosine metabolism	ko00350	0	0
Phenylalanine metabolism	ko00360	0	0
Tryptophan metabolism	ko00380	0	0
Phenylalanine, tyrosine and tryptophan biosynthesis	ko00400	1	1	BMC11583	K01689
Urea cycle and metabolism of amino groups	ko00220	1	1	TC3053	K00261
1.6 Metabolism of Other Amino Acids		3	3
beta-Alanine metabolism	ko00410	1	1	15080.m00107	K01580
Taurine and hypotaurine metabolism	ko00430	1	1	15080.m00107	K01580
Aminophosphonate metabolism	ko00440	0	0
Selenoamino acid metabolism	ko00450	0	0
Cyanoamino acid metabolism	ko00460	0	0
D-Glutamine and D-glutamate metabolism	ko00471	1	1	TC3053	K00261
D-Arginine and D-ornithine metabolism	ko00472	0	0
D-Alanine metabolism	ko00473	0	0
Glutathione metabolism	ko00480	1	1	BMC04004	K00799
1.7 Glycan Biosynthesis and Metabolism		2	2
N-Glycan biosynthesis	ko00510	0	0
High-mannose type N-glycan biosynthesis	ko00513	0	0
N-Glycan degradation	ko00511	0	0
O-Glycan biosynthesis	ko00512	0	0
Chondroitin sulfate biosynthesis	ko00532	0	0
Heparan sulfate biosynthesis	ko00534	0	0
Keratan sulfate biosynthesis	ko00533	0	0
Glycosaminoglycan degradation	ko00531	0	0
Lipopolysaccharide biosynthesis	ko00540	0	0
Peptidoglycan biosynthesis	ko00550	0	0
Glycosylphosphatidylinositol(GPI)-anchor biosynthesis	ko00563	0	0
Glycosphingolipid metabolism	ko00600	1	1	12621.m00167	K04714
Ganglioside biosynthesis	ko00604	0	0
Globoside metabolism	ko00603	0	0
Proteoglycans		0	0
Blood group glycolipid biosynthesis - lactoseries	ko00601	0	0
Blood group glycolipid biosynthesis - neo-lactoseries	ko00602	1	1	14992.m10950	K07971
1.8 Biosynthesis of Polyketides and Nonribosomal Peptides		1	1
Biosynthesis of ansamycins	ko01051	0	0
Biosynthesis of type II polyketide backbone	ko01056	0	0
Biosynthesis of type II polyketide products	ko01057	0	0
Polyketide sugar unit biosynthesis	ko00523	1	1	BMC04304	K01710
Biosynthesis of siderophore group nonribosomal peptides	ko01053	0	0
Biosynthesis of vancomycin group antibiotics	ko01055	1	1	BMC04304	K01710
1.9 Metabolism of Cofactors and Vitamins		10	3
Thiamine metabolism	ko00730	0	0
Riboflavin metabolism	ko00740	2	1	14990.m07866 BMC08365	K01078
Vitamin B6 metabolism	ko00750	0	0
Nicotinate and nicotinamide metabolism	ko00760	7	1	12595.m00015 14979.m04615 14525.m00161 14409.m00254 14084.m00022 14980.m02815 14992.m11358	K00924
Pantothenate and CoA biosynthesis	ko00770	0	0
Biotin metabolism	ko00780	0	0
Folate biosynthesis	ko00790	1	1	14992.m10969	K01495
One carbon pool by folate	ko00670	0	0
Retinol metabolism	ko00830	0	0
Porphyrin and chlorophyll metabolism	ko00860	0	0
Ubiquinone biosynthesis	ko00130	0	0
1.10 Biosynthesis of Secondary Metabolites		2	2
Terpenoid biosynthesis	ko00900	0	0
Diterpenoid biosynthesis	ko00904	0	0
Monoterpenoid biosynthesis	ko00902	0	0
Limonene and pinene degradation	ko00903	0	0
Indole and ipecac alkaloid biosynthesis	ko00901	0	0
Stilbene, coumarine and lignin biosynthesis	ko00940	0	0
Flavonoid biosynthesis	ko00941	0	0
Alkaloid biosynthesis I	ko00950	0	0
Alkaloid biosynthesis II	ko00960	0	0
Penicillins and cephalosporins biosynthesis	ko00311	0	0
beta-Lactam resistance	ko00312	0	0
Streptomycin biosynthesis	ko00521	2	2	12420.m00166 BMC04304	K00844 K01710
Tetracycline biosynthesis	ko00253	0	0
Novobiocin biosynthesis	ko00401	0	0
1.11 Xenobiotics Biodegradation and Metabolism		10	3
Caprolactam degradation	ko00930	0	0
Biphenyl degradation	ko00621	0	0
Toluene and xylene degradation	ko00622	0	0
gamma-Hexachlorocyclohexane degradation	ko00361	2	1	14990.m07866 BMC08365	K01078
3-Chloroacrylic acid degradation	ko00641	0	0
1,1,1-Trichloro-2,2-bis(4-chlorophenyl)ethane (DDT) degradation	ko00351	0	0
2,4-Dichlorobenzoate degradation	ko00623	0	0
1,2-Dichloroethane degradation	ko00631	0	0
Tetrachloroethene degradation	ko00625	0	0
Styrene degradation	ko00643	0	0
1,4-Dichlorobenzene degradation	ko00627	0	0
Nitrobenzene degradation	ko00626	0	0
Ethylbenzene degradation	ko00642	0	0
Fluorene degradation	ko00628	0	0
Carbazole degradation	ko00629	0	0
Benzoate degradation via CoA ligation	ko00632	7	1	12595.m00015 14979.m04615 14525.m00161 14409.m00254 14084.m00022 14980.m02815 14992.m11358	K00924
Benzoate degradation via hydroxylation	ko00362	0	0
Atrazine degradation	ko00791	0	0
Bisphenol A degradation	ko00363	0	0
1- and 2-Methylnaphthalene degradation	ko00624	0	0
Metabolism of xenobiotics by cytochrome P450	ko00980	1	1	BMC04004	K00799
1.12 Enzyme Families		0	0
Cytochrome P450		0	0
2. Genetic Information Processing		19	18
2.1 Transcription		1	1
RNA polymerase	ko03020	0	0
Basal transcription factors	ko03022	1	1	BMC05417	K03128
HTH family transcriptional regulators		0	0
Other and unclassified family transcriptional regulators		0	0
Other transcription related proteins		0	0
2.2 Translation		5	5
Ribosome		4	4	WB-contig_491 BMC06526 BMC00623 BMC07066	K02905 K02953 K02872 K02873
Aminoacyl-tRNA biosynthesis	ko00970	0	0
Translation factors		1	1	BMC05801	K03231
Other translation proteins		0	0
2.3 Folding, Sorting and Degradation		9	9
Protein export	ko03060	0	0
Type II secretion system	ko03090	0	0
Type III secretion system	ko03070	0	0
Type IV secretion system	ko03080	0	0
SNARE interactions in vesicular transport	ko04130	2	2	14058.m00557 14670.m00180	K08488 K08510
Regulation of autophagy	ko04140	0	0
Ubiquitin mediated proteolysis	ko04120	2	2	BMC03774 12905.m00017	K03094 K04678
Proteasome	ko03050	3	3	14979.m04420 14980.m02817 14570.m00059	K03030 K03062 K03036
Protein folding and associated processing		2	2	AA991097 14980.m02680	K01802 K03544
2.4 Replication and Repair		4	3
DNA polymerase	ko03030	2	1	BMC06381 BMC02752	K02327
Replication complex		1	1	14323.m00082	K02621
Other replication, recombination and repair proteins		1	1	15133.m00187	K03469
3. Environmental Information Processing		42	35
3.1 Membrane Transport		10	8
ABC transporters		1	1	BMC02137	K05643
Phosphotransferase system (PTS)	ko02060	0	0
Pores ion channels		0	0
Other ion-coupled transporters		3	3	BMC06708 14979.m04629 BMC04146	K03316 K03454 K05863
Major facilitator superfamily (MFS)		5	3	14979.m04385 BMC02422 12664.m00017 14922.m00065 14287.m00022	K08193 K08189 K08150
Electron transfer carriers		1	1	BMC03664	K08360
Other transporters		0	0
3.2 Signal Transduction		20	19
Two-component system	ko02020	0	0
MAPK signaling pathway		6	6	BMC02331 BMC07284 14992.m11176 14990.m07872 BMC04004 BMC02527	K04458 K00799 K04361 K04461 K04378 K04437
Wnt signaling pathway	ko04310	1	1	12905.m00017	K03094
Notch signaling pathway	ko04330	1	1	14947.m01150	K06060
Hedgehog signaling pathway	ko04340	2	1	BMC00603 14992.m11187	K02218
TGF-beta signaling pathway	ko04350	2	2	14979.m04624 BMC03774	K04676 K04678
VEGF signaling pathway	ko04370	2	2	TC2784 BMC10860	K02261 K05760
Jak-STAT signaling pathway	ko04630	0	0
Calcium signaling pathway	ko04020	5	5	BMC02801 BMC04146 BMC05214 14990.m07872 12871.m00092	K00907 K05853 K02183 K04361 K05863
Phosphatidylinositol signaling system	ko04070	3	3	14990.m07775 BMC02801 14975.m04377	K02183 K01099 K01116
mTOR signaling pathway	ko04150	0	0
3.3 Signaling Molecules and Interaction		14	10
Neuroactive ligand-receptor interaction	ko04080	2	1	BMC11125 BMC06058	K04280
Cytokine-cytokine receptor interaction	ko04060	1	1	14990.m07872	K04361
ECM-receptor interaction	ko04512	1	1	TC2884	K06236
Cell adhesion molecules (CAMs)		0	0
Cytokines		0	0
Cytokine receptors		1	1	14990.m07872	K04361
Nuclear receptors		0	0
GTP-binding proteins		0	0
G protein-coupled receptors		2	1	BMC11125 BMC06058	K04280
Ion channels		8	5	WB-contig_1157 BMW00076 14992.m11021 14977.m05083 BMC10934 14932.m00516 14980.m02688 BMC00271	K05321 K05312 K05397 K05324 K04952
CAM ligands		1	1	TC2884	K06236
CD molecules		2	2	14975.m04510 13743.m00022	K01389 K01538
4. Cellular Processes		42	29
4.1 Cell Motility		10	8
Bacterial chemotaxis	ko02030	0	0
Flagellar assembly	ko02040	0	0
Regulation of actin cytoskeleton	ko04810	10	8	14450.m00177 14992.m11146 BMC04277 BMC10860 13825.m00092 BMC12317 TC2814 14990.m07872 BMC00945 12871.m00092	K00907 K05740 K04361 K05692 K06220 K05766 K06269 K05760
Bacterial motility proteins		0	0
4.2 Cell Growth and Death		5	3
Cell cycle		4	2	BMC04284 14907.m00582 14907.m00581 12905.m00017	K02087 K03094
Apoptosis	ko04210	0	0
Cell division		1	1	TC3662	K02427
Sporulation		0	0
Germination		0	0
4.3 Cell Communication		19	14
Focal adhesion	ko04510	11	9	14450.m00177 14992.m11146 BMC04277 BMC10860 TC2884 BMC02331 BMC12317 TC2814 BMW00449 14990.m07872 12871.m00092	K05740 K06273 K06236 K04437 K00907 K05692 K04361 K06269 K05760
Adherens junction	ko04520	3	2	TC2814 BMC12317 14990.m07872	K04361 K05692
Tight junction	ko04530	2	1	TC2814 BMC12317	K05692
Gap junction	ko04540	9	6	BMC00603 14907.m00582 13325.m00228 15088.m00016 14907.m00581 15259.m00007 BMC04284 14992.m11187 14990.m07872	K02087 K07375 K08046 K02218 K04361 K07374
4.4 Endocrine System		12	7
Insulin signaling pathway	ko04910	8	4	14877.m00029 14450.m00177 14992.m11146 BMC02801 14971.m02819 BMC07540 14971.m02823 BMW00838	K02183 K00850 K06269 K00873
Adipocytokine signaling pathway	ko04920	0	0
GnRH signaling pathway	ko04912	5	4	BMC02801 15088.m00016 BMC11125 BMC06058 14990.m07872	K02183 K08046 K04361 K04280
4.5 Immune System		9	7
Hematopoietic cell lineage	ko04640	1	1	13743.m00022	K01389
Complement and coagulation cascades	ko04610	0	0
Toll-like receptor signaling pathway	ko04620	0	0
Natural killer cell mediated cytotoxicity		0	0
Antigen processing and presentation	ko04612	4	3	BMC04302 BMC00098 BMC00991 BMC04366	K08057 K01368 K01365
T cell receptor signaling pathway	ko04660	0	0
B cell receptor signaling pathway	ko04662	0	0
Fc epsilon RI signaling pathway	ko04664	0	0
Leukocyte transendothelial migration	ko04670	4	3	TC2814 BMC12317 BMC10860 14973.m02714	K04351 K05692 K05760
4.6 Nervous System		3	2
Long-term potentiation	ko04720	3	2	14450.m00177 BMC02801 14992.m11146	K02183 K06269
Long-term depression	ko04730	0	0
4.7 Sensory System		6	3
Olfactory transduction	ko04740	5	2	14980.m02688 14932.m00516 BMC02801 14992.m11021 BMC00271	K02183 K04952
Taste transduction	ko04742	1	1	15088.m00016	K08046
4.8 Development		2	2
Dorso-ventral axis formation	ko04320	1	1	14990.m07872	K04361
Axon guidance	ko04360	1	1	14950.m01814	K07527
4.9 Behavior		2	1
Circadian rhythm		2	1	BMC00603 14992.m11187	K02218
5. Human Diseases		10	7
5.1 Neurodegenerative Disorders		5	4
Alzheimer's disease	ko05010	1	1	13743.m00022	K01389
Parkinson's disease	ko05020	3	2	14229.m00039 BMC03352 14356.m00511	K04555 K04552
Amyotrophic lateral sclerosis (ALS)	ko05030	0	0
Huntington's disease	ko05040	1	1	BMC02801	K02183
Dentatorubropallidoluysian atrophy (DRPLA)	ko05050	0	0
Prion disease	ko05060	0	0
5.2 Metabolic Disorders		5	3
Type I diabetes mellitus	ko04940	2	2	15080.m00107 BMC06796	K01294 K01580
Type II diabetes mellitus	ko04930	3	1	14971.m02819 14971.m02823 BMW00838	K00873
Maturity onset diabetes of the young	ko04950	0	0
7. Unclassified		50	15
7.1 Metabolism		21	7
Other carbohydrate metabolism		0	0
Other energy metabolism		1	1	BMC10296	K04755
Other lipid metabolism		0	0
Other nucleotide metabolism		0	0
Other amino acid metabolism		0	0
Other glycan biosynthesis and metabolism		0	0
Metabolism of other cofactors and vitamins		0	0
Biosynthesis and biodegradation of other secondary metabolites		0	0
Restriction enzyme		0	0
Other enzymes		20	6	BMC10182 WB-contig_1687 14992.m11122 14979.m04468 14975.m04320 BMC04147 14945.m00256 14280.m00062 14992.m11299 BMC01842 14367.m00313 14992.m11121 12575.m00215 14977.m05065 BMC01190 BMC03147 14367.m00312 14992.m11215 BMC10345 13289.m00063	K01530 K01090 K01072 K08076 K01373 K00504
7.2 Genetic Information Processing		0	0
Non-enzyme		0	0
7.3 Cellular Processes and Signaling		29	8
Inorganic ion transport and metabolism		2	1	TC3175 BMC05334	K04564
Signal transduction mechanisms		25	5	14442.m00132 14977.m05061 14232.m00274 13322.m00193 14779.m00753 14285.m00052 14977.m05086 14345.m00059 15003.m00141 12526.m00073 13139.m00017 14961.m05263 14088.m00010 15131.m00093 BMC05756 14977.m05111 12451.m00032 13834.m00094 14992.m11020 BMC07398 14977.m05027 BMC10093 13772.m00027 14975.m04398 BMC01784	K08253 K00870 K06070 K01104 K08286
Cell motility and secretion		1	1	14653.m00289	K07996
Membrane and intracellular structural molecules		1	1	13166.m00048	K07604
7.4 Poorly Characterized		0	0
General function prediction only		0	0
Function unknown		0	0

## Sheet: Male Statistics
Pathway	X	M	K	N	P_value
Signal transduction mechanisms	25	3947	137	187	2.60932e-09
Other enzymes	20	3947	140	187	6.62201e-06
Inositol phosphate metabolism	9	3947	54	187	0.000827624
Olfactory transduction	5	3947	17	187	0.000878504
Gap junction	9	3947	57	187	0.00123811
Benzoate degradation via CoA ligation	7	3947	42	187	0.00314977
Nicotinate and nicotinamide metabolism	7	3947	44	187	0.00413003
Major facilitator superfamily (MFS)	5	3947	32	187	0.0160587
Pentose phosphate pathway	6	3947	45	187	0.0182053
Regulation of actin cytoskeleton	10	3947	107	187	0.0289068
Focal adhesion	11	3947	125	187	0.0332684
Ion channels	8	3947	81	187	0.0364468
Type II diabetes mellitus	3	3947	16	187	0.0371515
GnRH signaling pathway	5	3947	42	187	0.0464595
ATPases	3	3947	18	187	0.0505291
Circadian rhythm	2	3947	8	187	0.0517773
Insulin signaling pathway	8	3947	87	187	0.0521829
Galactose metabolism	3	3947	20	187	0.065914
Calcium signaling pathway	5	3947	47	187	0.0694687
Glycolysis / Gluconeogenesis	8	3947	94	187	0.0754009
Parkinson's disease	3	3947	23	187	0.0924541
Long-term potentiation	3	3947	23	187	0.0924541
Electron transfer carriers	1	3947	2	187	0.0925223
Streptomycin biosynthesis	2	3947	12	187	0.107896
Polyketide sugar unit biosynthesis	1	3947	3	187	0.135538
Biosynthesis of vancomycin group antibiotics	1	3947	3	187	0.135538
Cell motility and secretion	1	3947	3	187	0.135538
Hematopoietic cell lineage	1	3947	3	187	0.135538
gamma-Hexachlorocyclohexane degradation	2	3947	15	187	0.156715
Type I diabetes mellitus	2	3947	15	187	0.156715
Inorganic ion transport and metabolism	2	3947	17	187	0.191157
Taste transduction	1	3947	5	187	0.21558
Purine metabolism	8	3947	123	187	0.226123
Hedgehog signaling pathway	2	3947	20	187	0.244311
Oxidative phosphorylation	14	3947	240	187	0.244829
Cytokine-cytokine receptor interaction	1	3947	6	187	0.252791
Leukocyte transendothelial migration	4	3947	55	187	0.262404
SNARE interactions in vesicular transport	2	3947	22	187	0.280108
Taurine and hypotaurine metabolism	1	3947	7	187	0.288246
D-Glutamine and D-glutamate metabolism	1	3947	7	187	0.288246
Carbon fixation	4	3947	59	187	0.305411
Riboflavin metabolism	2	3947	24	187	0.315783
Alzheimer's disease	1	3947	8	187	0.322027
Other energy metabolism	1	3947	8	187	0.322027
Cytokine receptors	1	3947	8	187	0.322027
G protein-coupled receptors	2	3947	25	187	0.333485
Neuroactive ligand-receptor interaction	2	3947	26	187	0.351054
Starch and sucrose metabolism	5	3947	83	187	0.357334
MAPK signaling pathway	6	3947	104	187	0.370635
Pyruvate metabolism	4	3947	65	187	0.371037
Phosphatidylinositol signaling system	3	3947	46	187	0.373097
Blood group glycolipid biosynthesis - neo-lactoseries	1	3947	10	187	0.384879
Other ion-coupled transporters	3	3947	51	187	0.437794
Metabolism of xenobiotics by cytochrome P450	1	3947	12	187	0.441933
Fructose and mannose metabolism	3	3947	52	187	0.450455
Aminosugars metabolism	2	3947	33	187	0.46839
Membrane and intracellular structural molecules	1	3947	13	187	0.468453
Urea cycle and metabolism of amino groups	1	3947	13	187	0.468453
Antigen processing and presentation	4	3947	75	187	0.478766
beta-Alanine metabolism	1	3947	15	187	0.517792
TGF-beta signaling pathway	2	3947	37	187	0.529615
VEGF signaling pathway	2	3947	37	187	0.529615
Huntington's disease	1	3947	16	187	0.540725
Dorso-ventral axis formation	1	3947	17	187	0.562573
DNA polymerase	2	3947	41	187	0.585908
Adherens junction	3	3947	64	187	0.591367
Phenylalanine, tyrosine and tryptophan biosynthesis	1	3947	19	187	0.603215
Ubiquitin mediated proteolysis	2	3947	44	187	0.624777
Glutamate metabolism	2	3947	45	187	0.637095
Replication complex	1	3947	21	187	0.6401
Valine, leucine and isoleucine biosynthesis	1	3947	22	187	0.657242
Cell division	1	3947	22	187	0.657242
CD molecules	2	3947	47	187	0.660779
Nucleotide sugars metabolism	1	3947	24	187	0.689129
Proteasome	3	3947	75	187	0.69837
Butanoate metabolism	2	3947	51	187	0.704429
Cell cycle	4	3947	104	187	0.735047
ATP synthesis	2	3947	55	187	0.743328
Propanoate metabolism	1	3947	28	187	0.744317
Glycosphingolipid metabolism	1	3947	29	187	0.756517
Alanine and aspartate metabolism	1	3947	29	187	0.756517
Notch signaling pathway	1	3947	29	187	0.756517
Nitrogen metabolism	1	3947	29	187	0.756517
Glutathione metabolism	1	3947	29	187	0.756517
ECM-receptor interaction	1	3947	31	187	0.779208
Citrate cycle (TCA cycle)	2	3947	63	187	0.808143
Basal transcription factors	1	3947	36	187	0.827147
CAM ligands	1	3947	38	187	0.843283
Arginine and proline metabolism	1	3947	40	187	0.857921
Axon guidance	1	3947	42	187	0.871197
Folate biosynthesis	1	3947	43	187	0.877366
ABC transporters	1	3947	45	187	0.888834
Tight junction	2	3947	86	187	0.921052
Other replication, recombination and repair proteins	1	3947	60	187	0.946856
Pyrimidine metabolism	1	3947	67	187	0.962377
Wnt signaling pathway	1	3947	72	187	0.970615
Translation factors	1	3947	92	187	0.9891
Protein folding and associated processing	2	3947	169	187	0.997768
Ribosome	4	3947	409	187	0.999998

## Sheet: Female Mapping
Pathway	Pathway ID	# Genes_mapped	# KOs_mapped	Genes Mapped	KOs Mapped
1. Metabolism		90	67
1.1 Carbohydrate Metabolism		29	18
Glycolysis / Gluconeogenesis	ko00010	4	3	BMC03213 BMC11868 BMC09107 BMC09779	K00002 K00016 K00873
Citrate cycle (TCA cycle)	ko00020	3	3	BMC01980 12498.m00044 BMC12065	K00164 K01903 K00026
Pentose phosphate pathway	ko00030	1	1	13919.m00035	K00948
Pentose and glucuronate interconversions	ko00040	0	0
Fructose and mannose metabolism	ko00051	1	1	14972.m07809	K00966
Galactose metabolism	ko00052	0	0
Ascorbate and aldarate metabolism	ko00053	0	0
Starch and sucrose metabolism	ko00500	9	2	13883.m00025 14992.m11022 14744.m00190 14992.m10892 14206.m00120 TC3421 14424.m00394 14231.m00141 14977.m04872	K01178 K01529
Aminosugars metabolism	ko00530	3	3	13906.m00034 14932.m00514 14968.m01454	K01238 K00884 K01183
Nucleotide sugars metabolism	ko00520	1	1	13906.m00034	K01238
Pyruvate metabolism	ko00620	4	3	BMC03213 BMC11868 BMC09107 BMC12065	K00016 K00873 K00026
Glyoxylate and dicarboxylate metabolism	ko00630	2	2	15068.m00079 BMC12065	K01816 K00026
Propanoate metabolism	ko00640	3	3	BMC11868 WB-contig_1317 12498.m00044	K00016 K00249 K01903
Butanoate metabolism	ko00650	3	1	13247.m00711 13247.m00712 BMC00580	K00022
C5-Branched dibasic acid metabolism	ko00660	1	1	12498.m00044	K01903
Inositol metabolism	ko00031	0	0
Inositol phosphate metabolism	ko00562	3	2	14979.m04525 13785.m00206 BMC00257	K00924 K00889
1.2 Energy Metabolism		23	19
Oxidative phosphorylation	ko00190	11	9	WB-contig_1168 BMC06073 15260.m00044 15295.m00028 13731.m00025 BMC08269 BMW00487 BMC11563 TC3105 14944.m00552 14980.m02751	K03937 K03938 K00413 K03959 K00415 K02264 K00411 K03966 K02265
ATP synthesis	ko00193	5	4	14979.m04381 BMC06765 14990.m07764 14980.m02814 14981.m02457	K02151 K02155 K02146 K02154
Photosynthesis	ko00195	0	0
Carbon fixation	ko00710	3	2	BMC03213 BMC09107 BMC12065	K00873 K00026
Reductive carboxylate cycle (CO2 fixation)	ko00720	2	2	12498.m00044 BMC12065	K01903 K00026
Methane metabolism	ko00680	2	2	14968.m01486 13259.m00011	K00297 K00430
Nitrogen metabolism	ko00910	1	1	14015.m00093	K00261
Sulfur metabolism	ko00920	0	0
ATPases		0	0
Pyruvate/Oxoglutarate oxidoreductases		0	0
1.3 Lipid Metabolism		6	4
Fatty acid biosynthesis	ko00061	0	0
Fatty acid elongation in mitochondria	ko00062	3	1	13247.m00711 13247.m00712 BMC00580	K00022
Fatty acid metabolism	ko00071	4	2	13247.m00711 13247.m00712 WB-contig_1317 BMC00580	K00022 K00249
Synthesis and degradation of ketone bodies	ko00072	0	0
Biosynthesis of steroids	ko00100	1	1	14975.m04530	K01597
Bile acid biosynthesis	ko00120	0	0
C21-Steroid hormone metabolism	ko00140	0	0
Androgen and estrogen metabolism	ko00150	0	0
Glycerolipid metabolism	ko00561	1	1	BMC09779	K00002
Glycerophospholipid metabolism	ko00564	0	0
Arachidonic acid metabolism	ko00590	0	0
Linoleic acid metabolism	ko00591	0	0
1.4 Nucleotide Metabolism		12	12
Purine metabolism	ko00230	6	5	BMC03213 14977.m05096 BMC06950 14958.m00342 BMC09107 13919.m00035	K01769 K01120 K01951 K00873 K00948
Pyrimidine metabolism	ko00240	6	7	14652.m00413 14917.m00332 BMC04376 14062.m00073 14355.m00216 13555.m00076	K00560 K01489 K01937 K01591 K00762 K00757 K00945
1.5 Amino Acid Metabolism		24	18
Glutamate metabolism	ko00251	5	5	14977.m05096 14015.m00093 BMW00482 14200.m00063 14968.m01454	K00294 K01885 K00884 K00261 K01951
Alanine and aspartate metabolism	ko00252	5	1	BMC01461 BMC00697 WB-contig_300 BMW00248 BMW00043	K01893
Glycine, serine and threonine metabolism	ko00260	1	1	14961.m05084	K01697
Methionine metabolism	ko00271	1	1	14961.m05084	K01697
Cysteine metabolism	ko00272	1	1	BMC11868	K00016
Valine, leucine and isoleucine degradation	ko00280	4	2	13247.m00711 13247.m00712 WB-contig_1317 BMC00580	K00022 K00249
Valine, leucine and isoleucine biosynthesis	ko00290	2	2	BMC07627 14990.m08120	K01870 K01873
Lysine biosynthesis	ko00300	0	0
Lysine degradation	ko00310	4	2	13247.m00711 13247.m00712 BMC01980 BMC00580	K00022 K00164
Arginine and proline metabolism	ko00330	4	4	14015.m00093 BMW00482 14200.m00063 12583.m00117	K00294 K00318 K00261 K01881
Histidine metabolism	ko00340	0	0
Tyrosine metabolism	ko00350	2	1	BMC12253 TC2901	K07253
Phenylalanine metabolism	ko00360	3	2	BMC12253 13259.m00011 TC2901	K00430 K07253
Tryptophan metabolism	ko00380	5	3	13247.m00711 13247.m00712 BMC01980 14356.m00519 BMC00580	K00022 K00164 K01932
Phenylalanine, tyrosine and tryptophan biosynthesis	ko00400	0	0
Urea cycle and metabolism of amino groups	ko00220	1	1	14015.m00093	K00261
1.6 Metabolism of Other Amino Acids		4	4
beta-Alanine metabolism	ko00410	1	1	WB-contig_1317	K00249
Taurine and hypotaurine metabolism	ko00430	0	0
Aminophosphonate metabolism	ko00440	0	0
Selenoamino acid metabolism	ko00450	2	2	14961.m05084 BMC01488	K01697 K01008
Cyanoamino acid metabolism	ko00460	0	0
D-Glutamine and D-glutamate metabolism	ko00471	1	1	14015.m00093	K00261
D-Arginine and D-ornithine metabolism	ko00472	0	0
D-Alanine metabolism	ko00473	0	0
Glutathione metabolism	ko00480	0	0
1.7 Glycan Biosynthesis and Metabolism		14	9
N-Glycan biosynthesis	ko00510	2	2	14972.m07546 14330.m00200	K00736 K00729
High-mannose type N-glycan biosynthesis	ko00513	0	0
N-Glycan degradation	ko00511	2	2	BMC06770 BMC02543	K01191 K01192
O-Glycan biosynthesis	ko00512	0	0
Chondroitin sulfate biosynthesis	ko00532	0	0
Heparan sulfate biosynthesis	ko00534	1	1	13681.m00010	K02366
Keratan sulfate biosynthesis	ko00533	0	0
Glycosaminoglycan degradation	ko00531	0	0
Lipopolysaccharide biosynthesis	ko00540	0	0
Peptidoglycan biosynthesis	ko00550	0	0
Glycosylphosphatidylinositol(GPI)-anchor biosynthesis	ko00563	1	1	13586.m00153	K03861
Glycosphingolipid metabolism	ko00600	2	2	14979.m04429 14972.m07538	K01634 K04714
Ganglioside biosynthesis	ko00604	0	0
Globoside metabolism	ko00603	0	0
Proteoglycans		6	1	TC3302 15015.m00016 14296.m00063 12495.m00012 15377.m00007 BMC02037	K08131
Blood group glycolipid biosynthesis - lactoseries	ko00601	0	0
Blood group glycolipid biosynthesis - neo-lactoseries	ko00602	0	0
1.8 Biosynthesis of Polyketides and Nonribosomal Peptides		0	0
Biosynthesis of ansamycins	ko01051	0	0
Biosynthesis of type II polyketide backbone	ko01056	0	0
Biosynthesis of type II polyketide products	ko01057	0	0
Polyketide sugar unit biosynthesis	ko00523	0	0
Biosynthesis of siderophore group nonribosomal peptides	ko01053	0	0
Biosynthesis of vancomycin group antibiotics	ko01055	0	0
1.9 Metabolism of Cofactors and Vitamins		15	7
Thiamine metabolism	ko00730	0	0
Riboflavin metabolism	ko00740	2	1	13261.m00257 BMC08960	K01078
Vitamin B6 metabolism	ko00750	0	0
Nicotinate and nicotinamide metabolism	ko00760	2	1	14979.m04525 13785.m00206	K00924
Pantothenate and CoA biosynthesis	ko00770	0	0
Biotin metabolism	ko00780	0	0
Folate biosynthesis	ko00790	7	1	13883.m00025 14992.m11022 14744.m00190 TC3421 14206.m00120 14424.m00394 14977.m04872	K01529
One carbon pool by folate	ko00670	2	2	14968.m01486 14355.m00216	K00560 K00297
Retinol metabolism	ko00830	1	1	14243.m00191	K00061
Porphyrin and chlorophyll metabolism	ko00860	1	1	14200.m00063	K01885
Ubiquinone biosynthesis	ko00130	0	0
1.10 Biosynthesis of Secondary Metabolites		1	1
Terpenoid biosynthesis	ko00900	0	0
Diterpenoid biosynthesis	ko00904	0	0
Monoterpenoid biosynthesis	ko00902	0	0
Limonene and pinene degradation	ko00903	0	0
Indole and ipecac alkaloid biosynthesis	ko00901	0	0
Stilbene, coumarine and lignin biosynthesis	ko00940	1	1	13259.m00011	K00430
Flavonoid biosynthesis	ko00941	0	0
Alkaloid biosynthesis I	ko00950	0	0
Alkaloid biosynthesis II	ko00960	0	0
Penicillins and cephalosporins biosynthesis	ko00311	0	0
beta-Lactam resistance	ko00312	0	0
Streptomycin biosynthesis	ko00521	0	0
Tetracycline biosynthesis	ko00253	0	0
Novobiocin biosynthesis	ko00401	0	0
1.11 Xenobiotics Biodegradation and Metabolism		8	4
Caprolactam degradation	ko00930	4	2	13247.m00711 13247.m00712 BMC09779 BMC00580	K00022 K00002
Biphenyl degradation	ko00621	0	0
Toluene and xylene degradation	ko00622	0	0
gamma-Hexachlorocyclohexane degradation	ko00361	2	1	13261.m00257 BMC08960	K01078
3-Chloroacrylic acid degradation	ko00641	0	0
1,1,1-Trichloro-2,2-bis(4-chlorophenyl)ethane (DDT) degradation	ko00351	0	0
2,4-Dichlorobenzoate degradation	ko00623	0	0
1,2-Dichloroethane degradation	ko00631	0	0
Tetrachloroethene degradation	ko00625	0	0
Styrene degradation	ko00643	0	0
1,4-Dichlorobenzene degradation	ko00627	0	0
Nitrobenzene degradation	ko00626	0	0
Ethylbenzene degradation	ko00642	0	0
Fluorene degradation	ko00628	0	0
Carbazole degradation	ko00629	0	0
Benzoate degradation via CoA ligation	ko00632	2	1	14979.m04525 13785.m00206	K00924
Benzoate degradation via hydroxylation	ko00362	0	0
Atrazine degradation	ko00791	0	0
Bisphenol A degradation	ko00363	0	0
1- and 2-Methylnaphthalene degradation	ko00624	0	0
Metabolism of xenobiotics by cytochrome P450	ko00980	0	0
1.12 Enzyme Families		0	0
Cytochrome P450		0	0
2. Genetic Information Processing		81	54
2.1 Transcription		8	8
RNA polymerase	ko03020	5	5	13418.m00094 14990.m07831 14242.m00095 BMC00877 14873.m00236	K03016 K03013 K03021 K03015 K03023
Basal transcription factors	ko03022	3	3	14972.m07689 BMC01699 BMC03976	K03120 K03627 K03132
HTH family transcriptional regulators		0	0
Other and unclassified family transcriptional regulators		0	0
Other transcription related proteins		0	0
2.2 Translation		35	21
Ribosome		11	6	BMC01616 14944.m00544 14937.m00494 WB-contig_173 BMC11740 BMC04343 BMC03199 BMC00707 12902.m00230 WB-contig_1496 TC3217	K02934 K02901 K02978 K02936 K02981 K02891
Aminoacyl-tRNA biosynthesis	ko00970	8	5	BMC07627 BMC00697 14990.m08120 BMC01461 14200.m00063 WB-contig_300 BMW00043 BMW00248	K01870 K01885 K01873 K01893 K01881
Translation factors		9	5	BMC01550 12438.m00121 14894.m00090 14080.m00070 BMC07137 14992.m11155 14992.m10899 14992.m10898 BMC00511	K03231 K02355 K03257 K03233 K03263
Other translation proteins		7	5	14972.m07494 WB-contig_407 12681.m00097 BMC07946 BMC06384 14705.m00193 14972.m07280	K06158 K05542 K01265 K05543 K00989
2.3 Folding, Sorting and Degradation		29	18
Protein export	ko03060	0	0
Type II secretion system	ko03090	0	0
Type III secretion system	ko03070	0	0
Type IV secretion system	ko03080	0	0
SNARE interactions in vesicular transport	ko04130	3	3	13927.m00015 14992.m11406 14037.m00209	K08486 K08489 K08510
Regulation of autophagy	ko04140	2	2	14981.m02382 BMC05925	K08341 K08343
Ubiquitin mediated proteolysis	ko04120	4	3	BMC05354 13212.m00014 13920.m00453 BMC02074	K03870 K03868 K03361
Proteasome	ko03050	4	4	WB-contig_1367 13663.m00020 14954.m01633 14973.m02631	K03028 K06693 K02729 K03036
Protein folding and associated processing		16	6	BMC06885 WB-contig_1184 BMC02434 BMC10097 BMC06388 14773.m00904 14990.m07927 12692.m00025 WB-contig_381 BMC00215 14990.m07926 BMC06236 BMC01935 15309.m00029 BMC03103 15413.m00008	K03599 K07400 K03283 K01802 K04077 K01829
2.4 Replication and Repair		9	7
DNA polymerase	ko03030	4	3	14973.m02603 14974.m00843 BMC01259 BMC03075	K02343 K02324 K03511
Replication complex		0	0
Other replication, recombination and repair proteins		5	4	15133.m00190 13304.m00057 14979.m04620 14968.m01448 BMC01736	K03648 K03546 K04802 K01669
3. Environmental Information Processing		51	46
3.1 Membrane Transport		7	5
ABC transporters		0	0
Phosphotransferase system (PTS)	ko02060	0	0
Pores ion channels		1	1	WB-contig_1184	K03283
Other ion-coupled transporters		4	2	BMC02923 TC3497 BMC00821 WB-contig_240	K03450 K05863
Major facilitator superfamily (MFS)		2	2	BMC02610 15547.m00008	K08189 K08202
Electron transfer carriers		0	0
Other transporters		0	0
3.2 Signal Transduction		29	26
Two-component system	ko02020	0	0
MAPK signaling pathway		9	9	WB-contig_1184 14972.m07798 BMC02941 14956.m00538 12417.m00015 14554.m00228 14977.m04912 BMC10898 14961.m05360	K04458 K04468 K04448 K04393 K04440 K04409 K03283 K07211 K04441
Wnt signaling pathway	ko04310	11	10	BMC04368 14992.m10818 12883.m00085 14972.m07487 14237.m00395 12417.m00015 13212.m00014 14977.m04912 BMC10898 WB-contig_1349 BMC08514	K03068 K04507 K04468 K03868 K04448 K03456 K04440 K04690 K04500 K03115
Notch signaling pathway	ko04330	2	2	15450.m00008 14961.m04898	K06063 K02599
Hedgehog signaling pathway	ko04340	1	1	BMW00762	K06225
TGF-beta signaling pathway	ko04350	6	5	BMC04368 BMW00153 BMC08707 12883.m00085 13212.m00014 WB-contig_1349	K04683 K04676 K03868 K04500 K03456
VEGF signaling pathway	ko04370	2	2	BMC02941 14956.m00538	K04441 K04393
Jak-STAT signaling pathway	ko04630	0	0
Calcium signaling pathway	ko04020	5	3	BMC02923 TC3497 BMC07744 BMC11821 WB-contig_240	K05862 K02183 K05863
Phosphatidylinositol signaling system	ko04070	2	2	BMC07744 BMC00257	K02183 K00889
mTOR signaling pathway	ko04150	1	1	14529.m00214	K07204
3.3 Signaling Molecules and Interaction		21	19
Neuroactive ligand-receptor interaction	ko04080	4	3	14228.m00020 BMC07709 14944.m00537 14065.m00027	K05185 K05547 K08362
Cytokine-cytokine receptor interaction	ko04060	0	0
ECM-receptor interaction	ko04512	2	2	14845.m00009 14910.m00009	K05719 K06238
Cell adhesion molecules (CAMs)		1	1	14910.m00009	K05719
Cytokines		0	0
Cytokine receptors		1	1	BMC03573	K05127
Nuclear receptors		4	3	14944.m00540 BMC07709 14944.m00537 14065.m00027	K05547 K08528 K08362
GTP-binding proteins		6	5	14972.m07586 BMC02431 13401.m00088 BMC02941 14972.m07591 14225.m00073	K07974 K07977 K07897 K07943 K04393
G protein-coupled receptors		1	1	14992.m10818	K04690
Ion channels		7	7	14228.m00020 14375.m00018 14687.m00368 12506.m00095 14975.m04413 13387.m00011 WB-contig_1297	K05328 K04804 K05185 K05312 K05320 K05329 K05397
CAM ligands		1	1	14845.m00009	K06238
CD molecules		1	1	14910.m00009	K05719
4. Cellular Processes		63	48
4.1 Cell Motility		9	9
Bacterial chemotaxis	ko02030	0	0
Flagellar assembly	ko02040	0	0
Regulation of actin cytoskeleton	ko04810	9	9	14979.m04441 BMC02941 14910.m00009 14961.m05178 14824.m00121 14258.m00140 BMC05828 14961.m05360 BMC00257	K05751 K00889 K04393 K04409 K05719 K05692 K05755 K05759 K05769
Bacterial motility proteins		0	0
4.2 Cell Growth and Death		20	15
Cell cycle		17	12	BMC04368 14968.m01448 BMC01736 14355.m00213 14961.m05054 12575.m00210 BMC02630 13652.m00092 14276.m00245 12883.m00085 13920.m00453 BMC06324 14483.m00024 BMW00153 13212.m00014 WB-contig_262 BMC00748	K02365 K04802 K02219 K03868 K04683 K02087 K05868 K04500 K02607 K03361 K06678 K06630
Apoptosis	ko04210	1	1	14973.m02600	K04727
Cell division		2	2	14979.m04374 14971.m02861	K02427 K03593
Sporulation		0	0
Germination		0	0
4.3 Cell Communication		26	19
Focal adhesion	ko04510	9	9	BMC02941 14910.m00009 14389.m00203 14258.m00140 14977.m04912 14845.m00009 BMC10898 BMC02383 14961.m05360	K04448 K04393 K04440 K05719 K04409 K05692 K06278 K06238 K06271
Adherens junction	ko04520	6	5	BMC04368 12417.m00015 12883.m00085 14258.m00140 BMC02941 14237.m00395	K04468 K05692 K03115 K04500 K04393
Tight junction	ko04530	7	7	14258.m00140 BMC03100 BMC02941 14972.m07447 BMW01236 WB-contig_1349 14237.m00395	K06094 K05692 K03115 K06099 K03456 K06110 K04393
Gap junction	ko04540	9	3	TC3804 BMW00271 TC2945 14958.m00342 BMW00329 BMW00705 BMC00759 12575.m00210 14737.m00016	K02087 K01769 K07374
4.4 Endocrine System		8	7
Insulin signaling pathway	ko04910	5	4	BMC03213 14529.m00214 BMC07744 BMC10898 BMC09107	K07204 K02183 K00873 K04440
Adipocytokine signaling pathway	ko04920	1	1	BMC10898	K04440
GnRH signaling pathway	ko04912	5	5	BMC07744 14977.m04912 BMC02941 BMC10898 14956.m00538	K02183 K04448 K04441 K04393 K04440
4.5 Immune System		13	11
Hematopoietic cell lineage	ko04640	0	0
Complement and coagulation cascades	ko04610	0	0
Toll-like receptor signaling pathway	ko04620	4	4	14977.m04912 14554.m00228 BMC10898 14956.m00538	K07211 K04448 K04441 K04440
Natural killer cell mediated cytotoxicity		1	1	14961.m05360	K04409
Antigen processing and presentation	ko04612	5	3	13240.m00055 BMC02319 WB-contig_1184 12633.m00021 BMB_gene_9	K03283 K01368 K01365
T cell receptor signaling pathway	ko04660	3	3	14977.m04912 BMC02941 14961.m05360	K04409 K04448 K04393
B cell receptor signaling pathway	ko04662	1	1	14977.m04912	K04448
Fc epsilon RI signaling pathway	ko04664	2	2	BMC10898 14956.m00538	K04441 K04440
Leukocyte transendothelial migration	ko04670	4	4	14258.m00140 BMC02941 14910.m00009 14956.m00538	K05719 K05692 K04441 K04393
4.6 Nervous System		3	3
Long-term potentiation	ko04720	1	1	BMC07744	K02183
Long-term depression	ko04730	2	2	WB-contig_1349 14958.m00342	K01769 K03456
4.7 Sensory System		1	1
Olfactory transduction	ko04740	1	1	BMC07744	K02183
Taste transduction	ko04742	0	0
4.8 Development		6	5
Dorso-ventral axis formation	ko04320	1	1	14961.m04898	K02599
Axon guidance	ko04360	5	4	BMC01938 BMC02941 14910.m00009 14961.m05360 WB-contig_1221	K05719 K04409 K07521 K04393
4.9 Behavior		1	1
Circadian rhythm		1	1	14361.m00189	K03731
5. Human Diseases		9	7
5.1 Neurodegenerative Disorders		5	4
Alzheimer's disease	ko05010	0	0
Parkinson's disease	ko05020	1	1	TC3297	K04555
Amyotrophic lateral sclerosis (ALS)	ko05030	0	0
Huntington's disease	ko05040	2	2	14961.m05084 BMC07744	K01697 K02183
Dentatorubropallidoluysian atrophy (DRPLA)	ko05050	0	0
Prion disease	ko05060	2	1	BMC06885 15413.m00008	K04077
5.2 Metabolic Disorders		6	4
Type I diabetes mellitus	ko04940	2	1	BMC06885 15413.m00008	K04077
Type II diabetes mellitus	ko04930	3	2	BMC03213 BMC10898 BMC09107	K00873 K04440
Maturity onset diabetes of the young	ko04950	1	1	14355.m00223	K08031
7. Unclassified		18	15
7.1 Metabolism		10	8
Other carbohydrate metabolism		0	0
Other energy metabolism		0	0
Other lipid metabolism		2	1	14610.m00102 13036.m00011	K00507
Other nucleotide metabolism		0	0
Other amino acid metabolism		1	1	14977.m04862	K01303
Other glycan biosynthesis and metabolism		0	0
Metabolism of other cofactors and vitamins		0	0
Biosynthesis and biodegradation of other secondary metabolites		0	0
Restriction enzyme		0	0
Other enzymes		7	6	BMC06482 BMC02903 BMC09229 14973.m02644 WB-contig_456 14972.m07322 BMC00580	K01090 K01371 K01317 K01072 K00485 K08078
7.2 Genetic Information Processing		0	0
Non-enzyme		0	0
7.3 Cellular Processes and Signaling		8	7
Inorganic ion transport and metabolism		0	0
Signal transduction mechanisms		6	5	BMC01868 14974.m00810 14954.m01585 14975.m04512 12531.m00013 14961.m05261	K08253 K02208 K08286 K08252 K08283
Cell motility and secretion		1	1	14973.m02608	K07996
Membrane and intracellular structural molecules		1	1	14296.m00065	K07603
7.4 Poorly Characterized		0	0
General function prediction only		0	0
Function unknown		0	0

## Sheet: Female Statistics
Pathway	X	M	K	N	P_value
Cell cycle	17	3947	104	267	0.000501892
Proteoglycans	6	3947	21	267	0.00206717
Nuclear receptors	4	3947	10	267	0.00310429
Wnt signaling pathway	11	3947	72	267	0.00822856
Toll-like receptor signaling pathway	4	3947	14	267	0.0119279
Gap junction	9	3947	57	267	0.0131842
Caprolactam degradation	4	3947	16	267	0.019487
Folate biosynthesis	7	3947	43	267	0.0235934
Other lipid metabolism	2	3947	4	267	0.0249712
TGF-beta signaling pathway	6	3947	37	267	0.0356964
Alanine and aspartate metabolism	5	3947	29	267	0.0424738
Fatty acid elongation in mitochondria	3	3947	15	267	0.0760331
Type II diabetes mellitus	3	3947	16	267	0.0890823
Neuroactive ligand-receptor interaction	4	3947	26	267	0.0945818
Protein folding and associated processing	16	3947	169	267	0.104908
Starch and sucrose metabolism	9	3947	83	267	0.105815
Retinol metabolism	1	3947	2	267	0.130733
Axon guidance	5	3947	42	267	0.151146
Tryptophan metabolism	5	3947	42	267	0.151146
GnRH signaling pathway	5	3947	42	267	0.151146
RNA polymerase	5	3947	43	267	0.162221
Aminoacyl-tRNA biosynthesis	8	3947	79	267	0.162636
Fatty acid metabolism	4	3947	32	267	0.167158
Translation factors	9	3947	92	267	0.167229
SNARE interactions in vesicular transport	3	3947	22	267	0.183095
Glutamate metabolism	5	3947	45	267	0.185302
Cell motility and secretion	1	3947	3	267	0.189565
Methane metabolism	2	3947	12	267	0.192692
Valine, leucine and isoleucine degradation	4	3947	35	267	0.209103
Calcium signaling pathway	5	3947	47	267	0.209499
Prion disease	2	3947	13	267	0.218133
Regulation of autophagy	2	3947	13	267	0.218133
N-Glycan degradation	2	3947	13	267	0.218133
Other translation proteins	7	3947	73	267	0.221754
T cell receptor signaling pathway	3	3947	25	267	0.23709
Glyoxylate and dicarboxylate metabolism	2	3947	14	267	0.243837
Adherens junction	6	3947	64	267	0.263122
MAPK signaling pathway	9	3947	104	267	0.269082
gamma-Hexachlorocyclohexane degradation	2	3947	15	267	0.269653
Type I diabetes mellitus	2	3947	15	267	0.269653
Phenylalanine metabolism	3	3947	27	267	0.274459
Arginine and proline metabolism	4	3947	40	267	0.284363
Propanoate metabolism	3	3947	28	267	0.293377
Huntington's disease	2	3947	16	267	0.295448
C5-Branched dibasic acid metabolism	1	3947	5	267	0.295593
Regulation of actin cytoskeleton	9	3947	107	267	0.297148
Pyrimidine metabolism	6	3947	67	267	0.298847
DNA polymerase	4	3947	41	267	0.299926
Ion channels	7	3947	81	267	0.306748
ATP synthesis	5	3947	55	267	0.314249
One carbon pool by folate	2	3947	17	267	0.321109
Ubiquitin mediated proteolysis	4	3947	44	267	0.347088
Tight junction	7	3947	86	267	0.362851
Fc epsilon RI signaling pathway	2	3947	19	267	0.371641
Other replication, recombination and repair proteins	5	3947	60	267	0.382958
D-Glutamine and D-glutamate metabolism	1	3947	7	267	0.387795
Aminosugars metabolism	3	3947	33	267	0.388246
Circadian rhythm	1	3947	8	267	0.429282
Cytokine receptors	1	3947	8	267	0.429282
Basal transcription factors	3	3947	36	267	0.443864
Valine, leucine and isoleucine biosynthesis	2	3947	22	267	0.444363
Cell division	2	3947	22	267	0.444363
Other ion-coupled transporters	4	3947	51	267	0.456494
Focal adhesion	9	3947	125	267	0.473882
Riboflavin metabolism	2	3947	24	267	0.490185
Heparan sulfate biosynthesis	1	3947	10	267	0.504039
Apoptosis	1	3947	10	267	0.504039
Lysine degradation	4	3947	55	267	0.516367
Leukocyte transendothelial migration	4	3947	55	267	0.516367
GTP-binding proteins	6	3947	85	267	0.519037
Stilbene, coumarine and lignin biosynthesis	1	3947	12	267	0.569037
Reductive carboxylate cycle (CO2 fixation)	2	3947	28	267	0.574369
Antigen processing and presentation	5	3947	75	267	0.580553
Long-term depression	2	3947	29	267	0.593775
Glycosphingolipid metabolism	2	3947	29	267	0.593775
Notch signaling pathway	2	3947	29	267	0.593775
Glycosylphosphatidylinositol(GPI)-anchor biosynthesis	1	3947	13	267	0.598279
Biosynthesis of steroids	1	3947	13	267	0.598279
Cell adhesion molecules (CAMs)	1	3947	13	267	0.598279
Membrane and intracellular structural molecules	1	3947	13	267	0.598279
Urea cycle and metabolism of amino groups	1	3947	13	267	0.598279
Maturity onset diabetes of the young	1	3947	14	267	0.625543
B cell receptor signaling pathway	1	3947	14	267	0.625543
ECM-receptor interaction	2	3947	31	267	0.630591
Major facilitator superfamily (MFS)	2	3947	32	267	0.648004
Pyruvate metabolism	4	3947	65	267	0.650572
beta-Alanine metabolism	1	3947	15	267	0.650964
Cysteine metabolism	1	3947	15	267	0.650964
Tyrosine metabolism	2	3947	33	267	0.664763
Selenoamino acid metabolism	2	3947	34	267	0.680875
Butanoate metabolism	3	3947	51	267	0.681136
Olfactory transduction	1	3947	17	267	0.696762
Dorso-ventral axis formation	1	3947	17	267	0.696762
Natural killer cell mediated cytotoxicity	1	3947	17	267	0.696762
Insulin signaling pathway	5	3947	87	267	0.711356
Inositol phosphate metabolism	3	3947	54	267	0.71843
VEGF signaling pathway	2	3947	37	267	0.725445
Hedgehog signaling pathway	1	3947	20	267	0.754477
Proteasome	4	3947	75	267	0.75767
Adipocytokine signaling pathway	1	3947	21	267	0.77117
Methionine metabolism	1	3947	21	267	0.77117
Carbon fixation	3	3947	59	267	0.772962
Benzoate degradation via CoA ligation	2	3947	42	267	0.788019
Parkinson's disease	1	3947	23	267	0.80124
Long-term potentiation	1	3947	23	267	0.80124
Porphyrin and chlorophyll metabolism	1	3947	23	267	0.80124
Nicotinate and nicotinamide metabolism	2	3947	44	267	0.809325
Citrate cycle (TCA cycle)	3	3947	63	267	0.81012
Pores ion channels	1	3947	24	267	0.814765
Nucleotide sugars metabolism	1	3947	24	267	0.814765
G protein-coupled receptors	1	3947	25	267	0.827372
Phosphatidylinositol signaling system	2	3947	46	267	0.828707
N-Glycan biosynthesis	2	3947	47	267	0.83772
Other enzymes	7	3947	140	267	0.846819
Purine metabolism	6	3947	123	267	0.849856
Glycerolipid metabolism	1	3947	29	267	0.869808
Nitrogen metabolism	1	3947	29	267	0.869808
Glycolysis / Gluconeogenesis	4	3947	94	267	0.889515
Other amino acid metabolism	1	3947	32	267	0.894658
Signal transduction mechanisms	6	3947	137	267	0.911358
mTOR signaling pathway	1	3947	37	267	0.926017
CAM ligands	1	3947	38	267	0.931069
Oxidative phosphorylation	11	3947	240	267	0.942551
Glycine, serine and threonine metabolism	1	3947	42	267	0.948064
Pentose phosphate pathway	1	3947	45	267	0.958008
CD molecules	1	3947	47	267	0.963559
Fructose and mannose metabolism	1	3947	52	267	0.974443
Ribosome	11	3947	409	267	0.999965
