# Supplementary material for: Gender-Associated Genes in Filarial Nematodes Are Important for Reproduction and Potential Intervention Targets
Source: PLoS Negl Trop Dis. 2011 Jan 25;5(1):e947. doi: 10.1371/journal.pntd.0000947 (PMC3026763; doi:10.1371/journal.pntd.0000947)
Supplement: Table S6 — RNAi phenotypes of the potential C.elegans homologs of filarial gender-associated genes. (0.17 MB XLS) [file pntd.0000947.s006.xls]

## Sheet: male-associated
gene ID	potential C. elegans homologue	RNAi phenotype
12413.m00011	Y47G6A.31 CE38744	Emb
12420.m00166	F14B4.2b CE36925	Emb
12451.m00032	C55B7.3 CE09014	Emb
12469.m00028	F47B3.4 CE10622	WT
12526.m00073	C25A8.5 CE08385	aldicarb_resistantProtein tyrosine kinase
12557.m00010	Y47D3A.22 CE32261	WT
12575.m00215	F25B3.4 CE05714	WT
12595.m00015	R90.1 CE06325	Unc Lva
12621.m00167	F53H8.4 CE04657	WT
12628.m00036	F20D12.5 CE29767	WT
12658.m00068	C08F8.6 CE05253	WT
12658.m00069	C39H7.1 CE06942	WT
12664.m00017	Y38H8A.5 CE25730	WT
12670.m00021	C17H12.3 CE16864	WT
12699.m00009	T04A8.4 CE39625	WT
12747.m00015	F47D12.7 CE01951	WT
12772.m00013	K07A1.5 CE11848	WT
12902.m00218	C47E8.1 CE35837	WT
12905.m00017	F46A9.5 CE10580	Egl Spn Rup Gon Lva Unclassified Unc Gro Pvl Emb
12951.m00025	K02D7.2 CE30286	WT
12951.m00026	Y38H8A.5 CE25730	WT
12966.m00008	ZK524.1 CE06618	WT
13106.m00007	Y59E9AL.6 CE25514	WT
13138.m00178	Y76A2A.1 CE19270	WT
13139.m00017	K07F5.4b CE39949	WT
13166.m00048	T28F2.8 CE14365	WT
13186.m00013	W05E10.4 CE06551	WT
13187.m00151	F53F8.1 CE17855	WT
13250.m00031	Y5F2A.2 CE19023	WT
13260.m00096	C25G4.1 CE05302	WT
13269.m00308	C04F6.3 CE03923	Emb
13289.m00063	C25A6.1 CE38785	WT
13311.m00343	C47C12.3a CE33037	Lin Unclassified Pvl Unc Egl
13322.m00193	F35C11.3 CE02210	WT
13325.m00228	C54C6.2 CE33770	Lvl Lva Unclassified Pnm Emb
13388.m00074	F40F11.4 CE39499	Gro
13392.m00051	F59A2.6 CE03434	WT
13392.m00052	C16E9.1 CE35403	WT
13401.m00091	T01D3.2 CE30446	WT
13436.m00047	F09C12.8 CE32360	WT
13439.m00017	Y38H8A.5 CE25730	WT
13464.m00239	Y37E11AL.2 CE30218	WT
13466.m00202	F43G9.3 CE10358	Emb Unclassified Gro
13496.m00027	ZK524.1 CE06618	WT
13513.m00023	H02F09.3 CE19479	WT
13528.m00031	Y59E9AL.2 CE22659	WT
13620.m00253	B0213.5 CE16776	WT
13627.m00010	T21B10.2b CE32730	Clr Sma Lva Gro Emb
13632.m00184	C07G1.1 CE06777	WT
13646.m00009	C29F5.3 CE02510	WT
13679.m00015	C06A8.6 CE02457	WT
13734.m00155	H02F09.3 CE19479	WT
13734.m00156	H02F09.3 CE19479	WT
13743.m00022	F18A12.8a CE23669	WT
13766.m00035	Y47D3A.17b CE28126	Emb
13772.m00027	C17H12.3 CE16864	WT
13825.m00092	T28F2.8 CE14365	WT
13834.m00094	C01H6.9 CE07824	not_Emb
13870.m00075	F53B7.5 CE05924	WT
13920.m00443	C39H7.1 CE06942	WT
13982.m00019	ZK524.1 CE06618	WT
14036.m00111	C36E8.2 CE30888	WT
14039.m00116	Y12A6A.1 CE19031	WT
14042.m00081	C03C11.2 CE07874	Tum Unclassified Fog Fem
14043.m00009	W01B6.2 CE03754	WT
14057.m00074	C37C3.1 CE06926	not_Emb
14058.m00557	F36F2.4 CE15978	Emb Unclassified
14084.m00022	M05D6.1 CE03499	WT
14088.m00010	Y48G1C.2 CE34405	WT
14093.m00117	Y38H8A.3 CE18365	WT
14094.m00138	T21G5.4 CE13894	Pvl Lva Stp
14095.m00099	F55D10.5 CE38372	WT
14113.m00028	F32F2.1 CE18658	WT
14178.m00091	C18H7.4 CE17429	WT
14229.m00039	R01H2.6 CE25067	not_Emb
14230.m00222	F01F1.3 CE29250	Emb
14232.m00274	C17H12.3 CE16864	WT
14239.m00341	F55C5.1 CE11150	WT
14258.m00142	C34C12.4 CE31434	WT
14280.m00062	F41E6.6 CE35305	WT
14285.m00052	C17H12.3 CE16864	WT
14287.m00022	Y38H8A.5 CE25730	WT
14294.m00128	K07B1.1 CE35334	WT
14299.m00121	T08B2.5c CE30298	Ste
14318.m00072	F49C12.13 CE37521	Lvl Ste Osmotic
14323.m00082	K06A9.1c CE34576	WT
14338.m00009	C14A4.8 CE02149	WT
14345.m00059	C27D6.11 CE38691	WT
14347.m00048	Y59A8B.7 CE26217	WT
14356.m00511	F58A4.10 CE00216	not_Emb
14362.m00107	F35C11.2 CE02209	WT
14367.m00312	R08C7.8 CE07431	WT
14367.m00313	R08C7.8 CE07431	WT
14402.m00029	ZK757.3b CE24737	Unclassified
14409.m00239	ZK354.7 CE15322	WT
14409.m00244	F15B9.4 CE37351	WT
14409.m00250	B0207.11 CE07689	WT
14409.m00254	ZK666.8 CE02393	WT
14442.m00132	F57B9.8 CE29411	WT
14450.m00177	F56C9.1 CE01319	Egl Sck Emb Mei
14450.m00179	Y47D3A.17b CE28126	Emb
14467.m00092	Y75B12B.2 CE20371	Emb
14486.m00069	H14N18.3 CE17975	WT
14488.m00097	C03C11.2 CE07874	Tum Unclassified Fog Fem
14525.m00161	C09D4.3 CE27672	WT
14527.m00105	R151.10 CE27198	WT
14555.m00010	Y55F3AM.14 CE22541	WT
14570.m00059	K07D4.3 CE19527	Prz Clr Lvl Lva Passage
14590.m00344	T21G5.4 CE13894	Pvl Lva Stp
14592.m00175	C09B8.7c CE33559	WT
14599.m00262	Y39A3A.4 CE21641	WT
14651.m00258	R11E3.6 CE19548	Let not_Emb
14653.m00289	T21D11.1 CE28686	WT
14667.m00127	ZK328.7a CE29638	WT
14670.m00180	T10H9.4 CE18252	Rup Unc aldicarb_resistant
14682.m00038	F07A11.5 CE03147	WT
14715.m01247	F38B2.4 CE02218	WT
14715.m01258	Y71G12B.17 CE26250	WT
14731.m00993	C54C8.5 CE08968	WT
14731.m00999	Y51B9A.3 CE19213	WT
14731.m01005	F47B3.4 CE10622	WT
14761.m00204	F22D6.1 CE05682	Sma
14761.m00206	T04B2.2 CE03609	Emb Unclassified embryonic
14761.m00207	F22D6.1 CE05682	Sma
14772.m00014	K02D7.2 CE30286	WT
14772.m00015	C47C12.3a CE33037	Lin Unclassified Pvl Unc Egl
14773.m00936	T05H10.6a CE01643	Ooc Clr General
14775.m00063	Y76A2A.1 CE19270	WT
14779.m00753	K12C11.4 CE18058	WT
14779.m00756	C16E9.4b CE31881	WT
14786.m00011	Y47D3B.1 CE31837	Let Egl Unclassified Lva
14799.m00203	F37A4.7a CE29961	aldicarb_resistant rbf-1
14827.m00033	K07A1.5 CE11848	WT
14853.m00061	R13H9.5 CE07449	WT
14877.m00029	Y71H10A.1a CE28266	Emb
14905.m00128	Y39A3CL.2 CE25256	WT
14907.m00581	T05G5.3 CE00315	Pvl Unc Bli Passage
14907.m00582	T05G5.3 CE00315	Pvl Unc Bli Passage
14915.m00153	Y38H8A.5 CE25730	WT
14917.m00321	Y55F3AM.14 CE22541	WT
14920.m00401	F10B5.7 CE02178	WT
14922.m00065	F25D7.3 CE09631	Pch Sma Dpy Pvl Unc
14928.m00201	Y72A10A.1 CE37172	WT
14932.m00516	C17F3.3 CE17414	WT
14937.m00496	C23H5.2 CE17437	WT
14945.m00256	F57C12.1 CE31188	WT
14947.m01130	F54H5.3 CE01966	Unclassified
14947.m01138	B0024.8 CE25738	WT
14947.m01150	ZK524.1 CE06618	WT
14950.m01814	F53G12.6 CE29331	WT
14954.m01571	Y18D10A.7c CE21403	WT
14954.m01669	Y16B4A.1 CE29366	Unc
14954.m01712	C42D4.3 CE04191	WT
14961.m04960	T27A10.7 CE37679	Lvl
14961.m04989	C30G4.7 CE27806	WT
14961.m05058	B0393.4 CE00857	WT
14961.m05105	T04F8.4 CE03617	WT
14961.m05244	F42H11.1 CE10330	WT
14961.m05263	F49B2.5 CE24991	WT
14961.m05348	F18E9.3 CE35494	WT
14962.m00662	Y55F3AM.14 CE22541	WT
14962.m00668	F08C6.6 CE27925	WT
14963.m01789	M05D6.1 CE03499	WT
14963.m01804	F25B3.6 CE09619	Unc Bmd Lva Stp Gro Lvl Emb
14967.m01530	K05B2.2a CE29427	WT
14967.m01578	C47C12.3a CE33037	Lin Unclassified Pvl Unc Egl
14968.m01476	C25D7.2 CE08388	WT
14971.m02798	F55A12.9b CE26925	WT
14971.m02819	F25H5.3c CE36135	Cortical
14971.m02823	F25H5.3c CE36135	Cortical
14971.m02850	EGAP7.1 CE07013	Unc Dpy
14972.m06963	ZK682.5 CE05103	Lva Gro
14972.m06968	R05G6.1 CE07414	WT
14972.m07043	B0035.4 CE05162	not_Emb
14972.m07201	ZC518.3b CE31744	Emb
14972.m07227	K08E4.3 CE03463	WT
14972.m07229	Y105C5A.23 CE24056	WT
14972.m07230	Y73B6BL.35 CE29929	WT
14972.m07390	Y71H2AM.5 CE22939	Clr Lva Stp Gro Emb
14972.m07411	Y24D9B.1 CE31635	WT
14972.m07543	T09B9.4 CE01652	Emb
14972.m07594	Y55F3BR.6 CE39864	WT
14972.m07601	W07G1.3 CE37052	WT
14972.m07716	T23G5.2a CE39782	WT
14972.m07828	F43G9.5 CE10362	Emb Sck Stp
14972.m07829	R05F9.12 CE31976	WT
14972.m07856	K07F5.16 CE34920	WT
14972.m07867	C33D9.1b CE30499	Unc
14972.m07878	F38E11.4 CE03296	WT
14972.m07881	Y55F3AR.1 CE31382	Gro
14973.m02583	C36E8.1 CE00909	Gro
14973.m02615	F55C5.1 CE11150	WT
14973.m02652	C35A5.4 CE35422	WT
14973.m02659	C28H8.5a CE01827	WT
14973.m02673	Y106G6D.4 CE36225	WT
14973.m02677	F02A9.3 CE00134	WT
14973.m02714	T20G5.5 CE23992	WT
14974.m00837	Y53C10A.5 CE22373	WT
14975.m04320	H06H21.10b CE33661	WT
14975.m04333	K01C8.3b CE28344	not_Emb
14975.m04334	K01C8.3b CE28344	not_Emb
14975.m04351	Y71G12A.4 CE30323	WT
14975.m04365	Y106G6H.12 CE20421	not_Emb
14975.m04377	T01E8.3 CE02307	Stp Ste
14975.m04398	C56C10.6 CE29490	WT
14975.m04420	Y48B6A.5 CE22120	WT
14975.m04430	F47G6.4 CE17841	WT
14975.m04431	Y66H1A.6a CE22757	WT
14975.m04469	F07F6.1 CE01894	WT
14975.m04470	F07F6.1 CE01894	WT
14975.m04486	R07G3.9 CE37545	not_Emb
14975.m04510	C01G12.8 CE15577	WT
14975.m04513	Y53F4B.12 CE22401	WT
14975.m04535	C44B7.10 CE32326	WT
14975.m04536	C44B7.10 CE32326	WT
14975.m04540	Y53C12B.2 CE14896	Pch Emb Pvl Ste Stp
14977.m04907	ZK673.7 CE01719	Ste Lva Larval
14977.m04913	T24H10.4 CE35030	not_Emb
14977.m04929	F36H12.9 CE09980	WT
14977.m04954	F01D5.6 CE18563	WT
14977.m05027	R03D7.5 CE35899	WT
14977.m05061	T28F4.3 CE06525	WT
14977.m05065	T16G12.7 CE00624	WT
14977.m05069	F33A8.1 CE17753	Pch Emb
14977.m05083	T26H10.1 CE21208	WT
14977.m05086	T28F4.3 CE06525	WT
14977.m05089	C25D7.1 CE08387	Emb
14977.m05111	C17H12.3 CE16864	WT
14979.m04385	K10G9.1 CE01603	WT
14979.m04420	F57B9.10b CE38077	Clr Lvl Ste Adl Passage
14979.m04434	B0336.11b CE32296	WT
14979.m04435	B0336.11b CE32296	WT
14979.m04436	B0336.11a CE39202	WT
14979.m04467	Y43C5A.6b CE25285	Unclassified Emb
14979.m04468	T03F1.5 CE13104	WT
14979.m04483	C17D12.6 CE27074	WT
14979.m04507	F10G7.11 CE33373	WT
14979.m04603	T04B2.2 CE03609	Emb Unclassified embryonic
14979.m04615	ZK666.8 CE02393	WT
14979.m04624	ZK370.2 CE33015	WT
14979.m04629	B0495.4 CE29549	Emb Stp Gro Lva
14979.m04637	C25G4.6 CE05307	Pvl Ste Lva Stp
14979.m04644	F15H10.4 CE31908	WT
14980.m02680	D2030.2b CE35176	WT
14980.m02688	E02A10.2 CE09116	WT
14980.m02696	C25A8.2 CE31313	WT
14980.m02716	T20D3.9 CE23991	WT
14980.m02723	K03H1.11 CE01026	Emb
14980.m02748	Y37D8A.15 CE39649	WT
14980.m02758	F40A3.6 CE10152	WT
14980.m02769	M7.7 CE03487	WT
14980.m02776	C01H6.6 CE34153	WT
14980.m02789	R07E5.4 CE01046	WT
14980.m02815	C56C10.6 CE29490	WT
14980.m02817	C10G11.8 CE27676	WT
14981.m02377	E03H12.7 CE09146	WT
14981.m02383	C32D5.10 CE29688	not_Emb
14981.m02446	ZK354.7 CE15322	WT
14982.m02257	W05E10.4 CE06551	WT
14990.m07727	D2030.9a CE09086	Unclassified Egl Gro aldicarb_resistant
14990.m07728	D2030.9b CE23620	Unclassified Egl Gro aldicarb_resistant
14990.m07736	F53F10.3 CE28447	WT
14990.m07775	C16C2.3 CE17405	WT
14990.m07866	F02E9.7 CE09190	not_Emb
14990.m07872	ZK1067.1 CE03840	WT
14990.m07888	K04G2.7 CE38203	WT
14990.m07966	ZC247.2 CE15148	WT
14990.m08023	C32E12.5 CE30497	Unclassified
14990.m08134	ZC123.3 CE28153	Ste Rup Lvl Stp Unc Pvl Gro
14990.m08157	ZK849.2a CE16748	WT
14990.m08166	F26A3.4 CE09669	WT
14992.m10862	C35E7.10b CE17524	WT
14992.m10908	F31D4.7 CE34006	WT
14992.m10950	E03H4.11 CE09137	WT
14992.m10954	T21G5.4 CE13894	Pvl Lva Stp
14992.m10969	F32G8.6 CE05795	WT
14992.m11015	F52E1.13a CE33101	WT
14992.m11020	ZC581.7 CE28168	WT
14992.m11021	F36H12.3 CE09975	WT
14992.m11098	F43G9.6 CE10364	aldicarb_resistant fer-1,spermatocytes
14992.m11121	C05A2.1 CE37475	WT
14992.m11122	F23B12.1 CE09593	WT
14992.m11131	C46A5.1 CE08751	Unc
14992.m11138	F46B6.2 CE05868	WT
14992.m11146	F29F11.6 CE20735	Emb aldicarb_resistant Let Mei
14992.m11176	D1081.2 CE05534	Prl Unclassified Unc Gro Stp Prz
14992.m11187	F59A6.4 CE01982	Gro
14992.m11191	K07C5.8 CE35585	Pvl
14992.m11212	Y69E1A.2 CE22809	Emb
14992.m11215	T03F1.5 CE13104	WT
14992.m11220	C27D8.2 CE08421	WT
14992.m11239	F53F4.4 CE10960	WT
14992.m11245	B0361.11 CE34241	WT
14992.m11269	C51E3.6 CE08939	WT
14992.m11277	M01E11.3 CE12292	Emb
14992.m11298	C36B1.10 CE05377	aldicarb_resistant Let
14992.m11299	C06A1.3 CE02116	Unclassified aldicarb_resistant
14992.m11338	T14G10.6 CE06452	WT
14992.m11358	D2045.5 CE00935	Mog Unclassified Glp
14992.m11366	F41E6.4c CE37912	Ooc Egl Pace
14992.m11368	F41E6.2 CE10246	Emb
14992.m11383	C52D10.12 CE28434	WT
15003.m00141	C01H6.9 CE07824	not_Emb
15009.m00159	Y38A10A.7 CE28976	WT
15077.m00106	H02F09.3 CE19479	WT
15080.m00107	Y37D8A.23c CE32012	WT
15088.m00016	T01C2.1 CE37665	WT
15099.m00106	Y40B10A.6 CE21794	WT
15104.m00054	W09G10.3 CE29365	Emb not_Emb
15104.m00056	Y1A5A.1 CE20175	WT
15114.m00089	T23F11.3 CE33707	WT
15131.m00093	M04G7.2 CE17191	WT
15133.m00187	F59A6.9 CE33660	WT
15148.m00017	Y55F3AM.14 CE22541	WT
15183.m00025	F13E9.5 CE35472	WT
15196.m00035	F35H10.7 CE04507	Rup
15215.m00048	W06A7.3a CE21262	WT
15224.m00009	F13H6.1 CE30755	Unc Gro
15245.m00020	F47G9.1 CE05883	WT
15259.m00007	Y19D2B.1 CE19055	Rup Lva Pnm Stp Emb Unc Gro
15261.m00023	H35B03.1 CE31708	WT
15276.m00014	ZC455.1 CE32034	WT
15277.m00006	ZK524.1 CE06618	WT
15304.m00111	F55C5.1 CE11150	WT
15315.m00009	F15B9.4 CE37351	WT
15319.m00012	C36E6.1b CE26797	WT
15350.m00008	C30B5.3 CE34717	WT
15409.m00016	C33G8.2 CE06911	WT
15504.m00036	F32A5.5b CE01275	WT
15554.m00026	B0280.3 CE00733	Unclassified Unc
AA072512	C07F11.1 CE28818	Emb Bmd
AA216495	F07D3.2 CE29252	Gro
AA435471	B0491.2 CE02104	Dpy Emb Osmotic
AA454244	F45E1.7a CE29323	WT
AA480707	F11C3.3 CE09349	Unclassified Morphology
AA547832	H25P06.1 CE18823	WT
AA584955	T12A7.6 CE27446	WT
AA588938	H14N18.3 CE17975	WT
AA841374	ZK856.7 CE06664	Developmental delay
AA841929	Y39A3CL.6 CE21657	WT
AA991097	F59E10.2 CE01596	WT
AI058026	F09E10.6 CE27938	WT
AI066046	C07F11.2 CE23528	Gro
AI083432	Y94H6A.4 CE34620	WT
AI105736	T07F12.1 CE35757	WT
AI105747	F19C7.4 CE34540	WT
AI508029	F08A10.1a CE32354	WT
AI834197	D1044.3 CE29743	WT
AW063111	T16A9.5 CE13728	WT
BMB	F11C7.3b CE30944	WT
BMB	T05A10.5 CE13189	WT
BMC00098	T03E6.7 CE16333	Unc Gro Emb
BMC00128	Y38F1A.9 CE21614	Unclassified
BMC00139	F42E11.4 CE03311	Egl Emb Bmd Dpy Unc Rup Movementa member of the troponin family
BMC00160	F38A3.2 CE02214	WT
BMC00196	C14B9.1 CE00072	Sterile
BMC00351	T05A10.5 CE13189	WT
BMC00603	T05A7.6 CE04892	Gro
BMC00604	Y59A8B.6 CE28858	Unclassified Lon Lva Stp Gro Emb Unc
BMC00623	C32E8.2a CE08526	Ste Severe
BMC00670	R12B2.5b CE25078	Emb Unc Lva Adl Developmental
BMC00837	F32D1.1 CE09865	Sterile
BMC00879	Y49G5B.1 CE22274	Emb
BMC00898	R11A8.7a CE06305	WT
BMC00909	T05A10.5 CE13189	WT
BMC00967	F11C3.3 CE09349	Unclassified Morphology
BMC00991	T03E6.7 CE16333	Unc Gro Emb
BMC01190	F21F3.1 CE32870	WT
BMC01298	R12H7.2 CE03567	Ced
BMC01596	F26A3.4 CE09669	WT
BMC01685	T13F2.11 CE13638	Emb Unclassified
BMC01784	T21G5.1 CE13888	WT
BMC01842	F41E6.6 CE35305	WT
BMC01962	Y38C1BA.3 CE21569	WT
BMC02125	F55C5.1 CE11150	WT
BMC02137	Y39D8C.1 CE20234	WT
BMC02302	F10G7.11 CE33373	WT
BMC02331	Y66H1B.2a CE33895	Emb Bmd Stp
BMC02422	Y51A2D.4 CE19201	WT
BMC02481	C25H3.14 CE32139	Emb
BMC02527	T04F3.3 CE06358	WT
BMC02581	F53F10.3 CE28447	WT
BMC02752	F10C2.4 CE09308	Nuclear
BMC02801	C18E9.1 CE34702	Emb
BMC02844	Y66H1B.2c CE39058	Emb Bmd Stp
BMC02854	C03G5.1 CE03917	Clr Emb Unclassified Bmd Passage
BMC02884	M02D8.1 CE04757	WT
BMC02965	F23F1.2 CE09602	WT
BMC02997	F40A3.6 CE10152	WT
BMC03159	C33H5.12b CE29697	not_Emb
BMC03262	Y62E10A.13a CE39452	WT
BMC03293	K10H10.7 CE16256	WT
BMC03352	R01H2.6 CE25067	not_Emb
BMC03360	F10G8.8 CE30751	WT
BMC03378	Y59E9AL.2 CE22659	WT
BMC03393	T21B10.5 CE23994	WT
BMC03401	F01F1.3 CE29250	Emb
BMC03402	C27D8.1 CE18539	WT
BMC03403	Y32H12A.5 CE35070	WT
BMC03404	F54F11.1 CE20872	WT
BMC03411	C37C3.1 CE06926	not_Emb
BMC03414	F55H12.4 CE11212	WT
BMC03432	F55H12.4 CE11212	WT
BMC03444	C05G5.4 CE05227	WT
BMC03445	C36E6.3 CE34269	Egl Slu Lva Gro Unc
BMC03449	ZK287.8a CE06617	WT
BMC03505	E03D2.1 CE16958	WT
BMC03508	W08D2.6 CE06561	WT
BMC03644	T13F2.11 CE13638	Emb Unclassified
BMC03649	C39H7.1 CE06942	WT
BMC03658	T10G3.3 CE37988	WT
BMC03664	F55H2.5 CE00212	WT
BMC03681	ZK616.8 CE26345	WT
BMC03699	F41G3.10 CE31937	WT
BMC03741	T03F6.6 CE33824	WT
BMC03774	F32E10.4 CE20745	Egg
BMC03777	T14B4.9 CE38979	WT
BMC03787	E03H12.5 CE09144	WT
BMC03806	B0250.2 CE18479	WT
BMC03932	F22A3.7 CE38951	WT
BMC04004	R07B1.4 CE30562	WT
BMC04019	R102.10 CE36710	WT
BMC04055	C25G4.6 CE05307	Pvl Ste Lva Stp
BMC04072	F26G1.5 CE02697	WT
BMC04080	K01A2.5 CE19513	WT
BMC04084	Y12A6A.1 CE19031	WT
BMC04088	F55C5.1 CE11150	WT
BMC04093	F45E4.11 CE10512	WT
BMC04116	W10G6.3 CE18354	Larval
BMC04146	T01B11.4 CE12898	General
BMC04147	W09C3.6 CE14754	Ste
BMC04234	F41G3.10 CE31937	WT
BMC04236	ZK546.6 CE02920	Emb Unclassified
BMC04239	F38B2.1b CE31507	Unclassified Lvl Larval
BMC04270	F52E1.7a CE04635	WT
BMC04276	T05A10.5 CE13189	WT
BMC04277	T05C12.10 CE34989	Clr Larval
BMC04284	T05G5.3 CE00315	Pvl Unc Bli Passage
BMC04290	C46H11.9 CE08791	WT
BMC04297	C08F8.6 CE05253	WT
BMC04302	T03E6.7 CE16333	Unc Gro Emb
BMC04304	F53B1.4 CE04644	Slu
BMC04366	Y38A10A.5 CE21562	Unc Unclassified
BMC04501	F07D3.2 CE29252	Gro
BMC04921	F41E6.2 CE10246	Emb
BMC04923	T04A8.4 CE39625	WT
BMC04941	F46H5.7a CE04593	WT
BMC05128	T07C12.7 CE06389	WT
BMC05156	Y25C1A.8a CE21476	WT
BMC05161	F46B3.1 CE18684	WT
BMC05173	F32G8.4 CE37903	WT
BMC05214	K11D9.2b CE18885	Let Emb Unclassified Sterility/Impaired
BMC05250	ZK54.2b CE30330	Unclassified
BMC05253	F32B6.11 CE20744	WT
BMC05334	F10D11.1 CE09323	WT
BMC05346	F56D3.1 CE29410	WT
BMC05417	Y37E11B.4 CE19614	Emb
BMC05487	K11D9.2b CE18885	Let Emb Unclassified Sterility/Impaired
BMC05622	K11D9.2b CE18885	Let Emb Unclassified Sterility/Impaired
BMC05705	ZK1248.16 CE29634	WT
BMC05742	B0303.2 CE00536	WT
BMC05756	M05D6.3 CE03501	WT
BMC05801	R03G5.1a CE01270	Lvl Unc Gro Ste Lva Emb
BMC05868	ZC168.6 CE06572	WT
BMC05878	ZK1290.6 CE36069	WT
BMC06058	F54D7.3 CE17102	WT
BMC06138	C43G2.2 CE08691	Pvl Sma Unc
BMC06259	Y46G5A.2 CE35917	WT
BMC06329	Y51F10.7 CE30321	WT
BMC06355	F22D6.2 CE05683	WT
BMC06373	T03F6.6 CE33824	WT
BMC06381	F10C2.4 CE09308	Nuclear
BMC06386	C25E10.12 CE06874	WT
BMC06394	F07A11.5 CE03147	WT
BMC06410	T20G5.5 CE23992	WT
BMC06526	M01F1.2 CE01030	Emb Severe
BMC06542	B0213.5 CE16776	WT
BMC06571	W05E10.4 CE06551	WT
BMC06637	T22B3.3 CE03695	WT
BMC06646	T25B9.9 CE06508	Lvl Emb
BMC06708	C54G10.4a CE05519	WT
BMC06796	F01D4.4 CE09156	aldicarb_resistant Zinc carboxypeptidase
BMC06819	F49E11.6 CE10802	WT
BMC07037	K11D9.2b CE18885	Let Emb Unclassified Sterility/Impaired
BMC07049	F53B3.5 CE30142	WT
BMC07066	B0513.3 CE15559	Sterile
BMC07204	F54G8.4 CE05942	WT
BMC07269	C04G2.9 CE05217	WT
BMC07284	F25D1.1a CE05722	WT
BMC07383	F45E1.3 CE10482	WT
BMC07398	Y39G8C.2 CE20236	WT
BMC07459	F55H12.5 CE32441	WT
BMC07496	H41C03.3 CE32055	WT
BMC07540	Y71H10A.1b CE37296	Emb
BMC07580	C36H8.1 CE05380	Slu
BMC07594	T22B3.2a CE18277	Unclassified
BMC07648	T23F11.3 CE33707	WT
BMC07662	W05E10.4 CE06551	WT
BMC07730	C34C12.5 CE01513	WT
BMC07811	F13G3.7b CE37822	Age
BMC07821	Y119D3B.17 CE32746	WT
BMC07841	ZK673.7 CE01719	Ste Lva Larval
BMC07979	VW02B12L.1 CE18980	Larval
BMC08306	Y37D8A.15 CE39649	WT
BMC08365	F02E9.7 CE09190	not_Emb
BMC08839	C36H8.1 CE05380	Slu
BMC08864	K06A5.3 CE11772	WT
BMC08955	Y50E8A.4a CE32023	Pvl
BMC09221	F46H5.7b CE31170	WT
BMC09265	Y43F8B.1b CE32016	WT
BMC10093	T25E12.4a CE18967	aldicarb_resistant Serine/threonine protein kinase PKC mu/PKD and related proteins
BMC10179	EEED8.5 CE01889	Sister
BMC10182	C09H5.7 CE35227	WT
BMC10296	Y73F8A.27 CE25595	Larval
BMC10339	Y76A2A.1 CE19270	WT
BMC10345	C24H11.1 CE18524	aldicarb_resistant Serine/threonine specific protein phosphatase PP1
BMC10462	R153.1a CE02038	WT
BMC10705	Y39A3A.4 CE21641	WT
BMC10742	C29A12.6 CE20535	WT
BMC10851	F11C3.3 CE09349	Unclassified Morphology
BMC10860	Y1A5A.1 CE20175	WT
BMC10934	C25B8.1b CE30875	WT
BMC10965	ZK354.7 CE15322	WT
BMC10976	F21H7.5 CE15877	WT
BMC11045	ZK265.3 CE15293	WT
BMC11125	F54D7.3 CE17102	WT
BMC11576	C39E6.6 CE06941	WT
BMC11583	T21B10.2a CE03684	Clr Sma Lva Gro Emb
BMC11725	F45B8.4 CE24977	WT
BMC11765	ZK856.7 CE06664	Developmental delay
BMC11854	F55C5.1 CE11150	WT
BMC11876	C43G2.4 CE34750	WT
BMC11917	Y59E9AL.2 CE22659	WT
BMC11919	C37C3.1 CE06926	not_Emb
BMC11937	F30A10.4 CE09805	WT
BMC11959	T21G5.4 CE13894	Pvl Lva Stp
BMC11961	F55C5.1 CE11150	WT
BMC11967	Y5F2A.2 CE19023	WT
BMC12019	F23B12.5 CE09597	General
BMC12046	T07F12.1 CE35757	WT
BMC12050	C07F11.2 CE23528	Gro
BMC12234	C14B9.1 CE00072	Sterile
BMC12291	F11C7.3b CE30944	WT
BMC12317	M03F4.2a CE12358	Asymmetry
BMC12396	F26A3.4 CE09669	WT
BMC12408	T13F2.11 CE13638	Emb Unclassified
BMC12411	T13F2.11 CE13638	Emb Unclassified
BMC12453	F55H12.4 CE11212	WT
BMC12455	F55H12.4 CE11212	WT
BMC12474	K04C2.5 CE00799	Lvl not_Emb Sck Stp Gro
BMW00012	Y105E8A.8 CE29846	not_Emb
BMW00076	Y73B6BL.19 CE27528	WT
BMW00140	F32H5.4 CE09888	WT
BMW00207	T22C1.7 CE30566	Lon Unc
BMW00267	R153.1e CE33439	WT
BMW00449	F42G4.3a CE23716	WT
BMW00486	K03C7.1 CE31195	WT
BMW00489	Y67A10A.7 CE36248	WT
BMW00621	ZK354.7 CE15322	WT
BMW00838	ZK593.1 CE24731	WT
BMW00928	C33D9.1b CE30499	Unc
BMW01125	F49H12.5 CE20835	WT
BMW01323	ZK354.3 CE15316	WT
BMW01413	F28C6.6 CE03277	Ste Emb
N37112	Y66H1B.2a CE33895	Emb Bmd Stp
TC2814	T04C12.6 CE13148	Asymmetry
TC2869	C40H1.5 CE00113	WT
TC2884	C15A11.1 CE08169	Let Unclassified Sck Morphology
TC2917	F42G4.3a CE23716	WT
TC2921	R11G1.3 CE04834	WT
TC2926	T13F2.11 CE13638	Emb Unclassified
TC2927	M02D8.1 CE04757	WT
TC2957	F02A9.2 CE00133	Dpy Bmd
TC3026	F20D12.5 CE29767	WT
TC3053	ZK829.4 CE06652	Unclassified Gro
TC3058	C36E6.3 CE34269	Egl Slu Lva Gro Unc
TC3150	F46B3.1 CE18684	WT
TC3174	W06E11.4 CE30118	not_Emb
TC3175	F10D11.1 CE09323	WT
TC3177	Y5F2A.2 CE19023	WT
TC3532	K03C7.1 CE31195	WT
TC3565	C14B9.1 CE00072	Sterile
TC3662	F45G2.9 CE16052	Larval
TC3731	F13E9.5 CE35472	WT
TC3752	T01E8.6 CE32923	Clr Unclassified Gro Lva Emb
W59871	F47F2.1a CE27166	WT
W59878	K07F5.2 CE03853	Emb Unclassified
W84902	R05F9.13 CE02806	Emb Unclassified
W84907	K10H10.7 CE16256	WT
WB-contig-491	C16A3.9 CE04009	Unclassified Severe
WB-contig-331	C34H3.2 CE23571	Lva Larval
WB-contig-1203	F11C3.3 CE09349	Unclassified Morphology
WB-contig-1484	F11C3.3 CE09349	Unclassified Morphology
WB-contig-1687	F21F3.1 CE32870	WT
WB-contig-217	F42G4.3a CE23716	WT
WB-contig-1322	K03A11.3 CE34047	WT
WB-contig-492	R12H7.1 CE28246	WT
WB-contig-1545	R148.6 CE31057	WT
WB-contig-401	T12D8.9b CE37146	WT
WB-contig-342	T20B3.2 CE20087	Let Unclassified
WB-contig-1517	T23B5.1a CE18281	not_Emb
WB-contig-1157	W10G11.16 CE14830	WT
WB-contig-469	Y49G5B.1 CE22274	Emb
WB-contig-1443	Y51F10.7 CE30321	WT
WB-contig-255	ZK673.7 CE01719	Ste Lva Larval

## Sheet: female-associated
gene ID	potential C. elegans homologue	RNAi phenotype
12392.m00015	F56B6.2a CE29403	WT
12417.m00015	W06F12.1c CE29478	Let Unclassified Pvl Ste Spd Emb
12422.m00027	T05A10.1k CE39627	WT
12423.m00020	F30H5.3 CE01927	WT
12438.m00121	F29C12.4 CE19822	Clr Emb Ste Lva Larval
12444.m00009	T26C5.3a CE06514	Emb
12495.m00012	T14B4.7a CE26000	Pch Slu Dpy
12496.m00296	Y37D8A.9 CE20213	Unclassified Pvl Morphology
12498.m00044	F47B10.1 CE03351	WT
12506.m00095	F14F11.1h CE35858	WT
12506.m00098	ZK525.2 CE33909	WT
12526.m00074	F08F3.3 CE09259	Emb
12531.m00013	F25H2.6 CE23681	WT
12539.m00101	M18.8 CE32911	WT
12546.m00065	F29C12.3 CE39247	not_Emb
12556.m00066	ZK593.8 CE28722	not_Emb
12575.m00210	T05G5.3 CE00315	Pvl Unc Bli Passage
12583.m00115	K07H8.2a CE18022	WT
12583.m00117	B0513.5 CE37309	WT
12584.m00063	T21B6.1 CE03679	Unclassified
12584.m00068	F41H10.8 CE10286	Gro
12612.m00252	R06F6.2 CE01618	General
12613.m00116	W07E6.4 CE17296	Rup Ste Bli Sck Pvl Emb
12633.m00021	T03E6.7 CE16333	Unc Gro Emb
12651.m00030	T21C9.3b CE31367	not_Emb
12658.m00071	Y110A7A.1a CE24117	Sister
12665.m00133	F44E2.3 CE00181	WT
12681.m00097	Y54E5A.6 CE20317	WT
12696.m00104	Y56A3A.1 CE33892	Cortical
12698.m00328	F17E9.13 CE04501	Egl Lva Nmo Sister
12732.m00065	F21H11.3 CE01245	Lva Larval
12769.m00054	C43H8.2 CE19378	not_Emb Gro
12811.m00148	C24A11.8b CE27724	WT
12821.m00150	ZC132.5 CE15044	WT
12821.m00153	ZC132.5 CE15044	WT
12828.m00021	F18C12.1 CE32386	WT
12883.m00085	ZK370.2 CE33015	WT
12902.m00220	C48B6.9 CE08811	not_Emb
12902.m00230	F56E10.4 CE19904	Emb Severe
12902.m00235	C48B6.2 CE08804	Emb Unclassified Pvl Ste Stp Gro Lvl Lva
12920.m00009	T05A10.1k CE39627	WT
12935.m00013	K08B12.1 CE35337	WT
12947.m00021	K06A9.1b CE19525	WT
13000.m00011	F13D11.2b CE23646	Lvl Morphology
13036.m00011	VZK822L.1 CE18302	Clr Ste Stp Unclassified Unc Emb Gro
13066.m00237	F55D10.3 CE04659	Gro
13087.m00011	F15G9.5 CE23661	WT
13093.m00036	T05A10.1k CE39627	WT
13095.m00010	W01A8.6 CE06536	WT
13101.m00017	T24B8.2 CE03710	not_Emb
13136.m00016	T26A5.5a CE32733	WT
13156.m00094	Y105C5A.15 CE35192	WT
13204.m00046	T17H7.4d CE35016	Lvl Lva Gro Emb
13206.m00040	C31H1.6b CE32600	WT
13207.m00046	K07D8.1 CE29511	Lva Larval
13212.m00014	ZK287.5 CE06614	Pvl Lon Unc Lva Pnm Emb
13214.m00023	F56A12.1 CE37921	Egl Emb Unclassified Lvl Unc Mig
13223.m00106	F41B5.6 CE10226	not_Emb
13229.m00018	F23H12.2 CE05705	Emb Ste Lva Gro
13237.m00009	Y75D11A.5 CE24671	WT
13239.m00093	F22B5.7 CE20707	Egl Pvl Bmd Pnm Emb
13240.m00055	T03E6.7 CE16333	Unc Gro Emb
13247.m00692	K01A12.3 CE37654	WT
13247.m00708	K02E10.4a CE30083	Unclassified
13247.m00711	F01G4.2 CE03127	Slu Pvl Unc Lva Stp Developmental
13247.m00712	F01G4.2 CE03127	Slu Pvl Unc Lva Stp Developmental
13247.m00713	R08C7.10a CE07433	Egl Unc Gro Emb
13247.m00720	F47A4.3b CE37375	WT
13253.m00070	F28D1.1 CE05741	Larval
13258.m00169	W02F12.6 CE31084	not_Emb
13259.m00011	C46A5.4 CE27858	Pvl
13261.m00252	B0432.13 CE29945	WT
13261.m00257	F26C11.1 CE05732	WT
13275.m00188	F15D4.7 CE23659	WT
13294.m00110	D2045.8 CE00608	Sterile
13304.m00057	K12F2.1 CE34936	Slu Bmd Lva Stp Emb Unc
13311.m00337	F46H5.2c CE34025	WT
13346.m00183	C27A12.8 CE29680	WT
13356.m00241	Y51H1A.4 CE20286	not_Emb
13358.m00040	C26B2.6 CE04092	WT
13367.m00046	C26D10.2a CE03025	Clr Lvl Ste Bmd Sck Adl Stp Emb
13377.m00041	Y113G7B.18 CE23298	Sterility/Impaired
13384.m00043	T28F2.4a CE28497	WT
13387.m00011	R01E6.4 CE29334	WT
13400.m00319	Y51H7C.7 CE22363	not_Emb
13401.m00088	F22B5.1 CE27425	Pvl Unc Ste Bmd Stp Gro Rup Emb
13409.m00048	H13N06.3a CE19924	Slu Larval
13411.m00127	Y45F3A.8 CE37285	WT
13415.m00442	B0035.2 CE05160	WT
13415.m00443	B0035.1a CE07665	not_Emb
13415.m00446	D2024.3 CE34783	Gro Developmental
13415.m00448	F13B12.6 CE29759	WT
13415.m00461	T07D1.2 CE29467	WT
13418.m00094	C48E7.2 CE08817	Larval
13464.m00238	F56B3.4a CE29969	Stp Gro Pvl Unc Rup
13467.m00111	W02B12.8a CE03768	WT
13479.m00023	C33G3.1a CE24825	WT
13480.m00174	C14A4.4a CE02145	Pch Lva Gro
13486.m00112	F54A3.3 CE31540	Severe
13541.m00012	K08B12.1 CE35337	WT
13555.m00076	ZK783.2 CE34466	WT
13562.m00095	C24H12.5b CE27729	Lvl Unc Bmd not_Emb
13586.m00153	Y48E1B.2a CE28989	WT
13606.m00009	H02I12.1 CE37527	Osmotic
13614.m00048	R03A10.4a CE29335	WT
13617.m00050	F36A4.10 CE07185	Unc Dpy Bmd
13618.m00050	F13E9.1 CE33773	not_Emb
13637.m00284	F40G9.11 CE19858	WT
13644.m00285	F10G7.2 CE02626	Gro
13644.m00286	F10G7.1 CE02624	Pch Emb Unc Gro
13652.m00092	C09G4.3 CE03980	Entry
13658.m00038	D1014.1 CE07003	WT
13662.m00127	Y76B12C.7 CE29932	Lva Stp Ste Emb
13662.m00130	K07C11.9 CE07351	WT
13663.m00020	C44B7.1 CE25810	not_Emb
13668.m00015	C05D10.1c CE37698	WT
13681.m00010	F12F6.3 CE24898	not_Emb
13715.m00020	F36A2.13 CE24948	WT
13717.m00175	M04C9.3 CE37135	WT
13731.m00025	Y37D8A.14 CE20218	Unclassified Lva Stp Emb
13736.m00395	F59A3.4 CE11422	WT
13785.m00206	Y59A8B.23 CE38123	Unclassified
13785.m00207	K07B1.6a CE11886	Lva
13801.m00220	Y73B6BL.33 CE30324	Emb Sma Sck
13819.m00152	Y102A5A.1 CE20378	WT
13827.m00013	Y47D3B.5a CE31838	Emb Unc Bmd
13851.m00023	C44B7.2b CE25812	Unclassified not_Emb
13883.m00025	Y54E10A.9a CE24451	Passage
13894.m00035	C14B9.1 CE00072	Sterile
13902.m00088	F10G7.10b CE39719	WT
13906.m00033	C47E12.3 CE33766	WT
13906.m00034	C47E12.3 CE33766	WT
13919.m00035	R151.2d CE37138	Unclassified Severe
13920.m00451	F35B12.5 CE27758	Spindle
13920.m00452	F16B4.8 CE19796	Stp Gro Lvl Bmd Emb
13920.m00453	F55B12.3b CE27762	not_Emb
13927.m00015	ZC155.7 CE28155	not_Emb
13988.m00126	R05D3.4a CE00283	Pvl Unc Rup Lva Stp Larval
13998.m00008	T07H6.1a CE30449	WT
14009.m00175	ZK637.3 CE00434	Lva Emb
14011.m00012	C43C3.3 CE23591	WT
14013.m00069	Y75D11A.5 CE24671	WT
14015.m00093	ZK829.4 CE06652	Unclassified Gro
14032.m00010	K09B11.2 CE19989	Unclassified Stp Gro
14036.m00110	T12D8.2 CE16399	not_Emb
14037.m00209	F56A8.7b CE28035	WT
14052.m00196	C18B2.3 CE27077	WT
14062.m00073	F40F8.1 CE05842	Emb
14065.m00027	T01B10.4b CE33819	WT
14080.m00070	F33D11.10 CE09901	Ste Lva Led Larval
14081.m00288	F12F3.1b CE37629	WT
14091.m00044	F32A5.7 CE01277	Unc Bmd Emb Gro
14091.m00045	F33A8.6 CE18659	WT
14119.m00058	F59E12.1 CE28569	WT
14152.m00013	F30H5.1 CE01925	Emb Ste Gro Prz Slu Unc
14158.m00113	C50F7.5 CE04243	WT
14175.m00130	Y38H8A.5 CE25730	WT
14181.m00072	F26B1.2c CE33058	Emb
14181.m00074	H14E04.5 CE34571	WT
14181.m00075	W08A12.1a CE30205	WT
14200.m00063	T20H4.3a CE00748	Lvl Severe
14204.m00108	F55F8.6 CE11198	Emb
14206.m00120	C28H8.3 CE29195	WT
14208.m00909	K08A2.5a CE33143	Unclassified
14208.m00922	F52C9.3 CE29806	WT
14225.m00073	W03C9.3 CE03777	Prz Integrity
14228.m00020	W06H8.8d CE36724	WT
14230.m00218	Y39A1C.1 CE19146	WT
14230.m00219	Y49E10.15 CE22230	Unclassified Severe
14231.m00141	Y43F8C.16 CE34118	WT
14232.m00260	F18H3.4 CE23671	WT
14232.m00266	F27D9.1c CE04449	Unc aldicarb_resistant
14237.m00393	Y9C9A.16 CE39879	WT
14237.m00395	T01G9.6a CE18168	Dpy Unclassified Rup Lva Stp Pvl Unc Emb Gro
14239.m00340	Y55D9A.2b CE28713	not_Emb
14239.m00342	K04G7.1 CE01358	Unclassified Larval
14242.m00095	F09F7.3 CE30653	Let Ste Lva Gro Emb
14243.m00191	F55A12.4a CE26924	WT
14248.m00664	Y54G9A.7 CE26735	Emb
14250.m00299	F37C12.2 CE00741	Emb not_Emb Lva
14258.m00140	T04C12.5 CE13150	Emb Unclassified Lvl Cyk Sck Lva Pvl Ste
14276.m00245	Y47G6A.12 CE22098	Pvl Osmotic
14276.m00251	Y110A7A.11 CE34394	Unclassified Abs Lva Ste Unc Gro Emb
14277.m00053	ZK1128.1 CE24715	WT
14284.m00387	B0286.4a CE03864	Emb Rup Larval
14293.m00075	C25E10.9b CE32805	WT
14296.m00063	T10B10.1 CE06399	Dpy
14296.m00065	K04H4.1b CE36390	Emb Unc Lva Adl Developmental
14298.m00108	F44G4.4a CE02231	not_Emb
14317.m00271	C31H2.2 CE04130	Egl Sma Unc Rol Dpy
14330.m00200	H43I07.3 CE30081	WT
14330.m00205	Y32F6A.4 CE32009	Unclassified
14333.m00012	ZK945.9 CE25697	Gro
14341.m00010	C16B8.4 CE30248	Emb
14348.m00099	C08F8.2a CE19689	Unclassified Developmental
14355.m00213	F52D10.3b CE36489	Emb Unclassified
14355.m00216	Y110A7A.4 CE24124	Bmd Emb
14355.m00222	F42H10.2 CE00164	not_Emb
14355.m00223	C37E2.4 CE08623	WT
14356.m00516	C10C6.1 CE39132	Stp
14356.m00519	D2085.4 CE15744	Ste
14359.m00043	Y55F3AM.14 CE22541	WT
14361.m00187	F10C5.2 CE37715	WT
14361.m00189	C48E7.11 CE32167	WT
14364.m00214	F42A10.2c CE37913	WT
14365.m00039	F10B5.5 CE01547	Emb
14365.m00040	F10B5.5 CE01547	Emb
14367.m00299	R10E11.1a CE28069	Ste Sck Sterile
14375.m00018	R06B10.4a CE32915	WT
14378.m00174	Y75D11A.5 CE24671	WT
14379.m00151	EGAP7.1 CE07013	Unc Dpy
14386.m00052	C56A3.4 CE37961	Gro
14387.m00351	R02F2.9 CE29441	WT
14389.m00203	ZK370.3a CE00540	WT
14408.m00072	C18B2.3 CE27077	WT
14409.m00238	W02G9.5 CE32223	WT
14424.m00389	C39E9.12 CE39690	WT
14424.m00390	R02D3.4 CE18098	WT
14424.m00394	W06D4.6 CE25143	WT
14431.m00023	ZK546.15 CE36075	Emb
14438.m00026	F22B5.3 CE02198	Dpy Unclassified
14464.m00014	C26C6.1b CE38280	Pvl Gro Developmental
14478.m00108	T05A10.1k CE39627	WT
14478.m00109	F16F9.2 CE30956	Dpy
14479.m00130	F56C11.2 CE17902	WT
14483.m00024	T04C10.1 CE33442	WT
14486.m00067	T07D4.4c CE18221	WT
14488.m00098	T24C4.2 CE19593	WT
14494.m00075	T01B6.1 CE37141	WT
14500.m00158	C50F4.13 CE05477	Egl Sister
14506.m00152	T05A6.1 CE03628	Egl Emb Unclassified
14518.m00083	F08G12.2 CE18578	WT
14523.m00108	Y48E1B.3 CE22159	WT
14527.m00112	Y39E4B.4 CE21716	WT
14529.m00214	C10C5.6a CE28535	aldicarb_resistant
14535.m00021	D2005.1 CE09065	Unclassified Lva
14538.m00470	C05D2.10a CE26861	WT
14538.m00474	ZK1058.2 CE01102	Unclassified Unc Sck Mig Adl Emb Ste
14538.m00476	Y111B2A.22 CE36671	Emb
14542.m00052	F55C7.7c CE19466	Prz Slu Emb Sma Stp Pvl Unc Egl
14554.m00228	T07F12.4 CE28650	WT
14554.m00237	D1054.3 CE05522	Emb Stp
14569.m00224	H02I12.1 CE37527	Osmotic
14589.m00208	ZK1248.2 CE02902	WT
14597.m00048	Y51B11A.1 CE22326	WT
14597.m00049	H20J18.1b CE31554	WT
14600.m00098	B0495.10b CE33266	WT
14609.m00096	T27F7.2c CE30457	WT
14610.m00102	VZK822L.1 CE18302	Clr Ste Stp Unclassified Unc Emb Gro
14619.m00057	C25G4.10 CE28206	WT
14619.m00058	C25G4.10 CE28206	WT
14623.m00074	K12F2.1 CE34936	Slu Bmd Lva Stp Emb Unc
14623.m00075	C43H8.2 CE19378	not_Emb Gro
14634.m00540	F47A4.2 CE16058	Egl Pvl Unc Sma
14634.m00552	C44B7.12 CE39336	WT
14634.m00555	ZK856.11 CE06668	Pch Emb Ste Lva Stp Gro
14637.m00176	C35A5.8 CE15680	not_Emb
14650.m00144	M03C11.2 CE03493	Emb
14651.m00256	JC8.6a CE17989	Emb Pvl Gro
14652.m00401	T10B5.5a CE28255	Pvl Severe
14652.m00407	CD4.4 CE16952	Clr Mlt Aberrant
14652.m00413	T07C4.1 CE00638	not_Emb Gro
14653.m00280	F56A8.1 CE16121	WT
14656.m00217	C44F1.5 CE33567	Unclassified
14656.m00218	C44F1.5 CE33567	Unclassified
14656.m00223	F13B9.6 CE37101	WT
14665.m00020	R09F10.1 CE28755	WT
14667.m00131	R05G6.9 CE35359	WT
14670.m00179	E02A10.2 CE09116	WT
14672.m00017	T05A10.1k CE39627	WT
14674.m00131	F53A2.1 CE28830	WT
14675.m00024	Y43F4A.1a CE16622	WT
14677.m00171	K10G9.2 CE37538	Prz Pvl Adl Unc Gro
14687.m00366	F33H1.1a CE17763	WT
14687.m00368	R13A5.1c CE34585	not_Emb
14704.m00455	T13B5.8 CE36017	Emb not_Emb
14705.m00193	Y6D11A.1 CE30059	Larval
14708.m00027	ZK1290.8 CE02087	WT
14709.m00046	F32H2.1b CE17749	Let Unclassified Pvl Lva Gro Emb
14714.m00094	C33H5.12a CE04155	not_Emb
14715.m01243	F28F8.5 CE09759	Slu Emb Unc Rup Stp Gro Pvl
14731.m01010	T24H10.6 CE03731	Pnm Emb
14737.m00016	C47B2.3 CE17563	Lvl Unclassified Gro Pnm Spd Lva Emb
14744.m00190	T26G10.1 CE00337	Dpy Stp Gro Larval
14756.m00050	C27H2.2a CE39327	WT
14758.m00155	C14C11.8 CE36269	aldicarb_resistant
14765.m00809	ZK688.2 CE00460	WT
14768.m00179	Y44E3A.6a CE31372	WT
14770.m00168	C25A1.10a CE08376	WT
14770.m00169	Y52B11A.4 CE24415	WT
14773.m00904	T01B7.4 CE03588	not_Emb
14773.m00912	F58G1.5 CE17925	Him
14773.m00933	F15A4.11 CE23655	WT
14824.m00121	C35D10.16 CE28899	Gro Emb
14845.m00009	F54C9.4 CE20864	Dpy
14873.m00236	F26F4.11 CE04448	Unclassified Pvl Lva Emb
14894.m00090	R03G5.1a CE01270	Lvl Unc Gro Ste Lva Emb
14907.m00579	Y37D8A.19 CE20223	Lva
14910.m00009	C05D9.3 CE35381	WT
14912.m00013	T19E7.1 CE04984	Emb Unclassified
14916.m00495	Y57A10A.26 CE22631	WT
14917.m00332	W06H3.3 CE29830	Unc Osmotic
14920.m00419	K08A8.2a CE28595	Egl Unclassified Lva Larval
14920.m00429	C14B1.4 CE00901	Stp
14923.m00295	R09E12.3 CE12646	WT
14927.m00101	E04A4.7 CE16968	Unclassified Lva Gro Emb
14932.m00514	C04F6.3 CE03923	Emb
14935.m00278	Y39E4B.6 CE21718	WT
14937.m00494	C53H9.1 CE19381	Emb Severe
14938.m00331	T24C4.2 CE19593	WT
14938.m00341	Y39A1A.21a CE19141	WT
14939.m00169	Y110A7A.8 CE24126	Ste Led Emb
14944.m00537	F55D12.4 CE05957	Unclassified Unc
14944.m00540	F44A6.2 CE03323	Lva Lvl Bmd Dpy Emb
14944.m00544	C27A2.2a CE04102	Pch Chromosome
14944.m00552	F26E4.9 CE09693	Age Clr Unclassified Ste Lpd Lva Gro Emb
14946.m00533	F42C5.7 CE34016	Gro
14948.m00287	T05A10.1k CE39627	WT
14950.m01791	F45E1.6 CE01943	Lvl Bmd Gro Emb
14950.m01792	Y67D2.2 CE39059	Emb Lvl
14950.m01804	R151.10 CE27198	WT
14950.m01854	ZK637.2 CE32292	not_Emb
14950.m01863	ZC395.10 CE01436	Emb Ste not_Emb
14954.m01585	Y81G3A.3 CE23118	WT
14954.m01611	LLC1.1 CE16260	Ced
14954.m01624	Y52B11A.9 CE20297	Lva Stp Unc Rup Bmd Gro Emb
14954.m01630	F53H8.1 CE35723	Dpy Emb Lva Unclassified
14954.m01633	T22D1.9 CE17253	Sck Passage
14954.m01653	T10H10.1 CE13575	WT
14954.m01719	Y73B6BL.32 CE29146	WT
14956.m00497	Y17G9B.5 CE24184	WT
14956.m00502	Y55F3AM.12 CE22543	WT
14956.m00538	B0218.3 CE06686	Unclassified Esp
14958.m00342	R01E6.1 CE27430	WT
14961.m04898	R107.8 CE00274	Pvl Egl
14961.m04921	C31H2.2 CE04130	Egl Sma Unc Rol Dpy
14961.m04928	F55A12.2c CE34317	Gro
14961.m04947	Y113G7A.5 CE32005	WT
14961.m05004	T05E8.3 CE37043	Pch Pvl not_Emb Sck Stp Gro
14961.m05015	M60.4a CE34063	WT
14961.m05030	C04F5.8 CE19672	Emb
14961.m05035	C29H12.6 CE29683	Unclassified
14961.m05037	C06G1.1 CE27054	Unc Lon
14961.m05053	F52G3.1 CE28439	WT
14961.m05054	ZC168.3 CE35700	Let Unc Rup Stp Pvl Emb
14961.m05084	F54A3.4 CE20851	WT
14961.m05094	F11A10.2 CE28910	Lva Emb
14961.m05107	F26B1.2a CE09674	Emb
14961.m05178	F55C7.7d CE19467	Prz Slu Emb Sma Stp Pvl Unc Egl
14961.m05196	C24H11.9 CE36687	Gro
14961.m05224	F08G12.5 CE37340	WT
14961.m05261	F39H11.3 CE32409	Ste Dpy
14961.m05274	K07C5.6 CE06116	Unclassified Mlt Lva Sck Adl Emb
14961.m05286	F42A6.7a CE17059	Unclassified Larval
14961.m05287	F42A6.7d CE39251	Unclassified Larval
14961.m05294	K07A1.12 CE16234	Unclassified Ste Oth Pvl Lvl Emb
14961.m05314	R57.2 CE35753	WT
14961.m05325	F33D4.7 CE29309	Unclassified Lva Emb
14961.m05360	C09B8.7c CE33559	WT
14962.m00667	R148.3a CE28640	WT
14963.m01803	K12F2.2a CE31041	WT
14963.m01820	F08B4.7 CE09232	Stp Emb Gro
14967.m01571	C14H10.2 CE23543	WT
14967.m01573	C43H6.7 CE06958	WT
14968.m01448	W03D2.4 CE37726	Sister
14968.m01454	W06B4.2 CE02891	WT
14968.m01486	C06A8.1b CE31291	Gro
14968.m01492	Y53F4B.3 CE22389	not_Emb
14968.m01501	F22B5.3 CE02198	Dpy Unclassified
14971.m02786	T24B1.1 CE27210	WT
14971.m02792	T10B11.3 CE34364	WT
14971.m02794	ZK484.1 CE15337	WT
14971.m02861	F10G8.6 CE30749	Stp Gro
14971.m02887	F14B4.1 CE38950	WT
14972.m06944	Y37A1B.7 CE19077	WT
14972.m06994	Y81G3A.4 CE23119	WT
14972.m07127	F46F6.1a CE18697	WT
14972.m07157	F45E4.9 CE10508	not_Emb Stp
14972.m07235	F46H6.2b CE34028	WT
14972.m07280	Y116A8A.9 CE24146	Emb Unclassified Stp Gro Fgc Gon
14972.m07281	ZC477.3a CE37689	WT
14972.m07296	C12D8.11 CE15613	WT
14972.m07309	Y67A10A.9 CE24570	WT
14972.m07322	H19N07.2c CE36180	Sma Gro
14972.m07350	T03G6.1 CE35756	WT
14972.m07355	F40B5.2b CE28314	WT
14972.m07363	Y111B2A.18 CE31089	Lva Larval
14972.m07372	F23B2.4 CE20709	WT
14972.m07383	C10G6.1b CE37193	Mlt Rup Unc
14972.m07399	K07C10.1 CE39744	WT
14972.m07427	C07G1.3a CE06779	not_Emb
14972.m07434	F45E4.2 CE10494	not_Emb
14972.m07436	R08C7.3 CE07426	Larval
14972.m07447	F56F10.4 CE28466	WT
14972.m07457	Y73B6BL.18 CE29923	WT
14972.m07469	C34D4.14 CE17508	WT
14972.m07483	T19D7.2 CE07518	WT
14972.m07487	F29D11.1 CE05765	Prl Unclassified Larval
14972.m07494	R160.1b CE33814	Dpy Larval
14972.m07538	Y66H1B.4 CE20348	Clr Larval
14972.m07546	C03E10.4 CE26613	WT
14972.m07551	T19D7.4 CE07520	WT
14972.m07554	F46H6.1 CE04595	Unc
14972.m07579	Y42H9AR.3 CE29111	WT
14972.m07586	Y57G11C.13 CE14950	Emb
14972.m07591	C27B7.8 CE03037	not_Emb
14972.m07603	T01G1.1b CE37927	WT
14972.m07609	C48D1.3 CE27109	WT
14972.m07634	ZK795.1 CE30579	WT
14972.m07639	VT23B5.2 CE20122	WT
14972.m07663	W01C8.5 CE26751	Unclassified Gro
14972.m07668	Y39B6A.48 CE36958	WT
14972.m07689	H21P03.1 CE18819	WT
14972.m07698	Y41E3.8 CE18376	not_Emb
14972.m07711	F45E1.6 CE01943	Lvl Bmd Gro Emb
14972.m07723	F54E4.3 CE11078	WT
14972.m07724	F20D1.3 CE31486	WT
14972.m07733	C44H4.3 CE08724	WT
14972.m07735	K07A12.2 CE11866	Osmotic
14972.m07768	F42C5.9 CE04562	Lva Sck Ste
14972.m07798	C09D8.1c CE32793	Emb Morphology
14972.m07809	C42C1.5 CE16911	Clr Lvl Ste Lva Sck Adl Emb
14972.m07813	R01E6.4 CE29334	WT
14972.m07815	H02F09.3 CE19479	WT
14972.m07816	F12D9.1b CE02633	WT
14972.m07817	K09C8.4 CE36552	WT
14972.m07819	C39E9.11 CE20559	Emb Unc
14972.m07835	T20B5.3 CE37273	WT
14972.m07872	F44G4.4a CE02231	not_Emb
14972.m07888	Y39H10A.6 CE32248	Emb Ste
14973.m02600	Y56A3A.32 CE31841	Ste Lva Emb Gro Ced
14973.m02603	F44B9.8 CE37518	Pace
14973.m02608	EGAP1.3 CE30930	not_Emb
14973.m02631	F57B9.10b CE38077	Clr Lvl Ste Adl Passage
14973.m02644	T23F11.1 CE24009	WT
14973.m02690	C16C10.4 CE01495	not_Emb
14973.m02705	C50C3.6 CE00122	Clr Pvl Ste Emb
14974.m00810	F49B2.5 CE24991	WT
14974.m00818	Y47G6A.23 CE31376	Clr Unclassified Lpd Lva
14974.m00819	Y47G6A.11 CE28985	Mut
14974.m00824	ZK524.4 CE18454	WT
14974.m00841	Y54E10BR.4 CE27481	Sck Pvl Lva Stp Gro
14974.m00843	F33H2.5 CE17767	Pace
14975.m04376	C47G2.2 CE02166	WT
14975.m04413	W10G11.16 CE14830	WT
14975.m04422	C56C10.3 CE02568	Prz Lvl Aberrant
14975.m04424	Y51H1A.1a CE20282	WT
14975.m04465	Y110A2AR.3a CE25196	WT
14975.m04484	R07G3.8 CE02027	WT
14975.m04498	F31E8.3 CE01930	WT
14975.m04512	C01G6.8b CE24774	not_Emb aldicarb_resistant Pch Pvl Unc
14975.m04519	EEED8.16 CE28903	WT
14975.m04522	F43E2.7b CE32664	Clr Lva Larval
14975.m04530	Y48B6A.13b CE22129	Clr Emb Unc Ste Sck
14975.m04544	ZK1248.10 CE29155	Emb
14975.m04549	T14B4.7a CE26000	Pch Slu Dpy
14977.m04862	R11E3.8 CE29985	WT
14977.m04872	Y46G5A.4 CE21971	Unclassified Unc Ste Lva Emb
14977.m04893	ZK20.4 CE06607	not_Emb
14977.m04894	ZK20.3 CE06606	Ste Sck
14977.m04900	C17E4.3 CE37199	Emb
14977.m04912	T24H10.7b CE37851	WT
14977.m04933	E04A4.4a CE29748	Emb Lon Gro
14977.m04968	W08F4.3 CE14716	WT
14977.m04969	W04H10.3a CE33468	WT
14977.m04984	T05C12.7 CE02319	Clr Pvl Severe
14977.m04990	F35D11.3 CE31803	WT
14977.m04992	D2013.7 CE00932	Unclassified Pvl Bmd Gro Stp Dpy Lva Emb
14977.m05020	T02G5.2 CE39397	not_Emb
14977.m05032	C56C10.8 CE02573	Clr General
14977.m05096	M106.4a CE18084	WT
14977.m05100	C16C10.3 CE01494	Lva
14977.m05101	K12D12.2 CE02271	Clr Sister
14977.m05109	B0304.1c CE30067	Emb Unclassified Unc
14979.m04374	R74.7 CE23932	WT
14979.m04381	Y38F2AL.4 CE06290	Let Pvl Lvl Unc Gro Emb Lva
14979.m04429	Y22D7AL.8 CE26501	WT
14979.m04437	ZC262.2a CE00350	WT
14979.m04441	B0336.6 CE29545	Egl Pvl Unc Bmd Lva Adl Morphology
14979.m04447	C02B8.4 CE24777	Egl
14979.m04471	C15H9.9 CE04001	WT
14979.m04490	C40H1.4 CE00112	WT
14979.m04499	Y39A1A.9 CE38117	WT
14979.m04525	C03C10.1 CE00872	Ste Aberrant
14979.m04550	C18F10.7a CE00784	WT
14979.m04576	F59A2.6 CE03434	WT
14979.m04620	Y56A3A.29a CE22594	not_Emb
14979.m04627	K10D2.1b CE39597	Emb
14979.m04657	F23H11.4a CE09612	Emb aldicarb_resistant
14980.m02677	Y111B2A.18 CE31089	Lva Larval
14980.m02751	F42G8.12 CE17071	Ste Emb
14980.m02791	F45H7.2a CE31515	WT
14980.m02796	F54C8.3 CE32676	Pvl Passage
14980.m02814	ZK637.8d CE30576	Pace
14981.m02382	C32D5.9 CE01849	Emb
14981.m02385	C56C10.10 CE02564	Emb Unclassified
14981.m02430	Y54E2A.12 CE37068	WT
14981.m02457	ZK970.4 CE02404	Lvl Unc Sterility/Impaired
14981.m02462	C50D2.2 CE08887	WT
14981.m02463	F26B1.3 CE09675	Pronuclear/Nuclear
14982.m02229	F25B5.7c CE29285	Let Unclassified Rup
14990.m07735	F29A7.6 CE09777	Pch Pvl not_Emb Lva Stp Gro
14990.m07764	C30F8.2 CE29684	Integrity
14990.m07770	Y71G12B.20a CE22926	WT
14990.m07831	Y54E10BR.6 CE22465	Ste Led Sck Lva Emb
14990.m07862	Y34D9A.10 CE39043	Prl Mlt Ste aldicarb_resistant Gro Let Osmotic
14990.m07899	Y71A12B.9 CE26241	WT
14990.m07900	F38B7.5 CE33394	not_Emb aldicarb_resistant
14990.m07915	T28F2.2 CE31075	Unclassified Gro
14990.m07926	Y18D10A.19 CE21417	WT
14990.m07927	R10H10.1 CE06292	Pch Emb Larval
14990.m08038	W01B11.3 CE18307	Sle Muv Ste Larval
14990.m08050	Y105E8B.2a CE28785	Dpy Emb Ste Sma not_Emb Gro
14990.m08057	F36D1.1 CE19832	WT
14990.m08082	F59A2.6 CE03434	WT
14990.m08120	R11A8.6 CE06304	General
14992.m10818	F27E11.3a CE39149	WT
14992.m10833	C15C8.4 CE39472	Unclassified Gro
14992.m10842	F09G2.2 CE37626	WT
14992.m10846	F09G2.8 CE09303	WT
14992.m10849	C10B5.1 CE30722	WT
14992.m10892	Y51B11A.1 CE22326	WT
14992.m10898	Y119D3B.14 CE27459	WT
14992.m10899	Y119D3B.14 CE27459	WT
14992.m10978	Y41E3.7a CE24268	WT
14992.m10991	F18E2.3 CE05664	Let Sister
14992.m11022	Y54E10A.9a CE24451	Passage
14992.m11038	Y59A8A.1 CE26200	Cyk Sck Stp Emb
14992.m11044	F53F4.14 CE29593	Emb
14992.m11045	F46H5.6 CE37648	WT
14992.m11046	K04D7.2a CE28240	Unclassified Bmd Lva
14992.m11048	W04D2.6b CE32001	Egl Unclassified Unc Lva Sck Gro
14992.m11049	W04D2.6a CE32000	Egl Unclassified Unc Lva Sck Gro
14992.m11155	F17C11.9a CE05656	Unclassified Ste Gro Emb
14992.m11157	T09E8.3 CE23961	WT
14992.m11178	C05C8.5 CE07923	not_Emb
14992.m11226	ZK856.1 CE06658	not_Emb
14992.m11243	K08H10.9 CE18881	not_Emb
14992.m11311	Y57E12AL.6 CE22635	Lvl Sck Passage
14992.m11325	W08E3.2 CE26028	WT
14992.m11332	D1014.3 CE38494	Clr Lvl Unc Osmotic
14992.m11347	F45F2.10 CE28828	Emb Ste Stp
14992.m11359	W02B12.3a CE03763	not_Emb
14992.m11389	Y97E10AR.7 CE25642	WT
14992.m11406	T10H9.4 CE18252	Rup Unc aldicarb_resistant
15002.m00035	C41G7.3 CE08667	General
15015.m00016	F59E12.12 CE11540	Unc Bli
15068.m00079	C05D11.5 CE01135	WT
15106.m00016	C18E9.11a CE28283	Pronuclear/Nuclear
15169.m00086	C06A1.7 CE38266	Unclassified
15204.m00020	Y92H12A.5 CE39994	WT
15206.m00014	T08A11.2 CE03641	Pvl Unc Ste Adl Emb
15210.m00026	D2005.3 CE32341	WT
15217.m00021	Y59A8A.1 CE26200	Cyk Sck Stp Emb
15222.m00010	ZC178.2 CE15064	WT
15238.m00008	R04E5.8b CE33934	WT
15260.m00044	ZK973.10 CE40009	Emb Lva
15261.m00022	K02G10.3 CE31029	WT
15263.m00045	F55A3.1 CE37022	WT
15295.m00028	C18E9.4 CE05296	Lva Gro Emb
15309.m00029	Y75B12B.5 CE20374	WT
15330.m00020	Y57A10A.26 CE22631	WT
15377.m00007	F22D6.10 CE05691	Developmental
15413.m00008	Y22D7AL.5 CE27244	Emb Ste
15449.m00008	ZK909.4 CE15479	WT
15450.m00008	T27F2.1 CE06519	Clr Egl Pvl Mlt Ste Sck Lva Emb
15479.m00019	C10G11.7 CE08086	WT
15524.m00008	Y92H12BL.5 CE29935	WT
15547.m00008	F25D7.3 CE09631	Pch Sma Dpy Pvl Unc
15549.m00018	K03A1.2 CE30088	WT
15550.m00011	T28D9.2b CE36573	Emb not_Emb
AA232005	F11C1.1 CE03186	WT
AA257483	F35C11.7 CE32645	WT
AA661234	C07E3.1a CE02118	Emb Unclassified Lva Sck
AA841112	F40F4.4a CE30130	WT
AA841913	C34E10.3 CE01183	WT
AA842438	F52F12.7 CE10852	WT
AW179573	Y116A8C.34 CE24152	not_Emb
AW874716	F36A4.10 CE07185	Unc Dpy Bmd
BMB	F22D6.3a CE05684	Severe
BMB	R07E3.1a CE02295	WT
BMC00086	C10G11.7 CE08086	WT
BMC00091	F53B3.1 CE28444	Egl not_Emb
BMC00112	W05G11.6c CE32740	WT
BMC00215	Y75B12B.5 CE20374	WT
BMC00225	F47B7.1 CE02743	WT
BMC00257	ZK354.3 CE15316	WT
BMC00320	F13E9.11 CE35471	WT
BMC00449	B0564.1a CE20469	Reproductive
BMC00511	R03G5.1a CE01270	Lvl Unc Gro Ste Lva Emb
BMC00568	W01B11.3 CE18307	Sle Muv Ste Larval
BMC00580	M03A8.1 CE04770	Gro
BMC00617	T01C3.7 CE12920	Let Sle Sck Stp Gro Ste Lva Emb
BMC00634	K08H10.9 CE18881	not_Emb
BMC00647	C33H5.12b CE29697	not_Emb
BMC00667	K07B1.6a CE11886	Lva
BMC00672	Y37E3.9 CE26775	General
BMC00697	F22D6.3a CE05684	Severe
BMC00707	M28.5 CE02283	Let Lvl Sterility/Impaired
BMC00748	F52D10.3a CE03389	Emb Unclassified
BMC00749	T23D8.5 CE03252	Pvl Ste Lva Unc Sister
BMC00759	C44B11.3 CE24843	Unclassified Lvl Spd Gro Lva Emb
BMC00821	F27C8.1 CE03266	WT
BMC00835	C10G11.9 CE08088	WT
BMC00877	H27M09.2 CE23831	Pvl Ste Emb
BMC00903	F40F4.4a CE30130	WT
BMC00987	F42C5.9 CE04562	Lva Sck Ste
BMC01082	C18D11.4 CE18515	Ooc Unc Lva Gro Larval
BMC01107	F09B9.3 CE23635	WT
BMC01112	T21G5.5b CE13896	Prz Egl Slu Lvl Gro
BMC01150	C26E6.3 CE32144	Emb
BMC01255	Y111B2A.18 CE31089	Lva Larval
BMC01259	F22B7.6 CE00159	WT
BMC01335	B0286.4a CE03864	Emb Rup Larval
BMC01461	F22D6.3a CE05684	Severe
BMC01488	Y45F10A.4 CE28704	WT
BMC01549	F22D6.3a CE05684	Severe
BMC01550	F54C9.1 CE02249	Pch Emb Pvl Ste Unc Lva
BMC01609	F45E1.6 CE01943	Lvl Bmd Gro Emb
BMC01616	C49H3.11 CE04237	Severe
BMC01628	T14G8.1 CE03657	WT
BMC01644	Y48B6A.14 CE29377	WT
BMC01672	F44G4.4a CE02231	not_Emb
BMC01699	F39H11.2 CE27159	Sma Bmd Lva Led Unc Emb
BMC01736	W03D2.4 CE37726	Sister
BMC01765	C06A8.3 CE02454	WT
BMC01850	Y48B6A.6a CE32970	WT
BMC01868	F11D5.3a CE27950	WT
BMC01924	Y116A8C.42 CE23346	Osmotic
BMC01935	F13A7.10 CE15815	WT
BMC01938	B0273.4a CE16790	WT
BMC01943	Y113G7A.9 CE23280	WT
BMC01967	F53A9.6 CE02766	WT
BMC01980	T22B11.5 CE28486	General
BMC02001	B0286.4c CE29538	Emb Rup Larval
BMC02037	F22D6.10 CE05691	Developmental
BMC02042	C34E10.1 CE26880	Lva Gro Emb
BMC02074	ZK520.4b CE32775	Entry
BMC02081	C25G6.2 CE04083	WT
BMC02254	Y111B2A.18 CE31089	Lva Larval
BMC02319	T03E6.7 CE16333	Unc Gro Emb
BMC02374	T27A3.2 CE30696	Slu Unc Stp Pvl Gro
BMC02383	T13F2.8 CE13633	not_Emb
BMC02403	C11G6.3 CE05257	WT
BMC02420	T01C3.4 CE12914	WT
BMC02430	T28F2.2 CE31075	Unclassified Gro
BMC02431	F57H12.1 CE17122	Mlt Lvl Gro Ste Unc Lva Emb
BMC02434	Y18D10A.19 CE21417	WT
BMC02455	F08G5.4 CE05574	WT
BMC02488	C34G6.6a CE29699	Muv Unc Bmd Lvl Lva Emb
BMC02543	C33G3.4 CE08560	WT
BMC02610	F45E10.2a CE24978	WT
BMC02630	C09G4.3 CE03980	Entry
BMC02660	T07H8.6 CE18227	WT
BMC02663	F56A6.2 CE23779	WT
BMC02676	H14A12.3 CE28734	not_Emb
BMC02710	C09G5.2 CE15608	WT
BMC02724	F48E8.2 CE39157	Emb
BMC02849	Y50E8A.5 CE22307	WT
BMC02903	T27A3.2 CE30696	Slu Unc Stp Pvl Gro
BMC02909	F35C11.7 CE32645	WT
BMC02923	K01H12.2 CE03454	General
BMC02941	R07G3.1 CE02020	Unclassified Pvl Unc Ste Movement
BMC02948	W08F4.8a CE14726	Asymmetry
BMC03075	F22B7.6 CE00159	WT
BMC03100	F33A8.3 CE17755	WT
BMC03103	Y87G2A.6 CE24686	not_Emb
BMC03122	T05C12.7 CE02319	Clr Pvl Severe
BMC03187	Y66H1A.4 CE36757	Pch Unclassified Bli Stp Gro
BMC03199	C53H9.1 CE19381	Emb Severe
BMC03213	F25H5.3c CE36135	Cortical
BMC03228	F07C6.4a CE20653	Emb not_Emb
BMC03280	F46B6.3a CE26973	WT
BMC03362	K02F3.11 CE29981	not_Emb
BMC03371	Y23H5A.3 CE18359	Slu Led Emb
BMC03399	ZK970.3 CE02403	Dpy Pvl Sma not_Emb Lva Stp Gro Slu Emb
BMC03468	C01G10.8 CE07817	WT
BMC03573	C18C4.10a CE27362	Emb
BMC03906	F46C8.5 CE28335	WT
BMC03976	Y111B2A.16 CE24137	WT
BMC03988	T25D3.2 CE19599	Unclassified Bmd Lva Sck Gro Emb
BMC04049	E04A4.7 CE16968	Unclassified Lva Gro Emb
BMC04054	C50D2.8 CE34769	WT
BMC04343	F56E10.4 CE19904	Emb Severe
BMC04368	R13F6.9 CE25974	Sma
BMC04376	F49E8.4 CE10792	Reproductive
BMC04530	F49E8.4 CE10792	Reproductive
BMC04773	T19C3.3 CE30183	WT
BMC05017	Y47D9A.2a CE22072	WT
BMC05025	M02F4.8 CE34058	WT
BMC05061	C25B8.6 CE30877	WT
BMC05124	Y52B11A.9 CE20297	Lva Stp Unc Rup Bmd Gro Emb
BMC05354	ZK520.4d CE36259	Entry
BMC05385	Y39E4B.3c CE37169	Let Unc Ste
BMC05803	M60.4b CE02832	WT
BMC05828	Y18D10A.20 CE21418	Unc Stp Cyk Emb
BMC05925	Y55F3AM.4 CE25486	not_Emb
BMC06045	W01C8.5 CE26751	Unclassified Gro
BMC06073	C54G4.8 CE05514	Let Sle Unclassified Pvl Ste Gro Lva Emb
BMC06172	Y17G7B.12 CE19046	not_Emb
BMC06236	Y116A8C.34 CE24152	not_Emb
BMC06266	Y106G6H.2c CE36228	Emb Rup Osmotic
BMC06324	T06E6.2b CE27776	Pvl Ste Sister
BMC06327	C30C11.4 CE00103	Pvl Lvl Unc Ste Lva Emb Rup Developmental
BMC06340	Y32F6A.4 CE32009	Unclassified
BMC06384	F36A2.2 CE09942	WT
BMC06388	B0403.4 CE03880	Unc Lva
BMC06455	F58E10.3 CE18785	Emb
BMC06482	T03E6.7 CE16333	Unc Gro Emb
BMC06503	Y76B12C.2 CE31668	WT
BMC06544	Y75B8A.6 CE24669	WT
BMC06617	C26D10.2a CE03025	Clr Lvl Ste Bmd Sck Adl Stp Emb
BMC06765	ZK970.4 CE02404	Lvl Unc Sterility/Impaired
BMC06770	F55D10.1 CE28456	WT
BMC06814	C31E10.7 CE37487	Clr Emb Lva Lvl Unc Gro
BMC06840	ZK1010.7 CE15507	Unc Dpy Bmd
BMC06846	C09G5.5 CE01485	WT
BMC06885	Y22D7AL.5 CE27244	Emb Ste
BMC06950	T04D3.3 CE16340	WT
BMC06987	F22B5.3 CE02198	Dpy Unclassified
BMC07009	F26F2.7 CE19819	Emb
BMC07137	F17C11.9b CE32385	Unclassified Ste Gro Emb
BMC07338	T05C1.3 CE02861	WT
BMC07369	K08B12.3 CE11914	WT
BMC07498	T14B4.2 CE04952	Clr Lva Stp Gro Emb
BMC07570	T11F9.2a CE31993	WT
BMC07627	Y87G2A.5 CE24685	Sma Severe
BMC07709	F44A6.2 CE03323	Lva Lvl Bmd Dpy Emb
BMC07744	T21H3.3 CE13902	Chromosome
BMC07860	M106.5 CE01608	Let Dpy Bmd Lva Sck Gro Lvl Emb
BMC07946	Y116A8A.9 CE24146	Emb Unclassified Stp Gro Fgc Gon
BMC08023	T19D7.2 CE07518	WT
BMC08142	E02H1.7 CE30271	WT
BMC08269	Y54E10BL.5 CE22460	Unclassified
BMC08270	F54E4.3 CE11078	WT
BMC08575	C10C6.1 CE39132	Stp
BMC08629	C16C10.7 CE01498	WT
BMC08707	R13F6.9 CE25974	Sma
BMC08732	ZK930.3a CE37948	Unc Egl Pvl
BMC08960	T21B6.2 CE31620	WT
BMC08995	T13H5.6 CE23982	not_Emb Lva
BMC09107	ZK593.1 CE24731	WT
BMC09190	B0303.4 CE29540	WT
BMC09229	K08C7.5 CE06138	WT
BMC09458	F33H1.4 CE02206	Emb Larval
BMC09533	W04G3.3 CE31627	Unc
BMC09779	C07D8.6 CE06776	Unclassified not_Emb
BMC10097	C07A12.4a CE03972	Dpy Clr Slu Emb Lvl Bmd Lva Unc
BMC10898	B0478.1a CE27574	WT
BMC11307	K07A1.12 CE16234	Unclassified Ste Oth Pvl Lvl Emb
BMC11563	T10B10.2 CE23962	WT
BMC11678	Y92C3B.2d CE30403	Let Emb Unclassified Pvl Lvl Ste
BMC11740	M28.5 CE02283	Let Lvl Sterility/Impaired
BMC11806	C30C11.4 CE00103	Pvl Lvl Unc Ste Lva Emb Rup Developmental
BMC11821	R05G6.7 CE29443	WT
BMC11830	F44G4.4b CE36440	not_Emb
BMC11845	C17G10.8 CE02490	WT
BMC11865	T21B10.7 CE16437	Pch Osmotic
BMC11868	F13D12.2 CE02181	WT
BMC11873	H14A12.3 CE28734	not_Emb
BMC11875	C44H4.3 CE08724	WT
BMC12065	F20H11.3 CE09512	Unclassified Gro Emb
BMC12190	T28A11.13 CE14303	WT
BMC12253	Y56A3A.3 CE22574	WT
BMC12337	C50F4.13 CE05477	Egl Sister
BMC12338	C50F4.13 CE05477	Egl Sister
BMC12448	Y66H1A.4 CE36757	Pch Unclassified Bli Stp Gro
BMW00043	F22D6.3a CE05684	Severe
BMW00110	C34E10.1 CE26880	Lva Gro Emb
BMW00153	T23G7.1 CE21197	Emb Pvl Unc Stp
BMW00212	F58D5.1 CE36388	Ooc Pvl Sck Emb Ste
BMW00213	T09B4.1 CE13457	WT
BMW00244	C33A11.4 CE31678	WT
BMW00248	F22D6.3a CE05684	Severe
BMW00271	C44B11.3 CE24843	Unclassified Lvl Spd Gro Lva Emb
BMW00284	D1007.15 CE34284	WT
BMW00304	D1007.15 CE34284	WT
BMW00329	Y19D2B.1 CE19055	Rup Lva Pnm Stp Emb Unc Gro
BMW00482	F56D12.1a CE29047	Slu Unc Stp Gro
BMW00487	F42G8.12 CE17071	Ste Emb
BMW00502	F37B12.3 CE03291	Clr Pch Emb Lva Unc Unclassified
BMW00517	C34C12.7 CE01515	WT
BMW00525	C05C8.5 CE07923	not_Emb
BMW00554	T28F2.4a CE28497	WT
BMW00663	K06A1.1 CE35990	WT
BMW00705	C44B11.3 CE24843	Unclassified Lvl Spd Gro Lva Emb
BMW00762	Y110A2AL.8a CE37163	Emb Larval
BMW00877	D1007.15 CE34284	WT
BMW00974	F40B5.2b CE28314	WT
BMW01236	F09E5.5 CE29752	Lvl Lva Gro Unc
BMW01243	F26B1.2a CE09674	Emb
BMW01314	Y8G1A.2 CE18356	Stp Gro Unc Rup
BMW01612	Y66H1A.3 CE31659	Unclassified Gro
N41102	C25A1.6 CE27803	Clr Gro
N43496	T05F1.3 CE13265	Emb Ste Severe
TC2764	F36A4.10 CE07185	Unc Dpy Bmd
TC2765	F36A4.10 CE07185	Unc Dpy Bmd
TC2823	Y105E8B.1c CE29059	Let Lon Ste Bmd Sck Unclassified Morphology
TC2901	Y56A3A.3 CE22574	WT
TC2941	F45E1.6 CE01943	Lvl Bmd Gro Emb
TC2945	C44B11.3 CE24843	Unclassified Lvl Spd Gro Lva Emb
TC3031	W08E3.1 CE14704	Integrity
TC3105	F59C6.5 CE11464	General
TC3201	C33A11.4 CE31678	WT
TC3217	M28.5 CE02283	Let Lvl Sterility/Impaired
TC3297	F58A4.10 CE00216	not_Emb
TC3302	F41F3.4 CE07218	Unc Bmd
TC3374	E04A4.7 CE16968	Unclassified Lva Gro Emb
TC3381	K10B3.10 CE07373	Dpy Lvl aldicarb_resistant Larval
TC3390	F23H11.5 CE09613	Unclassified Bmd Lva Gro General
TC3421	T26G10.1 CE00337	Dpy Stp Gro Larval
TC3450	Y54E5A.5 CE20316	not_Emb
TC3469	Y76B12C.7 CE29932	Lva Stp Ste Emb
TC3497	T01B11.4 CE12898	General
TC3584	C26E6.3 CE32144	Emb
TC3620	R08D7.5 CE33292	not_Emb
TC3686	Y105E8A.22 CE36222	WT
TC3689	F44G4.4b CE36440	not_Emb
TC3804	C47B2.3 CE17563	Lvl Unclassified Gro Pnm Spd Lva Emb
TC9150	ZK546.14a CE02914	Larval
WB-contig-1221	B0273.4a CE16790	WT
WB-contig-1016	C09H10.6 CE03007	Egl aldicarb_resistant
WB-contig-1342	C14H10.2 CE23543	WT
WB-contig-1200	C17F3.3 CE17414	WT
WB-contig-386	C18B2.3 CE27077	WT
WB-contig-1357	C34G6.6a CE29699	Muv Unc Bmd Lvl Lva Emb
WB-contig-189	C47G2.1 CE02165	Dpy Unclassified
WB-contig-1426	C53H9.1 CE19381	Emb Severe
WB-contig-968	F11A10.2 CE28910	Lva Emb
WB-contig-300	F22D6.3a CE05684	Severe
WB-contig-266	F25B5.7a CE01924	Let Unclassified Rup
WB-contig-1367	F25H2.9 CE09654	Ste Ocs Passage
WB-contig-1184	F26D10.3 CE09682	Unc Sterility/Impaired
WB-contig-1431	F32A5.7 CE01277	Unc Bmd Emb Gro
WB-contig-1349	F48E8.5 CE30997	Entry
WB-contig-1646	K10B3.10 CE07373	Dpy Lvl aldicarb_resistant Larval
WB-contig-262	M117.2 CE06200	Asymmetry
WB-contig-1553	M60.6 CE31208	WT
WB-contig-381	R10H10.1 CE06292	Pch Emb Larval
WB-contig-240	T01B11.4 CE12898	General
WB-contig-1317	T08G2.3 CE07473	WT
WB-contig-1168	T10B10.2 CE23962	WT
WB-contig-1374	T23D8.4 CE18958	Osmotic
WB-contig-456	T26C11.2 CE05021	WT
WB-contig-440	VC5.3c CE36211	WT
WB-contig-407	Y116A8A.9 CE24146	Emb Unclassified Stp Gro Fgc Gon
WB-contig-1274	Y39A1A.21a CE19141	WT
WB-contig-1458	Y41C4A.10 CE20250	Unclassified Unc Bmd Pace
WB-contig-1297	ZC504.2 CE36679	WT
WB-contig-1543	ZK1010.7 CE15507	Unc Dpy Bmd
