# Supplementary material for: Gender-Associated Genes in Filarial Nematodes Are Important for Reproduction and Potential Intervention Targets
Source: PLoS Negl Trop Dis. 2011 Jan 25;5(1):e947. doi: 10.1371/journal.pntd.0000947 (PMC3026763; doi:10.1371/journal.pntd.0000947)
Supplement: Table S7 — Germline-enriched potential C. elegans homologs of filarial gender-associated genes. (0.07 MB XLS) [file pntd.0000947.s007.xls]

## Sheet: male-associated
potential C. elegans homolog	filarial gene ID	Description
C55B7.3	12451.m00032	NP_491872.1| C55B7.3 (Protein tyrosine phosphatase) [Caenorhabditis elegan
C25A8.5	12526.m00073	CAE60278.1| Hypothetical protein CBG03859 (Tyrosine protein kinase )
Y47D3A.22	12557.m00010	NP_499452.2| Y47D3A.22 (Ankyrin repeat) [Caenorhabditis elegans
C08F8.6	12658.m00068	NP_502093.1| C08F8.6 (Casein kinase) [Caenorhabditis elegans]
F47D12.7	12747.m00015	XP_395147.2| PREDICTED: similar to Keap1 CG3962-PA, isoform A [Apis mellifera]
C47E8.1	12902.m00218	NP_506623.2| C47E8.1 [Caenorhabditis elegans]
Y59E9AL.6	13106.m00007	CAE71215.1| Hypothetical protein CBG18078 ( Ribosomal protein P2 )
C25A6.1	13289.m00063	CAE64633.1| Hypothetical protein CBG09394 (Calcineurin-like phosphoesterase)
F35C11.3	13322.m00193	CAE72538.1| Hypothetical protein CBG19720
C29F5.3	13646.m00009	NP_495262.1| C29F5.3 ( CMP/dCMP deaminase, zinc-binding) [Caenorhabditis elegans]
C06A8.6	13679.m00015	NP_495634.1| C06A8.6 (Protein phosphatase 1) [Caenorhabditis elegans
C39H7.1	13920.m00443	AAP94888.1| P34 [Ascaris suum]
C03C11.2	14042.m00081	AAT72407.1| FOG-3 [Caenorhabditis japonica]
W01B6.2	14043.m00009	CAE71718.1| Hypothetical protein CBG18695
M05D6.1	14084.m00022	NP_495737.1| F35C11.3 (Casein kinase) [Caenorhabditis elegans
Y38H8A.3	14093.m00117	CAE67138.1| Hypothetical protein CBG12561 (Serine/threonine protein kinase)
T21G5.4	14094.m00138	NP_491965.1| T21G5.4 ( PDZ domain) [Caenorhabditis elegans]
C18H7.4	14178.m00091	NP_499953.1| C18H7.4 (Protein tyrosine kinase) [Caenorhabditis
R01H2.6	14229.m00039	EAT48795.1| ubiquitin-conjugating enzyme E2 l
C17H12.3	14285.m00052	CAE61477.1| Hypothetical protein CBG05371 (Protein-tyrosine phosphatase)
F58A4.10	14356.m00511	CAE65167.1| Hypothetical protein CBG10037
F35C11.2	14362.m00107	NP_495736.1| F35C11.2 (Protein tyrosine phosphatase) [Caenorhabditis elegans
R08C7.8	14367.m00313	NP_500563.1| R08C7.8 (Serine/threonine specific protein phosphatase PP1) [Caenorhabditis elegans]
F15B9.4	14409.m00244	NP_506253.3| F15B9.4 (Rho GTPase effector BNI1 and related formins) [Caenorhabditis elegans]
F57B9.8	14442.m00132	T23792 hypothetical protein M176.9
C09D4.3	14525.m00161	CAE67403.1| Hypothetical protein CBG12889
K07D4.3	14570.m00059	EAL33024.1| GA14824-PA [Drosophila
R11E3.6	14651.m00258	NP_001013397.2| hypothetical protein LOC234358 [Mus musculus]
F47B3.4	14731.m01005	CAE65738.1| Hypothetical protein CBG10823 (Histone H5)
F37A4.7A	14799.m00203	NP_001022568.1| RaBPHilin family member (rbf-1)
R13H9.5	14853.m00061	CAE66850.1| Hypothetical protein CBG12222 (Serine/threonine protein kinase)
T05G5.3	14907.m00582	CAE65141.1| Hypothetical protein CBG10007
F10B5.7	14920.m00401	CAE57720.1| Hypothetical protein CBG00730 [Caenorhabditis briggsae]
C17F3.3	14932.m00516	XP_636078.1| hypothetical protein DDBDRAFT_0188541 [Dictyostelium discoideum AX4]
F53G12.6	14950.m01814	NP_490680.1| defective SPErmatogenesis family member (spe-8) [Caenorhabditis elegans]	in situ confirmed
B0393.4	14961.m05058	CAE71135.1| Hypothetical protein CBG17990 (Proline-rich region)
F42H11.1	14961.m05244	CAE66923.1| Hypothetical protein CBG12311 (Ribosomal protein P2)
F25B3.6	14963.m01804	XP_001121513.1| PREDICTED: similar to CG10955-PA [Apis mellifera]
B0035.4	14972.m07043	CAE62053.1| Hypothetical protein CBG06071 (Prefoldin subunit)
Y24D9B.1	14972.m07411	CAE74712.1| Hypothetical protein CBG22527 (Unnamed protein )
F43G9.5	14972.m07828	CAC70149.1| putative pre-mrna cleavage factor
Y106G6H.12	14975.m04365	NP_492736.1| Deubiquitylating with USP/UBP and OTU domains family member (duo-3
C56C10.6	14975.m04398	NP_495333.1| C56C10.6 (Casein kinase) [Caenorhabditis elegans]
F47G6.4	14975.m04430	XP_001122750.1| PREDICTED: similar to jaguar CG5695-PB, isoform B, partial [Apis mellifera]
F07F6.1	14975.m04470	NP_495032.1| F07F6.1 [Caenorhabditis elegans]
C01G12.8	14975.m04510	NP_497034.1| C01G12.8 (Na+/K+ ATPase, alpha subunit) [Caenorhabditis				14975.m04470
C44B7.10	14975.m04535	NP_495409.3| C44B7.10 (Acetyl-CoA hydrolase ) [Caenorhabditis				14992.m11098
T24H10.4	14977.m04913	CAE59804.1| Hypothetical protein CBG03266 ( Eukaryotic protein of unknown function (DUF829 )				14992.m11187
F36H12.9	14977.m04929	CAE64351.1| Hypothetical protein CBG09038 ( Serine/threonine protein kinase )
R03D7.5	14977.m05027	CAE73227.1| Hypothetical protein CBG20633 (Serine/threonine protein kinase)
T16G12.7	14977.m05065	P48490|PP1_PHAVU Serine/threonine-protein phosphatase PP1
F33A8.1	14977.m05069	EAA12244.3| ENSANGP00000007281 [Anopheles gambiae str. PEST]
T28F4.3	14977.m05086	NP_492100.1| T28F4.3 ( Protein tyrosine phosphatase) [Caenorhabditis elegans]
C25D7.1	14977.m05089	NP_506701.1| C25D7.1 (contains major sperm protein (MSP)) [Caenorhabditis elegans]
T04B2.2	14979.m04603	CAE67145.1| Hypothetical protein CBG12568
C25G4.6	14979.m04637	CAE74626.1| Hypothetical protein CBG22421
C25A8.2	14980.m02696	UNKNOWN
M7.7	14980.m02769	CAE61996.1| Hypothetical protein CBG06004 (Serine/threonine protein kinase)
C10G11.8	14980.m02817	CAE65902.1| Hypothetical protein CBG11069 (AAA ATPase, core)
E03H12.7	14981.m02377	NP_500694.1| E03H12.7 (Unnamed protein ) [Caenorhabditis elegans
C32D5.10	14981.m02383	EAL25260.1| GA13494-PA [Drosophila
ZK354.7	14981.m02446	NP_500774.1| ZK354.7 (VAMP-associated protein involved in inositol metabolism) [Caenorhabditis elegans
C16C2.3	14990.m07775	BAC33188.1| unnamed protein product [Mus
ZC581.7	14992.m11020	NP_491913.1| ZC581.7( Protein tyrosine kinase) [Caenorhabditis elegans]
F36H12.3	14992.m11021	NP_500767.1| F36H12.3 (Uncharacterized protein, contains major sperm protein (MSP) domain) [Caenorhabditis elegans]
F43G9.6	14992.m11098	AAH63743.1| Zgc:63504 protein [Danio rerio]
F23B12.1	14992.m11122	NP_506574.1| F23B12.1(Serine/threonine specific protein phosphatase PP1)[Caenorhabditis elegans]
C46A5.1	14992.m11131	NP_501277.1| C46A5.1 (Protein tyrosine phosphatase) [Caenorhabditis elegans]
F59A6.4	14992.m11187	NP_494922.1| F59A6.4 (Casein kinase) [Caenorhabditis elegans]
K07C5.8	14992.m11191	XP_782795.2| PREDICTED: similar to Striatin-3 (Cell-cycle autoantigen SG2NA) (S/G2 antigen) [Strongylocentrotus purpuratus]
Y69E1A.2	14992.m11212	AAP94889.1| MFP2b [Ascaris suum]
T03F1.5	14992.m11215	AAO85518.1|AF496634_1 putative serine/threonine phosphatase [
C27D8.2	14992.m11220	NP_502427.1| C27D8.2 (BTB/Kelch-associated) [Caenorhabditis elegans
M01E11.3	14992.m11277	CAE58965.1| Hypothetical protein CBG02237
C36B1.10	14992.m11298	NP_492367.1| Glycogen Synthase Kinase Alpha subunit family member (gska-3
C06A1.3	14992.m11299	NP_496276.1| C06A1.3 (Serine/threonine specific protein phosphatase PP1) [Caenorhabditis elegans]
T14G10.6	14992.m11338	NP_501853.1| T14G10.6 (Tetraspanin family integral membrane protein) [Caenorhabditis elegans]
D2045.5	14992.m11358	CAE68976.1| Hypothetical protein CBG14958 (Serine/threonine protein kinase)
C01H6.9	15003.m00141	XP_784842.2| PREDICTED: similar to haploid germ cell-specific nuclear protein kinase
M04G7.2	15131.m00093	CAE67290.1| Hypothetical protein CBG12739 (Protein-tyrosine phosphatase)
F35H10.7	15196.m00035	NP_501396.1| F35H10.7 (Uncharacterized conserved protein) [Caenorhabditis elegans]
C30B5.3	15350.m00008	AAI03942.1| CPEB2 protein [Homo sapiens]
T16A9.5	AW063111	NP_506519.1| T16A9.5 (Sodium:dicarboxylate symporter) [Caenorhabditis elegans]
T05A7.6	BMC00603	NP_494824.1| T05A7.6 [Caenorhabditis elegans]
T21G5.1	BMC01784	EAL26982.1| GA21383-PA [Drosophila pseudoobscura]
T04F3.3	BMC02527	XP_001117466.1| PREDICTED: protein tyrosine phosphatase, receptor type, R isoform 1
K10H10.7	BMC03293	NP_497013.1| K10H10.7 (Protein phosphatase inhibitor) [Caenorhabditis elegans]
C27D8.1	BMC03402	NP_502427.1| C27D8.2 (BTB/Kelch-associated) [Caenorhabditis elegans
C37C3.1	BMC03411	CAG06358.1| unnamed protein product [Tetraodon
T13F2.11	BMC03644	P13263|MSP2_ONCVO Major sperm protein 2 (MSP2)
E03H12.5	BMC03787	CAE71215.1| Hypothetical protein CBG18078 ( Ribosomal protein P2 )
T01B11.4	BMC04146	AAD30505.1|AF130365_1 ADP/ATP translocase [Ascaris suum]
W09C3.6	BMC04147	NP_491429.1| yeast Glc Seven-like Phosphatases family member (gsp-3)
ZK546.6	BMC04236	1MSP|A Chain A, Major Sperm Protein, Alpha Isoform
M05D6.3	BMC05756	CAE70164.1| Hypothetical protein CBG16631 (Protein-tyrosine phosphatase)
ZC168.6	BMC05868	1M1S|A Chain A, Structure Of Wr4, A C.Elegans Msp Family Member
ZK1290.6	BMC05878	CAE67529.1| Hypothetical protein CBG13051 (ribonuclease H activity)
F10C2.4	BMC06381	NP_506017.1| F10C2.4 [Caenorhabditis elegans]
T22B3.3	BMC06637	NP_502216.1| T22B3.3 (VAMP-associated protein involved in inositol metabolism) [Caenorhabditis elegans
C04G2.9	BMC07269	AAP94889.1| MFP2b [Ascaris suum]
Y39G8C.2	BMC07398	CAE67403.1| Hypothetical protein CBG12889 ( Serine/threonine protein kinase )
T22B3.2A	BMC07594	CAE65091.1| Hypothetical protein CBG09950 (Argonaute and Dicer protein, PAZ)
F02E9.7	BMC08365	CAE67273.1| Hypothetical protein CBG12721
C36H8.1	BMC08839	NP_502434.1| C36H8.1 (Major sperm protein) [Caenorhabditis elegans]
K06A5.3	BMC08864	CAE67198.1| Hypothetical protein CBG12634 (Major sperm protein)
EEED8.5	BMC10179	CAE59095.1| Hypothetical protein CBG02387 (Helicase, C-terminal)
C09H5.7	BMC10182	AAO85518.1|AF496634_1 putative serine/threonine phosphatase [Oesophagostomum dentatum]
C24H11.1	BMC10345	NP_499527.1| C24H11.1 (Serine/threonine specific protein phosphatase PP1) [Caenorhabditis elegans]
Y1A5A.1	BMC10860	CAE60105.1| Hypothetical protein CBG03641 (LIM domain )
F21H7.5	BMC10976	AAN08882.1| MSP-domain protein 4 [Ascaris suum]
ZK265.3	BMC11045	AAP94886.1| MFP2 [Ascaris suum]
Y105E8A.8	BMW00012	XM_001895454 hypothetical protein
K03C7.1	BMW00486	XM_001895177 Brugia malayi I-connectin partia
ZK354.3	BMW01323	Unnamed protein [LSE0902]
F28C6.6	BMW01413	XM_001895144 Brugia malayi Suppressor of forked protein
W06E11.4	TC3174	XP_396646.1| PREDICTED: similar to Shwachman-Bodian-Diamond syndrome protein [Apis mellifera]
F45G2.9	TC3662	CAE73695.1| Hypothetical protein CBG21206
K07F5.2	W59878	CAC20738.1| major sperm protein [Onchocerca
R05F9.13	W84902	P27440|MSP2_ASCSU Major sperm protein isoform beta (Beta-MSP)

## Sheet: female-associated
C. elegans homolog	filarial gene ID	Description
F25H2.9	WB-contig-1367	XM_001898893.1|20S proteasome alpha5 subunit [Brugia malayi]
F32A5.7	WB-contig 1431	Probable U6 snRNA-associated Sm-like protein LSm4, putative
F26D10.3	WB-contig-1184	gb|AF250996.1| Wuchereria bancrofti heat shock protein 70
F11A10.2	WB-contig-968	XM_001898012.1|Brugia malayi sf3a2-prov protein
C09H10.6	WB-contig-1016	XM_001900234.1|hypothetical protein
C17F3.3	WB-contig-1200	XM_001899904.1|Brugia malayi heavy neurofilament protein (Bm1_42375)
T01B11.4	TC3497	CAE60169.1| Hypothetical protein CBG03723 [Caenorhabditis briggsae]
Y54E5A.5	TC3450	CAE72566.1| Hypothetical protein CBG19750
T26G10.1	TC3421	CAC14786.1| DEAD box protein [Homo sapiens]
F58A4.10	TC3297	ABD36370.1| ubiquitin conjugating enzyme isoform 2 [Bombyx mori]
M28.5	TC3217	CAE59628.1| Hypothetical protein CBG03041 (Ribosomal protein L7Ae/L30e/S12e/Gadd45)
W08E3.1	TC3031	CAE73012.1| Hypothetical protein CBG20368
C25A1.6	N41102	XP_849017.1| PREDICTED: similar to nucleolar protein family A, member 3 [Canis familiaris]
C05C8.5	BMW00525	XM_001901829 exonuclease family protein
T09B4.1	BMW00213	CBG12553 Dolichyl-phosphate-mannose-protein mannosyltransferase
T21B10.7	BMC11865	AAA93233.1| CCT-2
K07A1.12	BMC11307	P_973479.1| PREDICTED: similar to CG4236-PA [Tribolium castaneum]
F33H1.4	BMC09458	NP_496194.1| F33H1.4 (HMG-I and HMG-Y, DNA-binding) [Caenorhabditis elegans]
Y76B12C.2	BMC06503	CAE70290.1| Hypothetical protein CBG16810
C30C11.4	BMC06327	CAE71253.1| Hypothetical protein CBG18133
Y17G7B.12	BMC06172	NP_496560.1| Y17G7B.12 [Caenorhabditis elegans]
Y18D10A.20	BMC05828	NP_493258.1| Y18D10A.20 [Caenorhabditis elegans]
Y52B11A.9	BMC05124	NP_492860.1| Y52B11A.9 (U1-type Zn-finger and implicated in RNA splicing or processing) [Caenorhabditis elegans]
C01G10.8	BMC03468	CAE66320.1| Hypothetical protein CBG11571 (Activator of Hsp90 ATPase, N-terminal)
ZK970.3	BMC03399	NP_496216.1| MeDiaTor family member (mdt-22) [Caenorhabditis elegans]
Y23H5A.3	BMC03371	NP_491011.1| Y23H5A.3 [Caenorhabditis elegans]
K02F3.11	BMC03362	XP_415051.1| PREDICTED: similar to Rnps1 protein [Gallus gallus]
F46B6.3A	BMC03280	CAG32693.1| hypothetical protein [Gallus gallus]
F07C6.4A	BMC03228	CAI13129.1| novel protein (FLJ10210) [Homo sapiens]
T05C12.7	BMC03122	CAE57713.1| Hypothetical protein CBG00721
K01H12.2	BMC02923	CAE73690.1| Hypothetical protein CBG21201
F48E8.2	BMC02724	NP_001047520.1| Os02g0635700 [Oryza sativa
C09G4.3	BMC02630	CAE69444.1| Hypothetical protein CBG15632
T13F2.8	BMC02383	NP_501743.1| T13F2.8 (Caveolin) [Caenorhabditis elegans
Y116A8C.42	BMC01924	NP_503027.1| Small Nuclear Ribonucleoprotein family member (snr-1) [Caenorhabditis elegans]
W03D2.4	BMC01736	BAD72902.1| mus209 [Drosophila simulans]
F22B7.6	BMC01259	XP_001104759.1| PREDICTED: polymerase (DNA directed) kappa isoform 1 [Macaca mulatta]
C10G11.9	BMC00835	XP_613602.2| PREDICTED: similar to serine/arginine repetitive matrix 2 [Bos taurus]
T01C3.7	BMC00617	NP_506691.1| T01C3.7 [Caenorhabditis
W01B11.3	BMC00568	NP_491134.1| W01B11.3 [Caenorhabditis elegans]
ZK354.3	BMC00257	XP_001130141.1| PREDICTED: hypothetical protein [Homo sapiens]
C07E3.1A	AA661234	UNKNOWN
T27F2.1	15450.m00008	CAE75321.1| Hypothetical protein CBG23295 (Drosophila puff specific protein BX42 like)
T08A11.2	15206.m00014	NP_036565.2| splicing factor 3b, subunit 1 isoform 1 [Homo sapiens]
C41G7.3	15002.m00035	CAE56706.1| Hypothetical protein CBG24492 (TspO/MBR-related protein)
F45F2.10	14992.m11347	1N0R|A Chain A, 4ank: A Designed Ankyrin Repeat
Y57E12AL.6	14992.m11311	CAE71995.1| Hypothetical protein CBG19071
W04D2.6A	14992.m11049	BAB27595.3| unnamed protein product [Mus musculus]
K04D7.2A	14992.m11046	NP_501860.1| K04D7.2a (AAA+-type ATPase) [Caenorhabditis elegans]
F53F4.14	14992.m11044	CAE66272.1| Hypothetical protein CBG11516
F18E2.3	14992.m10991	NP_506193.1| yeast SCC (mitotic condensin subunit) homolog family member (scc-3)
Y51B11A.1	14992.m10892	AAB86941.1| microfilarial sheath protein SHP3 precursor [Brugia malayi]
C10B5.1	14992.m10849	NP_505213.2| C10B5.1 [Caenorhabditis elegans
F09G2.8	14992.m10846	CAE72017.1| Hypothetical protein CBG19099 (Predicted phospholipase D)
C15C8.4	14992.m10833	NP_506187.2| C15C8.4 [Caenorhabditis elegans]
R10H10.1	14990.m07927	CAE56867.1| Hypothetical protein CBG24700
F38B7.5	14990.m07900	CAE58947.1| Hypothetical protein CBG02215 (Ubiquitin carboxyl-terminal hydrolase)
Y54E10BR.6	14990.m07831	CAE60566.1| Hypothetical protein CBG04195
F29A7.6	14990.m07735	NP_494349.1| F29A7.6 [Caenorhabditis elegans]
F26B1.3	14981.m02463	NP_491824.1| IMportin Alpha family member (ima-2)
Y54E2A.12	14981.m02430	NP_497068.2| Y54E2A.12 [Caenorhabditis elegans]
C56C10.10	14981.m02385	NP_495339.1| C56C10.10 [Caenorhabditis elegans]
F54C8.3	14980.m02796	XP_001203585.1| PREDICTED: similar to MGC81278 protein, partial [Strongylocentrotus purpuratus]
Y111B2A.18	14980.m02677	CAE73044.1| Hypothetical protein CBG20414 (RNA-binding region RNP-1 (RNA recognition motif))
Y56A3A.29A	14979.m04620	NP_499560.1| Uracil DNA N-Glycosylase family member (ung-1)
B0336.6	14979.m04441	EAL27832.1| GA22007-PA [Drosophila pseudoobscura]
R74.7	14979.m04374	EAT40117.1| ribosomal RNA methyltransferase [Aedes aegypti]
K12D12.2	14977.m05101	CAE59387.1| Hypothetical protein CBG02744 (nucleoporin)
C16C10.3	14977.m05100	NP_497834.1| C16C10.3 [Caenorhabditis elegans]
C56C10.8	14977.m05032	CAE60667.1| Hypothetical protein CBG04320 (Transcription factor BTF3 (human))
W08F4.3	14977.m04968	CAE62900.1| Hypothetical protein CBG07090
C17E4.3	14977.m04900	CAE60183.1| Hypothetical protein CBG03739 (Zinc finger, RING-type)
ZK20.3	14977.m04894	NP_496488.1| ZK20.3 [Caenorhabditis elegans]
ZK20.4	14977.m04893	NP_496487.1| ZK20.4 [Caenorhabditis elegans]
ZK1248.10	14975.m04544	CAE59197.1| Hypothetical protein CBG02508 (Ypt/Rab GTPase activating protein)
Y47G6A.11	14974.m00819	NP_491163.1| MSH (MutS Homolog) family member (msh-6)
C50C3.6	14973.m02705	XP_888301.1| PREDICTED: similar to Pre-mRNA processing splicing factor 8
C16C10.4	14973.m02690	NP_497833.1| C16C10.4 [Caenorhabditis elegans]
C39E9.11	14972.m07819	NP_502515.1| C39E9.11 (Mitotic checkpoint protein PRCC ) [Caenorhabditis elegans]
K07A12.2	14972.m07735	CAE68896.1| Hypothetical protein CBG14867 (Rat insulin-like growth factor binding protien)
C03E10.4	14972.m07546	NP_505864.1| GLYcosylation related family member (gly-20) [Caenorhabditis elegans]
R08C7.3	14972.m07436	NP_500569.1| HisTone variant H2AZ homolog family member (htz-1)
F45E4.2	14972.m07434	NP_726579.1| Purine-rich binding protein-alpha CG1507-PA, isoform A
F45E4.9	14972.m07157	CAE61933.1| Hypothetical protein CBG05930
T10B11.3	14971.m02792	NP_491976.2| T10B11.3 [Caenorhabditis elegans]
F08B4.7	14963.m01820	CAE72480.1| Hypothetical protein CBG19656 (Zinc finger, U1-type)
F42A6.7A	14961.m05286	NP_500326.2| human HnRNP A1 homolog family member (hrp-1) [Caenorhabditis elegans]
K07C5.6	14961.m05274	AAI06271.1| LOC432205 protein [Xenopus laevis]
F26B1.2A	14961.m05107	CAE67162.1| Hypothetical protein CBG12588
F54A3.4	14961.m05084	AAH44091.1| Cbs-prov protein [Xenopus laevis]
ZC168.3	14961.m05054	CAE70858.1| Hypothetical protein CBG17646
C04F5.8	14961.m05030	CAE64075.1| Hypothetical protein CBG08678
T05E8.3	14961.m05004	NP_491604.3| T05E8.3 (DEAH-box RNA helicase) [Caenorhabditis
Y55F3AM.12	14956.m00502	NP_500030.1| mRNA DeCAPping enzyme family member (dcap-1)
T22D1.9	14954.m01633	CAE61757.1| Hypothetical protein CBG05716
ZC395.10	14950.m01863	NP_498126.1| ZC395.10(HSP90 co-chaperone p23) [Caenorhabditis elegans]
ZK637.2	14950.m01854	NP_498961.2| ZK637.2 [Caenorhabditis elegans]
Y110A7A.8	14939.m00169	CAE65743.1| Hypothetical protein CBG10828 [Caenorhabditis briggsae]
R09E12.3	14923.m00295	NP_001036957.1| Hsc70/Hsp90-organizing protein HOP [Bombyx mori]
C14B1.4	14920.m00429	NP_524984.1| will die slowly CG17437-PA [Drosophila melanogaster]
F26F4.11	14873.m00236	CAE71300.1| Hypothetical protein CBG18189
T01B7.4	14773.m00904	CAE59725.1| Hypothetical protein CBG03161
F28F8.5	14715.m01243	CAE71634.1| Hypothetical protein CBG18601
C33H5.12A	14714.m00094	XP_361555.1| hypothetical protein MG04029.4 [Magnaporthe grisea 70-15]
JC8.6A	14651.m00256	NP_502545.1| JC8.6b [Caenorhabditis elegans]
M03C11.2	14650.m00144	CAE71476.1| Hypothetical protein CBG18394 [Caenorhabditis briggsae]
ZK856.11	14634.m00555	CAE64755.1| Hypothetical protein CBG09545
D1054.3	14554.m00237	XP_316219.2| ENSANGP00000017148 [Anopheles
C05D2.10A	14538.m00470	AAH46236.1| WD repeat domain 37 [Mus musculus]
ZK546.15	14431.m00023	NP_494910.2| ZK546.15 (Trypsin ) [Caenorhabditis elegans]
W06D4.6	14424.m00394	CAE67033.1| Hypothetical protein CBG12435
C39E9.12	14424.m00389	NP_502516.2| C39E9.12 [Caenorhabditis elegans]
C56A3.4	14386.m00052	NP_610050.1| CG2617-PA [Drosophila melanogaster]
F10B5.5	14365.m00039	CAE57722.1| Hypothetical protein CBG00732
F42H10.2	14355.m00222	CAE71245.1| Hypothetical protein CBG18121
Y110A7A.4	14355.m00216	O96650|TYSY_ASCSU Thymidylate synthase (TS) (TSase)
Y110A7A.11	14276.m00251	NP_491521.2| Y110A7A.11 [Caenorhabditis elegans]
Y47G6A.12	14276.m00245	CAE68974.1| Hypothetical protein CBG14956
F09F7.3	14242.m00095	EAS30807.1| hypothetical protein CIMG_06286 [Coccidioides immitis RS]
K04G7.1	14239.m00342	NP_498567.1| K04G7.1 [Caenorhabditis elegans]
Y49E10.15	14230.m00219	CAE66477.1| Hypothetical protein CBG11756 (Like-Sm ribonucleoprotein, core)
F55F8.6	14204.m00108	CAE68941.1| Hypothetical protein CBG14921
F59E12.1	14119.m00058	CAE59158.1| Hypothetical protein CBG02464
F33D11.10	14080.m00070	NP_001025820.1| DEAD (Asp-Glu-Ala-Asp) box polypeptide 48 [Gallus gallus]
F40F8.1	14062.m00073	EAT40122.1| cytidylate kinase [Aedes aegypti]
T12D8.2	14036.m00110	EAT44633.1| splicing factor, putative [Aedes
F59A3.4	13736.m00395	NP_491614.1| F59A3.4 [Caenorhabditis elegans]
F36A2.13	13715.m00020	UNKNOWN
C44B7.1	13663.m00020	NP_495413.1| C44B7.1 [Caenorhabditis elegans]
F10G7.1	13644.m00286	NP_494840.1| Temporarily Assigned Gene name family member (tag-151) [Caenorhabditis elegans
F13E9.1	13618.m00050	NP_502016.2| F13E9.1 [Caenorhabditis elegans]
H02I12.1	13606.m00009	AAR30186.1| RE46519p [Drosophila melanogaster]
C48E7.2	13418.m00094	CAE67152.1| Hypothetical protein CBG12577
B0035.1A	13415.m00443	NP_502124.1| B0035.1b [Caenorhabditis elegans]
F22B5.1	13401.m00088	P36404|ARL2_HUMAN ADP-ribosylation factor-like protein 2
Y51H7C.7	13400.m00319	AAP43113.1| nuclear DNA-binding protein C1D [Cricetulus griseus]
C26B2.6	13358.m00040	CAE70937.1| Hypothetical protein CBG17740
W02F12.6	13258.m00169	AAM12418.1| spliced leader 30 kDa protein [Ascaris suum]
R08C7.10A	13247.m00713	NP_500567.1| R08C7.10a [Caenorhabditis elegans]
F22B5.7	13239.m00093	CAE57635.1| Hypothetical protein CBG00620 [Caenorhabditis briggsae]
ZK287.5	13212.m00014	AAH17370.2| RBX1 protein [Homo sapiens]
T26A5.5A	13136.m00016	AAH76576.1| Fbxl11 protein [Mus musculus]
T24B8.2	13101.m00017	CAE59793.1| Hypothetical protein CBG03253
C48B6.2	12902.m00235	NP_491972.1| C48B6.2 [Caenorhabditis elegans]
C48B6.9	12902.m00220	NP_491975.1| C48B6.9 (ATP-binding cassette) [Caenorhabditis elegans
W07E6.4	12613.m00116	NP_493746.1| yeast PRP (splicing factor) related family member (prp-21)
K07H8.2A	12583.m00115	CAE58449.1| Hypothetical protein CBG01586 [Caenorhabditis briggsae]
T05G5.3	12575.m00210	NP_997729.1| cell division cycle 2 [Danio rerio]
ZK593.8	12556.m00066	CAE61963.1| Hypothetical protein CBG05963 (Huntingtin interacting protein HYPE)
M18.8	12539.m00101	AAX30883.2| SJCHGC08456 protein [Schistosoma
Y37D8A.9	12496.m00296	CAE75292.1| Hypothetical protein CBG23260 (Acetyltransferase (GNAT) family)
60 WB-contig on female list
