# Supplementary material for: Gender-Associated Genes in Filarial Nematodes Are Important for Reproduction and Potential Intervention Targets
Source: PLoS Negl Trop Dis. 2011 Jan 25;5(1):e947. doi: 10.1371/journal.pntd.0000947 (PMC3026763; doi:10.1371/journal.pntd.0000947)
Supplement: Table S8 — Oogenesis-enriched potential C. elegans homologs of filarial gender-associated genes. (0.03 MB XLS) [file pntd.0000947.s008.xls]

## Sheet: male-associated
C.elegans homolog	filarial gene ID	description
T05G5.3	14907.m00582	CAE65141.1| Hypothetical protein CBG10007
Y105E8A.8	BMW00012	NP_659073.1| WD repeat domain 79 [Mus musculus]
B0035.4	14972.m07043	CAE62053.1| Hypothetical protein CBG06071 (Prefoldin subunit)
F43G9.5	14972.m07828	CAC70149.1| putative pre-mrna cleavage factor
K07D4.3	14570.m00059	EAL33024.1| GA14824-PA [Drosophila
T14G10.6	14992.m11338	NP_501853.1| T14G10.6 (Tetraspanin family integral membrane protein) [Caenorhabditis elegans]
T24H10.4	14977.m04913	CAE59804.1| Hypothetical protein CBG03266 ( Eukaryotic protein of unknown function (DUF829 )
C37C3.1	BMC03411	CAG06358.1| unnamed protein product [Tetraodon
F25B3.6	14963.m01804	XP_001121513.1| PREDICTED: similar to CG10955-PA [Apis mellifera]
F35H10.7	15196.m00035	NP_501396.1| F35H10.7 (Uncharacterized conserved protein) [Caenorhabditis elegans]
C32D5.10	14981.m02383	EAL25260.1| GA13494-PA [Drosophila
F28C6.6	BMW01413	XP_796577.2| PREDICTED: similar to Cleavage stimulation factor, 3 pre-RNA, subunit 3, 77kDa [Strongylocentrotus purpuratus]
K07C5.8	14992.m11191	XP_782795.2| PREDICTED: similar to Striatin-3 (Cell-cycle autoantigen SG2NA) (S/G2 antigen) [Strongylocentrotus purpuratus]
C44B7.10	14975.m04535	NP_495409.3| C44B7.10 (Acetyl-CoA hydrolase ) [Caenorhabditis
R11E3.6	14651.m00258	NP_001013397.2| hypothetical protein LOC234358 [Mus musculus]
C16C2.3	14990.m07775	BAC33188.1| unnamed protein product [Mus

## Sheet: female-associated
C.elegans homolog	filarial gene ID	description
F11A10.2	WB-contig-968	XM_001898012.1|Brugia malayi sf3a2-prov protein
F25H2.9	WB-contig-1367	XM_001898893.1|20S proteasome alpha5 subunit [Brugia malayi]
C09H10.6	WB-contig-1016	XM_001900234.1|hypothetical protein
Y110A7A.4	14355.m00216	O96650|TYSY_ASCSU Thymidylate synthase (TS) (TSase)
T27F2.1	15450.m00008	CAE75321.1| Hypothetical protein CBG23295 (Drosophila puff specific protein BX42 like)
T05C12.7	BMC03122	CAE57713.1| Hypothetical protein CBG00721
B0336.6	14979.m04441	EAL27832.1| GA22007-PA [Drosophila pseudoobscura]
R08C7.10A	13247.m00713	NP_500567.1| R08C7.10a [Caenorhabditis elegans]
ZK546.15	14431.m00023	NP_494910.2| ZK546.15 (Trypsin ) [Caenorhabditis elegans]
F10B5.5	14365.m00039	CAE57722.1| Hypothetical protein CBG00732
C17E4.3	14977.m04900	CAE60183.1| Hypothetical protein CBG03739 (Zinc finger, RING-type)
F26B1.2A	14961.m05107	CAE67162.1| Hypothetical protein CBG12588
F53F4.14	14992.m11044	CAE66272.1| Hypothetical protein CBG11516
F33H1.4	BMC09458	NP_496194.1| F33H1.4 (HMG-I and HMG-Y, DNA-binding) [Caenorhabditis elegans]
JC8.6A	14651.m00256	NP_502545.1| JC8.6b [Caenorhabditis elegans]
ZC395.10	14950.m01863	NP_498126.1| ZC395.10(HSP90 co-chaperone p23) [Caenorhabditis elegans]
F45F2.10	14992.m11347	1N0R|A Chain A, 4ank: A Designed Ankyrin Repeat
D1054.3	14554.m00237	XP_316219.2| ENSANGP00000017148 [Anopheles
C56C10.10	14981.m02385	NP_495339.1| C56C10.10 [Caenorhabditis elegans]
C09G4.3	BMC02630	CAE69444.1| Hypothetical protein CBG15632
C41G7.3	15002.m00035	CAE56706.1| Hypothetical protein CBG24492 (TspO/MBR-related protein)
C56A3.4	14386.m00052	NP_610050.1| CG2617-PA [Drosophila melanogaster]
W08E3.1	TC3031	CAE73012.1| Hypothetical protein CBG20368
R08C7.3	14972.m07436	NP_500569.1| HisTone variant H2AZ homolog family member (htz-1)
C48E7.2	13418.m00094	CAE67152.1| Hypothetical protein CBG12577
M28.5	TC3217	CAE59628.1| Hypothetical protein CBG03041 (Ribosomal protein L7Ae/L30e/S12e/Gadd45)
T01C3.7	BMC00617	NP_506691.1| T01C3.7 [Caenorhabditis
F09F7.3	14242.m00095	EAS30807.1| hypothetical protein CIMG_06286 [Coccidioides immitis RS]
C16C10.3	14977.m05100	NP_497834.1| C16C10.3 [Caenorhabditis elegans]
Y111B2A.18	14980.m02677	CAE73044.1| Hypothetical protein CBG20414 (RNA-binding region RNP-1 (RNA recognition motif))	NO	E
Y52B11A.9	BMC05124	NP_492860.1| Y52B11A.9 (U1-type Zn-finger and implicated in RNA splicing or processing) [Caenorhabditis elegans]
C33H5.12A	14714.m00094	XP_361555.1| hypothetical protein MG04029.4 [Magnaporthe grisea 70-15]
F42H10.2	14355.m00222	CAE71245.1| Hypothetical protein CBG18121
Y51H7C.7	13400.m00319	AAP43113.1| nuclear DNA-binding protein C1D [Cricetulus griseus]
C48B6.9	12902.m00220	NP_491975.1| C48B6.9 (ATP-binding cassette) [Caenorhabditis elegans
T01B7.4	14773.m00904	CAE59725.1| Hypothetical protein CBG03161
W02F12.6	13258.m00169	AAM12418.1| spliced leader 30 kDa protein [Ascaris suum]
Y17G7B.12	BMC06172	NP_496560.1| Y17G7B.12 [Caenorhabditis elegans]
ZK593.8	12556.m00066	CAE61963.1| Hypothetical protein CBG05963 (Huntingtin interacting protein HYPE)
Y56A3A.29A	14979.m04620	NP_499560.1| Uracil DNA N-Glycosylase family member (ung-1)
F38B7.5	14990.m07900	CAE58947.1| Hypothetical protein CBG02215 (Ubiquitin carboxyl-terminal hydrolase)
F45E4.9	14972.m07157	CAE61933.1| Hypothetical protein CBG05930
Y116A8C.42	BMC01924	NP_503027.1| Small Nuclear Ribonucleoprotein family member (snr-1) [Caenorhabditis elegans]
K07A12.2	14972.m07735	CAE68896.1| Hypothetical protein CBG14867 (Rat insulin-like growth factor binding protien)
T05E8.3	14961.m05004	NP_491604.3| T05E8.3 (DEAH-box RNA helicase) [Caenorhabditis
F26B1.3	14981.m02463	NP_491824.1| IMportin Alpha family member (ima-2)
F54C8.3	14980.m02796	XP_001203585.1| PREDICTED: similar to MGC81278 protein, partial [Strongylocentrotus purpuratus]
T05G5.3	12575.m00210	NP_997729.1| cell division cycle 2 [Danio rerio]
W07E6.4	12613.m00116	NP_493746.1| yeast PRP (splicing factor) related family member (prp-21)
F28F8.5	14715.m01243	CAE71634.1| Hypothetical protein CBG18601
Y23H5A.3	BMC03371	NP_491011.1| Y23H5A.3 [Caenorhabditis elegans]
Y110A7A.8	14939.m00169	CAE65743.1| Hypothetical protein CBG10828 [Caenorhabditis briggsae]
F33D11.10	14080.m00070	NP_001025820.1| DEAD (Asp-Glu-Ala-Asp) box polypeptide 48 [Gallus gallus]
C14B1.4	14920.m00429	NP_524984.1| will die slowly CG17437-PA [Drosophila melanogaster]
F08B4.7	14963.m01820	CAE72480.1| Hypothetical protein CBG19656 (Zinc finger, U1-type)
C15C8.4	14992.m10833	NP_506187.2| C15C8.4 [Caenorhabditis elegans]
F42A6.7A	14961.m05286	NP_500326.2| human HnRNP A1 homolog family member (hrp-1) [Caenorhabditis elegans]
K04G7.1	14239.m00342	NP_498567.1| K04G7.1 [Caenorhabditis elegans]
F26F4.11	14873.m00236	CAE71300.1| Hypothetical protein CBG18189
Y37D8A.9	12496.m00296	CAE75292.1| Hypothetical protein CBG23260 (Acetyltransferase (GNAT) family)
Y49E10.15	14230.m00219	CAE66477.1| Hypothetical protein CBG11756 (Like-Sm ribonucleoprotein, core)
K07A1.12	BMC11307	P_973479.1| PREDICTED: similar to CG4236-PA [Tribolium castaneum]	Spg,Spm	O,E
C39E9.12	14424.m00389	NP_502516.2| C39E9.12 [Caenorhabditis elegans]
W08F4.3	14977.m04968	CAE62900.1| Hypothetical protein CBG07090
R74.7	14979.m04374	EAT40117.1| ribosomal RNA methyltransferase [Aedes aegypti]
F22B7.6	BMC01259	XP_001104759.1| PREDICTED: polymerase (DNA directed) kappa isoform 1 [Macaca mulatta]
T09B4.1	BMW00213	Predicted Dolichyl-phosphate-mannose-protein mannosyltransferase
K07H8.2A	12583.m00115	CAE58449.1| Hypothetical protein CBG01586 [Caenorhabditis briggsae]
F59E12.1	14119.m00058	CAE59158.1| Hypothetical protein CBG02464
T10B11.3	14971.m02792	NP_491976.2| T10B11.3 [Caenorhabditis elegans]
T26A5.5A	13136.m00016	AAH76576.1| Fbxl11 protein [Mus musculus]
W06D4.6	14424.m00394	CAE67033.1| Hypothetical protein CBG12435
F36A2.13	13715.m00020	UNKNOWN
