# Supplementary material for: Gender-Associated Genes in Filarial Nematodes Are Important for Reproduction and Potential Intervention Targets
Source: PLoS Negl Trop Dis. 2011 Jan 25;5(1):e947. doi: 10.1371/journal.pntd.0000947 (PMC3026763; doi:10.1371/journal.pntd.0000947)
Supplement: Table S10 — Spermatogenesis-enriched potential C. elegans homologs of filarial gender-associated genes. (0.03 MB XLS) [file pntd.0000947.s010.xls]

## Sheet: male-associated
C. elegans homolog	filarial gene ID	NR annotation
F43G9.6	14992.m11098	AAH63743.1| Zgc:63504 protein [Danio rerio]
C36B1.10	14992.m11298	NP_492367.1| Glycogen Synthase Kinase Alpha subunit family member (gska-3
F37A4.7A	14799.m00203	NP_001022568.1| RaBPHilin family member (rbf-1)
C24H11.1	BMC10345	NP_499527.1| C24H11.1 (Serine/threonine specific protein phosphatase PP1) [Caenorhabditis elegans]
C25A8.5	12526.m00073	CAE60278.1| Hypothetical protein CBG03859 (Tyrosine protein kinase )
C25D7.1	14977.m05089	NP_506701.1| C25D7.1 (contains major sperm protein (MSP)) [Caenorhabditis elegans]
Y69E1A.2	14992.m11212	AAP94889.1| MFP2b [Ascaris suum]
C55B7.3	12451.m00032	NP_491872.1| C55B7.3 (Protein tyrosine phosphatase) [Caenorhabditis elegan
K07F5.2	W59878	CAC20738.1| major sperm protein [Onchocerca
R05F9.13	W84902	P27440|MSP2_ASCSU Major sperm protein isoform beta (Beta-MSP)
T13F2.11	BMC03644	P13263|MSP2_ONCVO Major sperm protein 2 (MSP2)
ZK546.6	BMC04236	1MSP|A Chain A, Major Sperm Protein, Alpha Isoform
T04B2.2	14979.m04603	CAE67145.1| Hypothetical protein CBG12568
T01B11.4	BMC04146	AAD30505.1|AF130365_1 ADP/ATP translocase [Ascaris suum]
T05A7.6	BMC00603	NP_494824.1| T05A7.6 [Caenorhabditis elegans]
F59A6.4	14992.m11187	NP_494922.1| F59A6.4 (Casein kinase) [Caenorhabditis elegans]
D2045.5	14992.m11358	CAE68976.1| Hypothetical protein CBG14958 (Serine/threonine protein kinase)
T21G5.4	14094.m00138	NP_491965.1| T21G5.4 ( PDZ domain) [Caenorhabditis elegans]
C25G4.6	14979.m04637	CAE74626.1| Hypothetical protein CBG22421
C36H8.1	BMC08839	NP_502434.1| C36H8.1 (Major sperm protein) [Caenorhabditis elegans]
W09C3.6	BMC04147	NP_491429.1| yeast Glc Seven-like Phosphatases family member (gsp-3)
C46A5.1	14992.m11131	NP_501277.1| C46A5.1 (Protein tyrosine phosphatase) [Caenorhabditis elegans]
T22B3.2A	BMC07594	CAE65091.1| Hypothetical protein CBG09950 (Argonaute and Dicer protein, PAZ)
C06A1.3	14992.m11299	NP_496276.1| C06A1.3 (Serine/threonine specific protein phosphatase PP1) [Caenorhabditis elegans]
T16G12.7	14977.m05065	P48490|PP1_PHAVU Serine/threonine-protein phosphatase PP1
Y47D3A.22	12557.m00010	NP_499452.2| Y47D3A.22 (Ankyrin repeat) [Caenorhabditis elegans
Y59E9AL.6	13106.m00007	CAE71215.1| Hypothetical protein CBG18078 ( Ribosomal protein P2 )
ZC168.6	BMC05868	1M1S|A Chain A, Structure Of Wr4, A C.Elegans Msp Family Member
T22B3.3	BMC06637	NP_502216.1| T22B3.3 (VAMP-associated protein involved in inositol metabolism) [Caenorhabditis elegans
K06A5.3	BMC08864	CAE67198.1| Hypothetical protein CBG12634 (Major sperm protein)
C25A8.2	14980.m02696	UNKNOWN
E03H12.5	BMC03787	CAE71215.1| Hypothetical protein CBG18078 ( Ribosomal protein P2 )
E03H12.7	14981.m02377	NP_500694.1| E03H12.7 (Unnamed protein ) [Caenorhabditis elegans
ZK354.7	14981.m02446	NP_500774.1| ZK354.7 (VAMP-associated protein involved in inositol metabolism) [Caenorhabditis elegans
C17F3.3	14932.m00516	XP_636078.1| hypothetical protein DDBDRAFT_0188541 [Dictyostelium discoideum AX4]
C29F5.3	13646.m00009	NP_495262.1| C29F5.3 ( CMP/dCMP deaminase, zinc-binding) [Caenorhabditis elegans]
C47E8.1	12902.m00218	NP_506623.2| C47E8.1 [Caenorhabditis elegans]
T03F1.5	14992.m11215	AAO85518.1|AF496634_1 putative serine/threonine phosphatase [
F21H7.5	BMC10976	AAN08882.1| MSP-domain protein 4 [Ascaris suum]
C04G2.9	BMC07269	AAP94889.1| MFP2b [Ascaris suum]
C09H5.7	BMC10182	AAO85518.1|AF496634_1 putative serine/threonine phosphatase [Oesophagostomum dentatum]
Y1A5A.1	BMC10860	CAE60105.1| Hypothetical protein CBG03641 (LIM domain )
F47B3.4	14731.m01005	CAE65738.1| Hypothetical protein CBG10823 (Histone H5)
R13H9.5	14853.m00061	CAE66850.1| Hypothetical protein CBG12222 (Serine/threonine protein kinase)
ZK354.3	BMW01323
C17H12.3	14285.m00052	CAE61477.1| Hypothetical protein CBG05371 (Protein-tyrosine phosphatase)
F36H12.9	14977.m04929	CAE64351.1| Hypothetical protein CBG09038 ( Serine/threonine protein kinase )
C06A8.6	13679.m00015	NP_495634.1| C06A8.6 (Protein phosphatase 1) [Caenorhabditis elegans
F36H12.3	14992.m11021	NP_500767.1| F36H12.3 (Uncharacterized protein, contains major sperm protein (MSP) domain) [Caenorhabditis elegans]
T16A9.5	AW063111	NP_506519.1| T16A9.5 (Sodium:dicarboxylate symporter) [Caenorhabditis elegans]
C39H7.1	13920.m00443	AAP94888.1| P34 [Ascaris suum]
F35C11.3	13322.m00193	CAE72538.1| Hypothetical protein CBG19720
M05D6.1	14084.m00022	NP_495737.1| F35C11.3 (Casein kinase) [Caenorhabditis elegans
Y38H8A.3	14093.m00117	CAE67138.1| Hypothetical protein CBG12561 (Serine/threonine protein kinase)
ZK265.3	BMC11045	AAP94886.1| MFP2 [Ascaris suum]
R08C7.8	14367.m00313	NP_500563.1| R08C7.8 (Serine/threonine specific protein phosphatase PP1) [Caenorhabditis elegans]
C27D8.1	BMC03402	NP_502427.1| C27D8.2 (BTB/Kelch-associated) [Caenorhabditis elegans
C30B5.3	15350.m00008	AAI03942.1| CPEB2 protein [Homo sapiens]
F23B12.1	14992.m11122	NP_506574.1| F23B12.1(Serine/threonine specific protein phosphatase PP1)[Caenorhabditis elegans]
C08F8.6	12658.m00068	NP_502093.1| C08F8.6 (Casein kinase) [Caenorhabditis elegans]
C25A6.1	13289.m00063	CAE64633.1| Hypothetical protein CBG09394 (Calcineurin-like phosphoesterase)
C56C10.6	14975.m04398	NP_495333.1| C56C10.6 (Casein kinase) [Caenorhabditis elegans]
F57B9.8	14442.m00132	T23792 hypothetical protein M176.9
W01B6.2	14043.m00009	CAE71718.1| Hypothetical protein CBG18695
ZC581.7	14992.m11020	NP_491913.1| ZC581.7( Protein tyrosine kinase) [Caenorhabditis elegans]
T28F4.3	14977.m05086	NP_492100.1| T28F4.3 ( Protein tyrosine phosphatase) [Caenorhabditis elegans]
M7.7	14980.m02769	CAE61996.1| Hypothetical protein CBG06004 (Serine/threonine protein kinase)
C27D8.2	14992.m11220	NP_502427.1| C27D8.2 (BTB/Kelch-associated) [Caenorhabditis elegans
C09D4.3	14525.m00161	CAE67403.1| Hypothetical protein CBG12889
M05D6.3	BMC05756	CAE70164.1| Hypothetical protein CBG16631 (Protein-tyrosine phosphatase)
F35C11.2	14362.m00107	NP_495736.1| F35C11.2 (Protein tyrosine phosphatase) [Caenorhabditis elegans
ZK1290.6	BMC05878	CAE67529.1| Hypothetical protein CBG13051 (ribonuclease H activity)
M04G7.2	15131.m00093	CAE67290.1| Hypothetical protein CBG12739 (Protein-tyrosine phosphatase)
F47D12.7	12747.m00015	XP_395147.2| PREDICTED: similar to Keap1 CG3962-PA, isoform A [Apis mellifera]
T21G5.1	BMC01784	EAL26982.1| GA21383-PA [Drosophila pseudoobscura]
C18H7.4	14178.m00091	NP_499953.1| C18H7.4 (Protein tyrosine kinase) [Caenorhabditis
F53G12.6	14950.m01814	NP_490680.1| defective SPErmatogenesis family member (spe-8) [Caenorhabditis elegans]
T04F3.3	BMC02527	XP_001117466.1| PREDICTED: protein tyrosine phosphatase, receptor type, R isoform 1
B0393.4	14961.m05058	CAE71135.1| Hypothetical protein CBG17990 (Proline-rich region)
C01G12.8	14975.m04510	NP_497034.1| C01G12.8 (Na+/K+ ATPase, alpha subunit) [Caenorhabditis
F47G6.4	14975.m04430	XP_001122750.1| PREDICTED: similar to jaguar CG5695-PB, isoform B, partial [Apis mellifera]
K10H10.7	BMC03293	NP_497013.1| K10H10.7 (Protein phosphatase inhibitor) [Caenorhabditis elegans]
F42H11.1	14961.m05244	CAE66923.1| Hypothetical protein CBG12311 (Ribosomal protein P2)
R03D7.5	14977.m05027	CAE73227.1| Hypothetical protein CBG20633 (Serine/threonine protein kinase)
Y24D9B.1	14972.m07411	CAE74712.1| Hypothetical protein CBG22527 (Unnamed protein )
Y39G8C.2	BMC07398	CAE67403.1| Hypothetical protein CBG12889 ( Serine/threonine protein kinase )
F07F6.1	14975.m04470	NP_495032.1| F07F6.1 [Caenorhabditis elegans]

## Sheet: female-associated
potential C. elegans homolog	filarial gene ID	NR annotation
F54A3.4	14961.M05084	AAH44091.1| Cbs-prov protein [Xenopus laevis]
C10G11.9	BMC00835	XP_613602.2| PREDICTED: similar to serine/arginine repetitive matrix 2 [Bos taurus]
C17F3.3	WB-contig	Unnamed protein
K01H12.2	BMC02923	CAE73690.1| Hypothetical protein CBG21201
T01B11.4	TC3497	CAE60169.1| Hypothetical protein CBG03723 [Caenorhabditis briggsae]
ZK354.3	BMC00257	XP_001130141.1| PREDICTED: hypothetical protein [Homo sapiens]
