# Supplementary material for: Gender-Associated Genes in Filarial Nematodes Are Important for Reproduction and Potential Intervention Targets
Source: PLoS Negl Trop Dis. 2011 Jan 25;5(1):e947. doi: 10.1371/journal.pntd.0000947 (PMC3026763; doi:10.1371/journal.pntd.0000947)
Supplement: Table S11 — Potential C. elegans homologs of filarial gender-associated genes expressed in early embryogenesis. (0.05 MB XLS) [file pntd.0000947.s011.xls]

## Sheet: female-associated
C. elegans	RNAi phenotypes	filarial gene ID	Description
T23D8.4	Osmotic Integrity	WB-contig_284	NP_495778.1| Eukaryotic Initiation Factor family member (eif-3.G)	if-3.C encodes a putative c subunit of translation initiation factor 3 that is required for fertility and for embryonic osmotic integrity; eif-3.C is orthologous to human EIF3S8 (OMIM:603916) and budding yeast NIP1
C53H9.1	severe pleiotropic defects	WB-contig_1496	NP_490905.1| Ribosomal Protein, Large subunit family member (rpl-27)
F25H2.9	passage through meiosis	WB-contig_1367	NP_492765.1| Proteasome Alpha Subunit family member (pas-5) [Caenorhabditis elegans]
F48E8.5	entry into interphase	WB-contig_1349	NP_998541.1| protein phosphatase 2 (formerly 2A), regulatory subunit A (PR 65), alpha isoform [Danio rerio]
F26D10.3	Sterility impared fertility	WB-contig_1184	AAA27857.1| heat shock protein 70, hsp70A2
M117.2	asymmetry of division	WB-contig-262	XM_001893631.1|14-3-3-like protein 2 [Brugia malayi]
Y41C4A.10	pace of lineage	WB-contig-1458	XM_001896211.1|hypothetical protein [Brugia malayi]
F23H11.5	general pace of development	TC3390	XP_001065903.1| PREDICTED: hypothetical protein [Rattus norvegicus]
M28.5	Sterility impared fertility	TC3217	CAE59628.1| Hypothetical protein CBG03041 (Ribosomal protein L7Ae/L30e/S12e/Gadd45)
F59C6.5	general pace of development	TC3105	CAE58955.1| Hypothetical protein CBG02223 (NADH ubiquinone oxidoreductase)
W08E3.1	integrity of membranous organelle	TC3031	CAE73012.1| Hypothetical protein CBG20368
T05F1.3	severe pleiotropic defects	N43496	AAQ55231.1| ribosomal protein S19S [Parascaris univalens]
Y19D2B.1	pronuclear migration	BMW00329	XP_001103916.1| PREDICTED: tubulin, alpha 8 isoform 2 [Macaca mulatta]
C50F4.13	sister chromatid separation	BMC12338	NP_505463.1| HIStone family member (his-35)
C50F4.13	sister chromatid separation	BMC12337	NP_505463.1| HIStone family member (his-35)
T21B10.7	Osmotic Integrity	BMC11865	AAA93233.1| CCT-2
M28.5	Sterility impared fertility	BMC11740	CAE59628.1| Hypothetical protein CBG03041
Y87G2A.5	severe pleiotropic defects	BMC07627	XP_795172.2| PREDICTED: similar to Vars protein, partial [Strongylocentrotus purpuratus]
ZK970.4	Sterility impared fertility	BMC06765	CAE57827.1| Hypothetical protein CBG00852
Y18D10A.20	cytokinesis	BMC05828	NP_493258.1| Y18D10A.20 [Caenorhabditis elegans]
F56E10.4	severe pleiotropic defects	BMC04343	CAB58439.1| 40S ribosomal protein S27 [Lumbricus rubellus]
C53H9.1	severe pleiotropic defects	BMC03199	NP_490905.1| Ribosomal Protein, Large subunit family member (rpl-27)
T05C12.7	severe pleiotropic defects	BMC03122	CAE57713.1| Hypothetical protein CBG00721
C09G4.3	entry into interphase	BMC02630	CAE69444.1| Hypothetical protein CBG15632
T22B11.5	general pace of development	BMC01980	Q623T0|ODO1_CAEBR 2-oxoglutarate dehydrogenase E1 component, mitochondrial precursor
Y116A8C.42	Osmotic Integrity	BMC01924	NP_503027.1| Small Nuclear Ribonucleoprotein family member (snr-1) [Caenorhabditis elegans]
W03D2.4	sister chromatid separation	BMC01736	BAD72902.1| mus209 [Drosophila simulans]
C49H3.11	severe pleiotropic defects	BMC01616	CAE70912.1| Hypothetical protein CBG17709 (Ribosomal protein S5, N-terminal)
T23D8.5	sister chromatid separation	BMC00749	T29230 hypothetical protein F55G1.11 - Caenorhabditis elegans
M28.5	Sterility impared fertility	BMC00707	CAE59628.1| Hypothetical protein CBG03041
Y37E3.9	general pace of development	BMC00672	XP_001093012.1| PREDICTED: similar to prohibitin isoform 2 [Macaca mulatta]
Y59A8A.1	cytokinesis	15217.m00021	NP_507507.1| COP-9 SigNalosome subunit family member (csn-1) [Caenorhabditis elegans]
C18E9.11A	pronuclear nuclear apperance	15106.m00016	CAE59779.1| Hypothetical protein CBG03231
C41G7.3	general pace of development	15002.m00035	CAE56706.1| Hypothetical protein CBG24492 (TspO/MBR-related protein)
D1014.3	Osmotic Integrity	14992.m11332	NP_505099.2| D1014.3 [Caenorhabditis elegans]
Y57E12AL.6	passage through meiosis	14992.m11311	CAE71995.1| Hypothetical protein CBG19071
Y59A8A.1	cytokinesis	14992.m11038	XP_685543.1| PREDICTED: similar to G protein pathway suppressor 1 isoform 2
Y54E10A.9A	Polor body extrusion	14992.m11022	Q3MSQ8|DDX4_RANLE Probable ATP-dependent RNA helicase DDX4 (DEAD box protein 4)
F18E2.3	sister chromatid separation	14992.m10991	NP_506193.1| yeast SCC (mitotic condensin subunit) homolog family member (scc-3)
R11A8.6	general pace of development	14990.m08120	CAD97659.1| hypothetical protein [Homo sapiens]
Y34D9A.10	Osmotic Integrity	14990.m07862	NP_490816.4| Y34D9A.10 [Caenorhabditis elegans]
C30F8.2	integrity of membranous organelle	14990.m07764	NP_491515.2| Vacuolar H ATPase family member (vha-16) [Caenorhabditis elegans]
F26B1.3	pronuclear nuclear apperance	14981.m02463	NP_491824.1| IMportin Alpha family member (ima-2)
ZK970.4	Sterility impared fertility	14981.m02457	CAE57827.1| Hypothetical protein CBG00852
F54C8.3	passage through meiosis	14980.m02796	XP_001203585.1| PREDICTED: similar to MGC81278 protein, partial [Strongylocentrotus purpuratus]
C03C10.1	integrity of membranous organelle	14979.m04525	AAX27886.2| SJCHGC09547 protein [Schistosoma japonicum]
K12D12.2	sister chromatid separation	14977.m05101	CAE59387.1| Hypothetical protein CBG02744 (nucleoporin)
C56C10.8	general pace of development	14977.m05032	CAE60667.1| Hypothetical protein CBG04320 (Transcription factor BTF3 (human))
T05C12.7	severe pleiotropic defects	14977.m04984	CAE57713.1| Hypothetical protein CBG00721
C56C10.3	aberrant cytoplasmic structure	14975.m04422	NP_495337.1| Temporarily Assigned Gene name family member (tag-309) [Caenorhabditis elegans]
F33H2.5	pace of lineage	14974.m00843	BAE56228.1| unnamed protein product [Aspergillus oryzae]
F44B9.8	pace of lineage	14973.m02603	EAT38657.1| replication factor c / DNA polymerase iii gamma-tau subunit [Aedes aegypti]
K07A12.2	Osmotic Integrity	14972.m07735	CAE68896.1| Hypothetical protein CBG14867 (Rat insulin-like growth factor binding protien)
W03D2.4	sister chromatid separation	14968.m01448	CAE67843.1| Hypothetical protein CBG13430 [Caenorhabditis briggsae]
T22D1.9	passage through meiosis	14954.m01633	CAE61757.1| Hypothetical protein CBG05716
C27A2.2A	chromosome segregation karyome	14944.m00544	NP_494932.1| Ribosomal Protein, Large subunit family member (rpl-22)
C53H9.1	severe pleiotropic defects	14937.m00494	NP_490905.1| Ribosomal Protein, Large subunit family member (rpl-27)
W06H3.3	Osmotic Integrity	14917.m00332	EAT79715.1| hypothetical protein SNOG_12915 [Phaeosphaeria nodorum SN15]
T24H10.6	pronuclear migration	14731.m01010	CAE59802.1| Hypothetical protein CBG03264
CD4.4	aberrant cytoplasmic structure	14652.m00407	NP_504474.1| CD4.4 (Modifier of rudimentary (Mod(r)) protein) [Caenorhabditis elegans]
H02I12.1	Osmotic Integrity	14569.m00224	NP_502145.2| H02I12.1 (Chitin binding Peritrophin-A) [Caenorhabditis elegans]
C50F4.13	sister chromatid separation	14500.m00158	NP_505463.1| HIStone family member (his-35) [Caenorhabditis elegans]
Y47G6A.12	Osmotic Integrity	14276.m00245	CAE68974.1| Hypothetical protein CBG14956
T04C12.5	cytokinesis	14258.m00140	AAF25819.1| actin [Wuchereria bancrofti]	in situ, spm and oocyte and embryogenesis
Y49E10.15	severe pleiotropic defects	14230.m00219	CAE66477.1| Hypothetical protein CBG11756 (Like-Sm ribonucleoprotein, core)
W03C9.3	integrity of membranous organelle	14225.m00073	NP_496549.1| RAB family member (rab-7)
F35B12.5	spindle assembly	13920.m00451	CAG28316.1| spindle assembly abnormal protein 5, SAS-5 [Ancylostoma ceylanicum]
Y54E10A.9A	Polor body extrusion	13883.m00025	Q3MSQ8|DDX4_RANLE Probable ATP-dependent RNA helicase DDX4 (DEAD box protein 4) (VASA homolog)
C09G4.3	entry into interphase	13652.m00092	CAE69444.1| Hypothetical protein CBG15632
H02I12.1	Osmotic Integrity	13606.m00009	AAR30186.1| RE46519p [Drosophila melanogaster]
F54A3.3	severe pleiotropic defects	13486.m00112	CAE73870.1| Hypothetical protein CBG21460 [Caenorhabditis briggsae]
Y113G7B.18	Sterility impared fertility	13377.m00041	CAB76740.3| Hypothetical protein Y113G7B.18
F22B5.7	pronuclear migration	13239.m00093	CAE57635.1| Hypothetical protein CBG00620 [Caenorhabditis briggsae]
ZK287.5	pronuclear migration	13212.m00014	AAH17370.2| RBX1 protein [Homo sapiens]
F56E10.4	severe pleiotropic defects	12902.m00230	CAB58439.1| 40S ribosomal protein S27
Y56A3A.1	cortical dynamics	12696.m00104	NP_499535.2| NOT-Like (yeast CCR4/NOT complex component) family member (ntl-3)
Y110A7A.1A	sister chromatid separation	12658.m00071	NP_491538.1| HoloCentric chromosome binding Protein family member (hcp-6)
R06F6.2	general pace of development	12612.m00252	CAE59607.1| Hypothetical protein CBG03015 [Caenorhabditis briggsae]
T05G5.3	passage through meiosis	12575.m00210	NP_997729.1| cell division cycle 2 [Danio rerio]

## Sheet: male-associated
C. elegans	RNAi phenotypes	filarial gene ID	Description
M03F4.2A	cytokinesis	BMC12317	AAD13153.1| actin [Setaria digitata]
T04C12.6	cytokinesis	TC2814	ABD48797.2| beta-actin [Culex pipiens pipiens]
F32E10.4	egg size	BMC03774	XP_645137.1| hypothetical protein DDBDRAFT_0206553 [Dictyostelium discoideum AX4
F23B12.5	general pace of development	BMC12019	NP_506579.1| F23B12.5 [Caenorhabditis elegans]
T05H10.6A	general pace of development	14773.m00936	NP_495693.1| T05H10.6a (Pyruvate dehydrogenase E1)[Caenorhabditis
F10C2.4	nuclear apperance	BMC06381	NP_506017.1| F10C2.4 [Caenorhabditis elegans]
F10C2.4	nuclear apperance	BMC02752	CAE75373.1| Hypothetical protein CBG23360
B0491.2	Osmotic Integrity	AA435471	P12114|SQT1_CAEEL Cuticle collagen sqt-1
F49C12.13	Osmotic Integrity	14318.m00072	CAE74051.1| Hypothetical protein CBG21703
K07D4.3	passage through meiosis	14570.m00059	EAL33024.1| GA14824-PA [Drosophila
T05G5.3	passage through meiosis	14907.m00582	CAE65141.1| Hypothetical protein CBG10007
T05G5.3	passage through meiosis	14907.m00581	BAB17220.1| serine/threonine kinase cdc2
T05G5.3	passage through meiosis	BMC04284	NP_062169.1| cell division cycle 2 homolog A [Rattus norvegicus]
C03G5.1	Polor body extrusion	BMC02854	AAB34901.1| succinate-ubiquinone oxidoreductase; fumarate reductase
C54C6.2	pronuclear migration	13325.m00228	NP_497728.2| C54C6.2 (Beta tubulin) [Caenorhabditis
Y19D2B.1	pronuclear migration	15259.m00007	P24635|TBA_OCTVU Tubulin alpha chain >emb|
M01F1.2	severe pleiotropic defects	BMC06526	NP_001058724.1| Os07g0109500 [Oryza sativa (japonica cultivar-group)
C16A3.9	severe pleiotropic defects	WB-contig-491	NP_001008.1| ribosomal protein S13 [Homo sapiens]
EEED8.5	sister chromatid separation	BMC10179	CAE59095.1| Hypothetical protein CBG02387 (Helicase, C-terminal)
