# Supplementary material for: Gender-Associated Genes in Filarial Nematodes Are Important for Reproduction and Potential Intervention Targets
Source: PLoS Negl Trop Dis. 2011 Jan 25;5(1):e947. doi: 10.1371/journal.pntd.0000947 (PMC3026763; doi:10.1371/journal.pntd.0000947)
Supplement: Table S12 — Potential gene candidates for drug targets [Kumar, et al., 2007] with GA expression identified in the current study. (0.06 MB XLS) [file pntd.0000947.s012.xls]

## Sheet: male-associated
model name	matching pub_locus #	product name	Description (NR annotation)	Potential c. elegans homologue	c. elegans
					RNAi phenotype
14992.m11212	Bm1_52140	P40, putative	AAP94889.1| MFP2b [Ascaris suum]	Y69E1A.2	Emb, WT
14992.m10954	Bm1_50900	Conserved hypothetical protein, putative	CAE59932.1| Hypothetical protein CBG03418 (PDZ/DHR/GLGF)	T21G5.4	Lva, Pvl, WT, Stp
AA841374	Bm1_07780	immunogenic protein 3, putative	AAR28033.1| immunogenic protein 3 [Brugia	ZK856.7	Developmental Delay, WT
BMC00879	Bm1_29610	hypothetical protein	NP_504396.1| Y49G5B.1 [Caenorhabditis elegans]	Y49G5B.1	Emb, WT
BMC04055	Bm1_20120	PDZ domain containing protein	CAE59932.1| Hypothetical protein CBG03418 (PDZ/DHR/GLGF)	C25G4.6	Lva, Pvl, Ste, WT, Stp
BMC05905	Bm1_37335	ankyrin-related unc-44, putative	UNKNOWN (score 70)	unc-44	Dpy, Slu, Unc, Sma, Gro, WT
BMC11765	Bm1_07780	immunogenic protein 3, putative	AAR28033.1| immunogenic protein 3 [Brugia malayi]	ZK856.7	Developmental Delay, WT
WB-contig_469	Bm1_29610	hypothetical protein	NP_504396.1| Y49G5B.1 (CD59 antigen) [Caenorhabditis elegans	Y49G5B.1	Emb, WT
14980.m02723	Bm1_46015	F-box domain containing protein	NP_499211.1| K03H1.11 [Caenorhabditis elegans]	K03H1.11	Emb, WT
BMC03508	Bm1_56515	Nematode cuticle collagen N-terminal domain containing protein	NP_501756.1| W08D2.6 (Collagens (type IV and type XIII), ) [Caenorhabditis elegans]	col-84	Sister Chromatid Separation abnormal (Cross-eyed), Emb,Unclassified, WT
BMC12474	Bm1_39000	conserved hypothetical protein	NP_498500.1| K04C2.5 [Caenorhabditis elegans]	K04C2.5	Sck, Lvl, WT, Stp, Gro
14230.m00222	Bm1_16040	hypothetical protein	CAE64374.1| Hypothetical protein CBG09061	F01F1.3	Emb, WT
14786.m00011	Bm1_26170	hypothetical protein	CAE67718.1| Hypothetical protein CBG13293 (rhodopsin-like receptor activity)	Y47D3B.1	Let, Lva, Egl, Unclassified, WT
14940.m00174	Bm1_29140	hypothetical protein	UNKNOWN	W03F11.3	Emb, WT
14972.m07829	Bm1_03155	gag protein, putative	NP_494897.3| R05F9.12 [Caenorhabditis	F07B7.6	Lva, Emb, Unc, WT
14975.m04365	Bm1_42145	OTU-like cysteine protease family protein	NP_492736.1| Deubiquitylating with USP/UBP and OTU domains family member (duo-3	duo-1	Aldicarb resistant, WT
14979.m04520	Bm1_45055	Chitin binding Peritrophin-A domain containing protein	NP_733185.1| CG31077-PA [Drosophila melanogaster]	W03F11.1	Ste, WT
15304.m00111	Bm1_55755	major sperm protein, putative	AAP94885.1| MFP1-beta [Ascaris suum]	ssp-16, ssp-19	Unclassified, WT
AA269120	Bm1_42980	Immunoglobulin I-set domain containing protein	UNKNOWN	oig-2	Unclassified, WT
BMC00139	Bm1_35060	Troponin family protein	UNKNOWN (no hits found)	tni-3	Let, Unclassified, WT
BMC07580	Bm1_52255	TB2/DP1, HVA22 family protein	CAE58460.1| Hypothetical protein CBG01600 (MSP (Major sperm protein) domain )	C36H8.1	Slu, WT
BMC11854	Bm1_55755	major sperm protein, putative	AAP94885.1| MFP1-beta [Ascaris suum]	ssp-16, ssp-19	Unclassified, WT
BMC08839	Bm1_52255	TB2/DP1, HVA22 family protein	NP_502434.1| C36H8.1 (Major sperm protein) [Caenorhabditis elegans]	C36H8.1	Slu, WT
14094.m00138	Bm1_14680	PDZ domain containing protein	NP_491965.1| T21G5.4 ( PDZ domain) [Caenorhabditis elegans]	T21G5.4	Lva, Pvl, WT, Stp

## Sheet: female-associated
model name	matching pub_locus #	Description (NR annotation)	potential c. elegans homologue	RNAI phenotype in C. elegans
12422.m00027	Bm1_00215	NP_001041286.1| SMAll family member (sma-9)	Y75B8A.14	Emb, WT
14873.m00229	Bm1_01100	UNKNOWN	T06A10.2	Clr, Emb, Larval Arrest-Early(L1/L2), Lon, Gro, WT
15076.m00116	Bm1_53630	UNKNOWN	F09E5.11	Prz, Clr, Lvl, Unc, Lva, Larval Arrest-Early (L1/L2), Gro, WT
BMC02403	Bm1_19420	XP_458176.1| hypothetical protein DEHA0C12419g [Debaryomyces hansenii CBS767]	C16C10.6	Lva, Emb, WT, Gro
BMC02488	Bm1_36170	NP_740859.1| NOmpA Homolog (Drosophila nompA: no mechanoreceptor potential A) family member (noah-1)	noah-1	WT
BMC09533	Bm1_38105	CAE70757.1| Hypothetical protein CBG17506 (Calycin) W04G3.3	W04G3.3	Unc, WT
13464.m00238	Bm1_09270	NP_001023231.1| SKp1 Related (ubiquitin ligase complex component) family member (skr-18) [Caenorhabditis elegans] >gb|AAL32223.1|AF045646_9 Skp1 related (ubiquitin ligase complex component) protein 18, isoform a [Caenorhabditis elegans]	skr-18	Pvl, Unc, Rup, Stp, Gro, WT
BMC05385	Bm1_45135	BAD95795.1| hypothetical protein [Solanum lycopersicum]	pqn-83	Let, Unc, Ste
13409.m00048	Bm1_08695	CAC70091.2| Hypothetical protein H13N06.3b (trehalose-6-phosphatase)	gob-1	Slu, Larval Arrest-Late (L3/L4),Gro, WT
14950.m01792	Bm1_29880	NP_497422.3| Y67D2.2 [Caenorhabditis elegans]	Y67D2.2	Emb, Lvl, WT
14972.m07383	Bm1_38425	NP_001021324.1| C10G6.1b [Caenorhabditis elegans]	C10G6.1	Mlt, Unc, Rup, WT
14972.m07663	Bm1_39790	CAE68788.1| Hypothetical protein CBG14733	W01C8.5	Unclassified, Gro, WT
BMW01314.476	Bm1_33440	CAE66658.1| Hypothetical protein CBG11995	inx-13	Unc, Rup, Stp, Gro, WT
15002.m00035	Bm1_53115	CAE56706.1| Hypothetical protein CBG24492	C41G7.3	Development abnormal, WT
14715.m01243	Bm1_24555	CAE71634.1| Hypothetical protein CBG18601	F28F8.5	Slu, Emb, Pvl, Unc, Rup, Gro,Stp, WT
14379.m00151	Bm1_18695	CAE68347.1| Hypothetical protein CBG14077	dpy-3	Dpy, Unc
14773.m00912	Bm1_25750	CAE59397.1| Hypothetical protein CBG02760	F58G1.5	Him, WT
14569.m00224	Bm1_21255	NP_502145.2| H02I12.1 (Chitin binding Peritrophin-A) [Caenorhabditis elegans]	H02I12.1	Osmotic Integrity defective, Emb, Sterile F0/Fertility Problems, Ste
13204.m00046	Bm1_05895	T28897 hypothetical protein T17H7.5 - Caenorhabditis elegans	gei-16	Lva, Emb, Lvl, Gro, WT
13617.m00050	Bm1_10505	NP_500520.1| COLlagen family member (col-34)	col-125	Larval Lethal-Early (L1/L2)
13247.m00708	Bm1_06340	CAE58869.1| Hypothetical protein CBG02099	K02E10.4	Unclassified, WT
14704.m00455	Bm1_24165	NP_493917.2| T13B5.8 [Caenorhabditis elegans]	T13B5.8	Emb, WT
13785.m00207	Bm1_11840	NP_505417.1| K07B1.6a [Caenorhabditis elegans]	K07B1.6	Lva, WT
13920.m00451	Bm1_12855	CAG28316.1| spindle assembly abnormal protein 5, SAS-5 [Ancylostoma ceylanicum]	sas-5	Emb
BMC01335	Bm1_17305	NP_494772.1| NOT-Like (yeast CCR4/NOT complex component) family member (ntl-2)	ntl-2	WT, Gro, Stp
14284.m00387	Bm1_17305	UNKNOWN	ntl-2	WT, Gro, Stp
14982.m02229	Bm1_47280	ABH03526.1| Hypothetical protein F25B5.7a (RNA-binding protein p54nrb (RRM superfamily))	F25B5.7	Let, Unclassified, Rup, WT
13562.m00095	Bm1_10195	CAE62875.1| Hypothetical protein CBG07061	C24H12.5	Bmd, Lvl, Unc, WT
14640.m00210	Bm1_22765	UNKNOWN	ZK484.4	Emb, WT, Stp
14677.m00171	Bm1_23570	NP_499275.2| K10G9.2 [Caenorhabditis elegans]	K10G9.2	Prz, Pvl, Unc, Adl, Gro, WT,
14961.m04928	Bm1_32180	NP_001021494.1| F55A12.2c [Caenorhabditis elegans]	F55A12.2	Gro, WT
14961.m05035	Bm1_32720	CAE59249.1| Hypothetical protein CBG02575	C29H12.6	Unclassified, WT
14972.m07157	Bm1_37315	CAE61933.1| Hypothetical protein CBG05930	hmg-5	WT, Stp
14992.m11311	Bm1_52640	CAE71995.1| Hypothetical protein CBG19071	Y57E12AL.6	Meiosis defective, Ste
BMC03371	Bm1_40975	NP_491011.1| Y23H5A.3 [Caenorhabditis elegans]	Y23H5A.3	Led, Slu, Emb, WT
WB-contig_1582	Bm1_12550	UNKNOWN	csn-1	Cyk, Sck, Emb, WT, Stp
12584.m00063	Bm1_01555	CAE70793.1| Hypothetical protein CBG17551	dgn-1	Unclassified, WT
13207.m00046	Bm1_05930	AAK69172.1|AF289202_1 transmembrane matrix receptor MUP-4	mup-4	Prz, Lva, Sck, Ste, Adl, WT, Larval Lethal-Early (L1/L2)
13223.m00106	Bm1_06045	CAA82797.1| gag protein [Ascaris lumbricoides]	K06C4.15	Lva, Emb, Unc, WT
13894.m00035	Bm1_12585	AAU04396.1| small heat shock protein 12.6 [Brugia malayi]	hsp-12.2	Sterile F0/Fertility Problems, WT
14239.m00342	Bm1_16340	NP_498567.1| K04G7.1 [Caenorhabditis elegans]	K04G7.1	Osmotic Integrity defective, Emb, Sterile F0/Fertility Problems, Ste
14248.m00664	Bm1_16540	NP_496878.1| Y54G9A.7 [Caenorhabditis elegans]	Y54G9A.7	Emb, WT
14250.m00299	Bm1_16705	XP_974537.1| PREDICTED: similar to CG15626-PA, isoform A [Tribolium castaneum]	F37C12.2	Lva, Emb, WT
14386.m00052	Bm1_18760	NP_610050.1| CG2617-PA [Drosophila melanogaster]	C56A3.4	WT, Gro
14656.m00217	Bm1_23135	CAE64497.1| Hypothetical protein CBG09223	acy-3	Unclassified, WT
14758.m00155	Bm1_25285	NP_504494.2| Prion-like-(Q/N-rich)-domain-bearing protein family member (pqn-13) [Caenorhabditis elegans]	pqn-13	Aldicarb resistant, WT
14944.m00552	Bm1_29430	CAE60225.1| Hypothetical protein CBG03796	cco-1	Age, Clr, Emb, Unclassified, Lpd, Ste, Lva, Gro, WT
14950.m01863	Bm1_30230	NP_498126.1| ZC395.10(HSP90 co-chaperone p23) [Caenorhabditis elegans]	ZC395.10	Emb, Ste, WT
14961.m04921	Bm1_32145	NP_508873.1| DumPY : shorter than wild-type family member (dpy-8)	dpy-8	Rol, Dpy, Egl, Unc, Sma, WT
14972.m07819	Bm1_40540	NP_502515.1| C39E9.11 (Mitotic checkpoint protein PRCC ) [Caenorhabditis elegans]	C39E9.11	Emb, Unc, WT
14977.m04900	Bm1_43275	CAE60183.1| Hypothetical protein CBG03739 (Zinc finger, RING-type)	C17E4.3	Emb, WT
14977.m04992	Bm1_43720	NP_495988.1| Eukaryotic Initiation Factor family member (eif-3.F) [Caenorhabditis elegans]	eif-3.F	Dpy, Emb, Unclassified, Pvl, Bmd, Lva, WT, Stp, Gro
14977.m05109	Bm1_44295	UNKNOWN	hlh-1	Emb, Unc, WT
14980.m02796	Bm1_46355	XP_001203585.1| PREDICTED: similar to MGC81278 protein, partial [Strongylocentrotus purpuratus]	emb-30	Emb, Pvl, Passage Through Meiosis defective, Stp, WT
14990.m07735	Bm1_48075	NP_494349.1| F29A7.6 [Caenorhabditis elegans]	F29A7.6	Lva, Pch, Pvl, WT, Stp, Gro
14990.m08113	Bm1_49935	UNKNOWN	C27H5.3	Emb, WT
14992.m11347	Bm1_52815	1N0R|A Chain A, 4ank: A Designed Ankyrin Repeat	F45F2.10	Ste, WT, Stp
BMC03399	Bm1_31870	NP_496216.1| MeDiaTor family member (mdt-22) [Caenorhabditis elegans]	mdt-22	Dpy, Slu, Emb, Pvl, Sma, Lva, WT, Gro, Stp
BMC06340	Bm1_06665	CAE64816.1| Hypothetical protein CBG09610	F21D12.3	Emb, WT
BMC06840	Bm1_19990	CAE69571.1| Hypothetical protein CBG15783 [Caenorhabditis briggsae]	col-97	Dpy, Bmd, Unc, WT
WB-contig_1016	Bm1_44035	AAF29590.1|AF113699_1 PRO1999 [Homo sapiens]	C50B6.2	Emb, Unc, WT
14990.m08113	Bm1_49935	UNKNOWN	C27H5.3	Emb, WT
